# Supplementary material for: The Trithorax protein Ash1L promotes myoblast fusion by activating Cdon expression
Source: Nat Commun. 2018 Nov 28;9:5026. doi: 10.1038/s41467-018-07313-8 (PMC6262021; doi:10.1038/s41467-018-07313-8)
Supplement: Supplementary file 3 — Supplementary Data 1 [file 41467_2018_7313_MOESM3_ESM.xls]

## Sheet: myoblasts Ash1L KD vs NS
Supplementary Data 1. Myoblasts (KD vs NS) differential gene expression analysis using LIMMA.
Genes expressed showed more than 1 cpm (count per million) in at least 3 samples
Gene Symbol	log2FC(KD vs NS)	Average Mean Expression (log2)	P Value	P Value (BH adjusted)
Mprip	-1.54607	7.60347	4.81307e-13	3.11622e-09
Ash1l	-1.50992	5.70893	4.26613e-12	1.8414e-08
Sh3glb2	-1.53982	5.20389	4.16986e-09	4.1535e-06
Ank1	-1.08813	7.37493	1.65421e-08	1.33877e-05
Gsta2	1.19427	2.68595	2.18455e-08	1.66398e-05
Rab12	-0.813628	7.23177	1.41573e-07	9.64855e-05
Erp29	-0.763613	6.74132	2.68038e-07	0.000173541
Lrrc17	-0.739222	6.95545	4.26562e-07	0.000260003
Six1	-0.662842	6.85565	4.5982e-07	0.000260003
Gpr137b	0.894197	4.57296	5.22686e-07	0.000282011
Shox2	-0.673414	6.39462	7.14837e-07	0.000370257
Bri3bp	-0.808041	5.65566	8.21201e-07	0.00040899
Ebag9	-1.07251	4.08443	8.99619e-07	0.000431451
Dync1i1	-0.899504	5.83493	1.00148e-06	0.00046315
Reep5	-0.615763	7.62587	1.56668e-06	0.00069955
Agap1	-0.661441	6.46602	1.68869e-06	0.000728893
Hid1	-0.981883	4.79195	2.63837e-06	0.00106763
Nid1	0.57358	7.86698	2.81559e-06	0.00110482
Purb	-0.535665	8.71204	3.21595e-06	0.00118997
Slc9a9	-1.11682	4.72331	3.30571e-06	0.00118997
Tnfaip1	-0.656719	7.42058	3.30827e-06	0.00118997
Nfib	-0.562326	6.70349	3.48247e-06	0.00121877
B230219D22Rik	-0.602319	7.26972	3.58195e-06	0.0012206
Celf2	-0.507292	8.86296	3.74517e-06	0.00124349
Peg3	-0.538786	7.68113	5.93288e-06	0.00192062
Cdh15	-0.529996	7.51858	6.68201e-06	0.00206013
Ppp6r3	-0.622852	7.1824	8.74682e-06	0.00263401
Srxn1	0.672327	7.01807	1.20189e-05	0.00340475
Glipr2	-0.555422	7.26898	1.2095e-05	0.00340475
Smarcd3	-0.745256	6.44012	1.26003e-05	0.00347151
BC005537	-0.626871	6.46388	1.28768e-05	0.00347335
Cacng1	-0.634964	6.64902	1.32291e-05	0.00347335
Gsta4	0.723597	4.71716	1.36346e-05	0.00347335
Gxylt1	-0.668917	5.87602	1.36799e-05	0.00347335
Tshz3	-0.648936	5.93515	1.66058e-05	0.00413517
Ttll5	-0.719798	5.11126	1.73457e-05	0.00423791
Aldh3a1	0.846748	3.73068	1.79836e-05	0.0043124
Igfbp5	-0.469144	9.72892	2.31282e-05	0.00524045
Dusp5	0.520871	4.83517	2.34725e-05	0.00524045
Pon2	-0.678143	4.90685	2.70045e-05	0.00582803
Cnot6l	-0.521629	6.68306	3.42003e-05	0.00725999
Sspn	-0.634339	6.26127	3.52351e-05	0.00735902
Cdon	-0.607484	7.41144	3.70491e-05	0.00761506
Plaur	1.13154	2.8836	4.12576e-05	0.00834758
Rgs2	-0.994662	3.49664	4.77689e-05	0.00951631
Dusp12	-0.612213	4.80979	5.08014e-05	0.00996709
H19	-0.818752	11.8561	5.91167e-05	0.0114254
Slc39a13	-0.620507	5.43756	6.46158e-05	0.0123046
Ankrd13a	-0.524433	5.13962	6.65889e-05	0.0124965
Rnh1	-0.416367	8.03862	6.98979e-05	0.0127859
Hmga2	0.460992	7.20973	7.04331e-05	0.0127859
Hddc3	-0.766449	4.60191	7.10934e-05	0.0127859
Tcf4	-0.406304	8.01721	7.64037e-05	0.0135528
Entpd7	0.793714	3.33909	7.86168e-05	0.0137569
Gm5424	-1.21808	1.06233	8.43937e-05	0.0143578
Lmnb2	-0.463296	6.72825	8.53774e-05	0.0143578
Rhob	0.428585	8.75494	8.68919e-05	0.0144252
Mphosph6	-0.595475	7.08304	8.86462e-05	0.0144426
Pip5k1c	-0.777549	3.27325	8.92273e-05	0.0144426
Eno3	-0.374813	8.45883	9.97288e-05	0.0157822
Ccnj	1.50928	1.79056	9.99412e-05	0.0157822
Nampt	0.431678	6.67261	0.000106065	0.0165474
Cdk5r1	-0.623278	6.35562	0.000110299	0.0170031
Gng12	-0.491161	5.85163	0.000125926	0.0191837
Prl2c5	1.93502	-0.855224	0.000131947	0.0198673
Zfhx3	-0.398634	7.38708	0.000143511	0.0211174
Ptger4	-0.66921	4.66511	0.000148074	0.0214439
Arhgap22	-0.571835	5.78783	0.000149042	0.0214439
Nmt1	-0.499861	7.74848	0.00015438	0.0219677
Enho	-1.07233	4.86371	0.000164924	0.0231354
Tmem64	-0.559209	6.84713	0.000169884	0.0234024
Setd7	-0.474882	5.56504	0.000171834	0.0234218
Parm1	-0.833999	4.43162	0.000185824	0.0249903
Letmd1	-0.566825	5.16842	0.000187201	0.0249903
Atraid	-0.517157	6.21671	0.000199133	0.026312
E130309D02Rik	0.622646	3.89137	0.000206046	0.0267307
Ftsjd2	-0.952108	3.78935	0.000209249	0.0267307
Rpl36a	1.09787	2.32602	0.000211988	0.0267307
Haus1	-0.809838	3.47263	0.00021244	0.0267307
Gstz1	-0.754594	4.00261	0.000212623	0.0267307
Nrp1	-0.450129	6.49052	0.000220677	0.0272358
Dusp27	-1.13946	4.72035	0.000221551	0.0272358
Lcor	0.747488	4.54194	0.000225013	0.0272358
Sertad3	0.427058	6.74904	0.000225055	0.0272358
Gm14680	-0.617679	4.62883	0.000237399	0.0281174
Sulf1	-0.60716	5.19749	0.000238173	0.0281174
Pfdn2	0.397973	6.83059	0.000238854	0.0281174
Atxn10	-0.447086	7.53265	0.000246288	0.0287314
Fam136a	0.724788	4.20489	0.000250287	0.028753
Pbxip1	-0.534286	8.54043	0.000250915	0.028753
1700012B09Rik	0.732775	2.29565	0.000255	0.0289649
Fam118a	-0.61706	4.04484	0.000257568	0.0290022
Mocos	2.00491	0.683936	0.000277146	0.0309376
Aldh1l2	-0.456683	4.97183	0.000280878	0.0310863
Medag	-0.61991	5.50253	0.000288515	0.0313046
Tppp3	-0.539559	6.87332	0.000288962	0.0313046
Rdh5	-0.925568	4.46989	0.000290104	0.0313046
Lix1	-1.17508	2.95727	0.000301159	0.03197
Tinagl1	0.524041	3.41996	0.000301208	0.03197
Meis2	-0.414627	6.40129	0.000322103	0.0336364
Mettl21d	-0.757394	2.88571	0.000327127	0.0336693
Ttn	-0.702061	8.29239	0.000329075	0.0336693
Rnf157	-0.614728	4.64603	0.000333084	0.0336693
Fosl2	0.388857	7.28679	0.000335423	0.0336693
Gsta1	2.03163	-0.961427	0.000337021	0.0336693
Timp4	3.43047	-1.33005	0.00033802	0.0336693
Utrn	-0.453564	7.18259	0.000347154	0.0343152
Phf5a	-0.685955	7.9972	0.000374484	0.0366482
Il1rn	-0.588441	2.84007	0.000376416	0.0366482
Cmip	-0.374369	6.81836	0.000389269	0.0376168
Ino80b	-0.545811	5.23081	0.000403677	0.0384974
Clcn5	-0.467483	7.80343	0.000404329	0.0384974
Hspa9	-0.349434	9.12965	0.00041184	0.0389264
Dhrs3	-0.706681	4.01496	0.000415244	0.0389595
Tcf7l2	-0.521603	5.31204	0.000418208	0.0389595
Pygl	1.52934	2.45796	0.000422924	0.0390103
Serpinb1a	-0.595239	5.62073	0.000425264	0.0390103
Dynlt3	-0.351528	8.34591	0.000427791	0.0390103
Dusp9	0.73265	2.57462	0.000444238	0.0399475
Nipa1	-1.29791	2.14595	0.000459698	0.0410526
Slc2a1	0.515499	6.43225	0.000464875	0.0412306
Anxa8	-0.644776	4.12443	0.000479698	0.0419703
Tmem47	-0.435884	6.355	0.000488835	0.0424827
Il33	-0.54104	6.09205	0.000514315	0.0443991
Pnmal2	-0.54331	6.39041	0.000548198	0.0468179
Hbb-b1	1.62203	2.33608	0.000549565	0.0468179
Itga7	-0.398031	8.72097	0.000573297	0.0484782
Serpinb2	0.977901	0.0981711	0.000578006	0.0484782
Actn3	-0.816286	5.94031	0.00058392	0.0484782
Isca2	0.783986	4.05456	0.000586722	0.0484782
Pea15a	-0.492017	7.4224	0.000587774	0.0484782
Sorbs3	-1.05805	2.99303	0.000599473	0.0489014
Vps37b	0.452572	4.698	0.000600458	0.0489014
Tacc1	-0.440157	7.19102	0.000610342	0.0493958
Gm25663	0.90731	1.77549	0.000618604	0.0497534
Gclm	0.389958	4.83653	0.000622648	0.0497695
Isoc1	-0.404666	5.62186	0.000640566	0.0508877
Gpd2	-0.352335	7.90133	0.000665762	0.0525668
Gm6169	0.359652	7.64755	0.000681059	0.0531957
Spc24	-0.370741	6.20372	0.000682039	0.0531957
Pxdn	0.537732	5.7063	0.000686052	0.0531957
Aacs	0.69689	4.21976	0.000699223	0.0538943
Fan1	2.03244	-0.0948324	0.000704624	0.0539892
Gm11110	-1.99508	1.1885	0.000709876	0.0540716
Hist2h2bb	-0.972644	2.24559	0.000718487	0.0543978
Lamtor4	-0.54535	5.0478	0.000725057	0.0543978
Palld	-0.50502	6.76265	0.000729367	0.0543978
Eya1	-0.979277	3.45085	0.000730962	0.0543978
Daam2	-1.3175	2.50247	0.000738415	0.0546385
Fam178b	-2.73716	-0.841971	0.00075668	0.0556719
Lrp6	0.664237	4.7689	0.000774791	0.0565779
Nr4a2	-0.505756	4.43735	0.000777733	0.0565779
Yy1	-0.343867	6.70333	0.000790977	0.0572199
Gm7658	1.16261	3.00832	0.000797264	0.0573543
Mfsd9	0.796891	3.28465	0.000825873	0.0588218
Gfra1	-0.734285	3.55471	0.000826748	0.0588218
Tmem48	-0.408099	5.52824	0.000838586	0.0592475
Dcn	-1.16111	5.62526	0.000841883	0.0592475
Man1c1	-0.780433	4.32781	0.000860141	0.0602052
4933431E20Rik	-1.36502	2.37393	0.000865387	0.0602467
AU018091	1.14989	1.79849	0.000877109	0.0607363
Tm4sf1	0.554222	6.872	0.00089252	0.0614747
Cd200r2	-3.19941	-0.559883	0.000930867	0.0637767
Rsbn1	0.454395	5.31326	0.000938241	0.0639436
Maf	-0.523821	6.26673	0.00095911	0.0649417
Nop9	0.550525	4.36564	0.000966253	0.0649417
Lox	-0.370027	8.09779	0.000972097	0.0649417
Tceal7	2.91631	0.229678	0.000972947	0.0649417
Ino80c	-0.442833	6.49333	0.000996525	0.0661744
Atp9b	-0.631673	4.73132	0.00102076	0.0674381
Rbpms2	0.443214	6.34394	0.00104442	0.0686506
Man1a	1.08271	1.20132	0.00107214	0.0699589
Gm25394	2.58986	-0.0853044	0.00107513	0.0699589
Plk2	0.470999	5.42131	0.00108621	0.0703265
1110001J03Rik	-0.530105	5.67557	0.0011103	0.0715289
Mmd	0.299051	7.08314	0.00111821	0.0716453
Drp2	-0.722535	5.15483	0.00112368	0.0716453
Zmat5	-0.803625	3.11284	0.00113379	0.0716453
Socs2	-0.409606	7.14265	0.00113424	0.0716453
Esd	0.301701	8.15622	0.00115885	0.0720255
Nqo1	0.424718	3.94171	0.00116359	0.0720255
Mdp1	-0.417831	5.7049	0.00116479	0.0720255
Cap2	-2.93588	3.02874	0.00116818	0.0720255
Prr3	0.724049	3.2594	0.00117293	0.0720255
St8sia2	-1.46214	2.10581	0.00117634	0.0720255
Sh3bgrl3	-0.340626	6.25299	0.0011955	0.0726783
Srpx2	-0.503933	4.90648	0.00120463	0.0727353
Rnf150	-0.593827	4.41969	0.00120767	0.0727353
Rgcc	1.59101	2.02286	0.00122748	0.0735453
Ski	-0.344185	6.48585	0.00124721	0.0735453
Zfp69	2.41842	-0.57792	0.00124895	0.0735453
Ostc	-0.384342	7.61266	0.00125339	0.0735453
Maml2	-1.18473	2.43783	0.00125603	0.0735453
Ube3c	-0.39725	6.42687	0.00125627	0.0735453
Gm15421	0.515978	5.71293	0.00126087	0.0735453
Fam189b	-0.441715	4.8873	0.00126865	0.0736671
Steap3	0.472447	6.29107	0.00131647	0.0761026
Jdp2	-0.519568	6.21554	0.00132943	0.0763935
Sema4c	-0.335571	6.90117	0.0013333	0.0763935
Spred2	0.47618	4.28538	0.00137515	0.0779874
2900089D17Rik	3.42607	-0.971924	0.00138029	0.0779874
Dot1l	0.324095	6.40917	0.00138189	0.0779874
Pck2	-0.383417	5.18285	0.00138521	0.0779874
Gpd1	1.12343	3.57614	0.00143044	0.0801851
Gbe1	0.438127	5.54417	0.00144259	0.0805178
Dmpk	-0.410321	6.71927	0.00145935	0.0810426
St5	-0.688682	4.57196	0.00146451	0.0810426
Hsdl1	-0.805863	3.20411	0.00148124	0.0816196
Tmeff2	-1.40665	1.94377	0.00150705	0.0826536
Lyrm2	-0.667374	3.56184	0.00151277	0.0826536
Eif6	-0.429567	7.42238	0.00153083	0.0832885
Kctd6	0.922156	2.21292	0.00154308	0.0836042
C030039L03Rik	-1.94256	1.13894	0.00158102	0.0853024
Hp	2.97023	-0.771445	0.00158982	0.0854071
Zwint	0.335668	6.77866	0.0015978	0.0854071
Tmem38a	-0.673808	5.76631	0.00160748	0.0854071
Map3k9	3.0139	-0.145856	0.00160934	0.0854071
Edn2	1.43092	-1.39638	0.00162065	0.0856563
Pmp22	-0.363331	6.48775	0.00163514	0.086071
Ptgr1	0.410972	6.18231	0.00164391	0.086182
Cerk	-0.478587	4.46978	0.00168	0.0877193
Gm10639	1.21294	-0.513933	0.00170627	0.0887331
Setd8	0.463937	6.89957	0.00172651	0.0892168
Prim2	-0.756219	2.4665	0.00173596	0.0892168
Acta1	-0.509906	8.96746	0.00173925	0.0892168
Myef2	0.388841	6.39778	0.00174314	0.0892168
Ccl2	0.708005	2.82913	0.00175295	0.0893658
Htra3	-0.704531	4.63587	0.00176826	0.0895912
P4ha3	-0.89846	3.0846	0.00177121	0.0895912
Gdf11	-0.476671	4.83885	0.00177865	0.0896176
Bora	0.645529	3.25719	0.00178643	0.089661
Cnot6	-0.310379	6.42571	0.0017967	0.0898282
Ptp4a1	0.609667	3.99524	0.00180879	0.0899963
Acacb	1.86242	0.542121	0.00181607	0.0899963
Prl2c2	0.690931	0.576426	0.00182231	0.0899963
Imp3	-0.43844	6.44844	0.00182787	0.0899963
Antxr2	0.578819	4.5483	0.00184957	0.0906129
Mamdc2	-1.20312	3.17699	0.00185438	0.0906129
Lcmt2	0.971462	2.2137	0.00189376	0.0921891
Sobp	-0.971926	2.79704	0.00190559	0.0924173
Atp6v1h	0.439911	5.30115	0.00191911	0.0927259
Mettl10	1.11876	2.10707	0.00193678	0.0932319
Yod1	0.848142	2.49072	0.00196236	0.093825
Ppp1r3b	0.812419	4.09428	0.00196359	0.093825
Myl9	-0.5624	5.98323	0.00198218	0.0941757
Kif5c	-0.788696	3.34789	0.00198548	0.0941757
Pold3	0.558903	3.96259	0.00200669	0.0946326
Ubiad1	0.666004	3.70848	0.00201329	0.0946326
Inhba	-0.48323	5.01395	0.00202097	0.0946326
Ctsw	-2.68262	-0.683876	0.00202434	0.0946326
Fut10	-0.716378	3.14199	0.00205073	0.0955213
Tmed5	0.425253	5.66271	0.00206576	0.0957182
Smarca2	-0.588692	4.44376	0.00206974	0.0957182
Nfat5	0.515976	5.29916	0.00208562	0.0961094
Gm11964	1.60847	0.705845	0.00210689	0.096745
Zc3h15	-0.376827	7.1103	0.00213576	0.0971828
Trmt112	-0.47621	5.19201	0.00213622	0.0971828
Gm10343	0.979176	3.11724	0.00214292	0.0971828
Ptplb	1.30573	1.79886	0.00214644	0.0971828
Krt13	-0.434163	3.04177	0.00216424	0.0976
2810004N23Rik	-0.374984	7.1187	0.00217073	0.0976
Cbx3	-0.422191	5.0944	0.00221007	0.0990248
Arl2bp	0.356329	6.08408	0.00225592	0.100731
Cyb5r3	-0.281233	8.80535	0.00226946	0.10085
Maml1	0.841272	3.12778	0.00227418	0.10085
Fuom	-1.3342	1.0282	0.0023134	0.10224
Klhl13	-0.933544	3.94815	0.0023431	0.10281
Smcr8	0.528584	3.63502	0.00234323	0.10281
Ets1	0.369968	4.98072	0.00236433	0.10281
Rhbdf2	1.29859	2.5576	0.00237049	0.10281
Fam5c	-0.533765	6.01293	0.0023734	0.10281
Rpl31-ps13	0.785803	3.06553	0.00237395	0.10281
Efemp1	-2.43936	-0.695142	0.00245505	0.105527
Ptprn2	2.93032	-1.08901	0.00245755	0.105527
2410066E13Rik	-2.48632	1.06071	0.00247118	0.105527
Armcx2	-0.37413	7.73145	0.00248137	0.105527
Kti12	0.549854	3.78236	0.0024835	0.105527
Rpl26	0.829913	2.54476	0.00248557	0.105527
Zbtb12	-0.727501	3.97222	0.00251128	0.106034
Ppard	0.685975	4.13269	0.00251389	0.106034
Armcx3	-0.542967	4.30051	0.00253034	0.106047
Blcap	0.446204	4.99249	0.00256878	0.107058
AL607123.1	-0.504452	5.393	0.00257926	0.107058
Racgap1	-0.277033	7.08947	0.00257951	0.107058
Art1	-2.69172	1.71849	0.00260575	0.107801
Gna11	-0.308289	7.10151	0.00262514	0.108231
Abcd1	-0.817025	3.51508	0.00263828	0.108231
Pdlim4	-0.374322	7.99105	0.00264818	0.108231
Clcf1	0.613512	4.22484	0.00264956	0.108231
Serpinb9b	0.331946	5.98521	0.00270856	0.109427
Gbf1	-0.455725	6.40915	0.00273162	0.109427
Dcaf15	-0.499792	5.10216	0.00273797	0.109427
Nabp1	0.649987	4.07293	0.0027439	0.109427
Cav2	0.426538	4.3853	0.00274542	0.109427
Bnip3	0.336239	7.46669	0.00274821	0.109427
Fnip1	0.347033	6.14689	0.00275358	0.109427
Fahd2a	-1.47217	1.84702	0.00275459	0.109427
Phtf2	0.59831	3.54895	0.00275609	0.109427
Abcc4	0.493948	2.77539	0.00276575	0.109427
Slc35b2	-0.414406	5.48172	0.0027718	0.109427
Gm14934	0.822639	2.77177	0.0028887	0.113695
Dzip1	-1.30454	1.92906	0.00291481	0.114017
Mark2	-0.547153	4.34601	0.00291862	0.114017
Sc5d	0.339322	5.18032	0.00292678	0.114017
Scrn1	-0.468623	5.22087	0.00293429	0.114017
Plec	-0.364383	8.86307	0.0029409	0.114017
Taf2	0.517769	5.20056	0.00296172	0.114021
Yipf4	0.619184	4.56428	0.00296471	0.114021
Nt5dc2	-0.361956	6.01006	0.00296854	0.114021
Ndrg1	0.343736	7.61104	0.00298025	0.114021
Smchd1	-0.347715	6.09826	0.0029876	0.114021
Cops7b	0.31539	6.02077	0.00300277	0.114021
Slc39a8	-1.58062	0.305059	0.00301372	0.114021
Nudt6	0.83933	2.25089	0.0030202	0.114021
Gm5526	-0.343939	5.60507	0.00302025	0.114021
Tmem161a	-0.366439	6.64843	0.00304256	0.114529
Nt5c	0.420929	4.14637	0.00305174	0.114542
Urb1	0.846143	2.64634	0.00312935	0.116968
Dock5	0.438095	4.88799	0.00318209	0.118405
2310030G06Rik	1.60072	0.496638	0.00319317	0.118477
mt-Tt	0.788126	0.870095	0.0032057	0.118602
Mex3d	0.463989	4.86422	0.00321494	0.118605
Id1	-0.364472	5.06257	0.00322852	0.118671
Lmo4	-0.343599	6.44202	0.0032381	0.118671
Ankrd24	-0.681869	3.72024	0.00324424	0.118671
Sms	-0.365463	5.02719	0.0032671	0.11887
Usp38	0.53759	4.28698	0.00326833	0.11887
Ccdc112	-0.498644	3.9508	0.00327721	0.11887
Tspan17	-0.38962	5.44672	0.00329955	0.11925
Ccdc8	-0.368079	7.01881	0.00330612	0.11925
Yipf7	2.63742	-0.767279	0.0033377	0.119365
Pou2f1	-0.370884	5.76436	0.00334692	0.119365
Cyfip2	-2.45478	1.45239	0.00335494	0.119365
Adcy7	-0.322069	7.35984	0.00335522	0.119365
Rab10	-0.280853	9.03932	0.00336882	0.119365
Ganc	-0.56127	4.50003	0.00337376	0.119365
Cbr2	-0.58043	4.96306	0.00337779	0.119365
M6pr	0.730345	5.44603	0.00338304	0.119365
Slc40a1	1.17313	2.26534	0.00339417	0.119394
Gm16433	0.659978	2.68474	0.00340231	0.119394
Gm10689	0.459685	4.97157	0.0034399	0.120387
Pvr	0.36592	5.22838	0.00345379	0.120547
Atp1a3	0.842574	2.90887	0.00348247	0.121222
Lias	-0.348569	6.07104	0.00352156	0.122254
Cmah	-0.532472	4.09093	0.00355607	0.122608
Gm6292	-0.452283	5.80074	0.00356016	0.122608
Dbnl	-0.392416	6.41724	0.00357409	0.122761
Chpf2	-0.490122	4.44295	0.00358913	0.122952
Cldn25	0.550256	5.40076	0.00360144	0.123048
Picalm	-0.2913	7.17084	0.00362913	0.123668
Mypop	-0.71708	3.26521	0.00365056	0.123902
Ccdc80	-0.397075	6.74068	0.00365806	0.123902
Mbd4	0.749712	2.20368	0.00367347	0.123902
S100a16	-0.350028	6.98782	0.0036743	0.123902
Loh12cr1	-0.637273	3.57928	0.00370316	0.124551
Anp32a	-0.321619	6.33131	0.00373883	0.125425
Nefl	-0.278605	7.44783	0.00374888	0.125437
Peo1	0.583085	3.68969	0.00379952	0.126682
Nfkbiz	0.558931	3.54166	0.00380566	0.126682
Ppif	0.805948	3.68807	0.00384935	0.127692
A430105I19Rik	-0.488576	5.29819	0.00386053	0.127692
Amz2	-0.486577	5.37352	0.0038759	0.127692
Gm7363	0.793757	1.71786	0.00388716	0.127692
Gmfb	-0.319105	6.53358	0.00388967	0.127692
Gclc	0.406033	4.49803	0.00389515	0.127692
Vgll4	-0.496938	5.27114	0.0039179	0.12791
Ssh2	0.40186	5.26575	0.00392909	0.12791
Gm11423	2.91793	-0.903206	0.00393888	0.12791
Slx4ip	-0.895911	2.35225	0.00396525	0.12791
Elk1	-0.450525	5.53337	0.00396619	0.12791
Tmem8c	-0.796655	5.86946	0.00397235	0.12791
Dtx4	-0.476184	5.40833	0.00398462	0.12791
Adipoq	1.47013	1.51546	0.00399765	0.12791
Dcun1d4	0.842375	2.55102	0.00400191	0.12791
Mef2d	0.290667	7.74778	0.00400996	0.12791
Dync1li2	-0.406035	7.15798	0.00401048	0.12791
Snx17	-0.396085	5.23242	0.00402957	0.127924
Esr1	-1.67524	2.03121	0.00403066	0.127924
Tpm2	-0.312302	9.32692	0.00410273	0.129792
Lrrc15	2.77928	-0.942799	0.00411864	0.129792
Ap1b1	-0.412465	6.70377	0.00411959	0.129792
Dpep1	-3.08438	1.70849	0.00418654	0.131323
Eda2r	0.624885	4.59005	0.00421642	0.131323
Atp7a	-0.669831	3.72964	0.00422447	0.131323
Isca1	-0.609446	3.75823	0.00423021	0.131323
Mylpf	-0.487879	7.36356	0.0042387	0.131323
Gm14176	0.351452	5.77782	0.00424114	0.131323
Pik3r2	-0.437439	5.43309	0.00424115	0.131323
Ccdc120	1.14863	1.34906	0.00425133	0.131323
Prkd3	-0.531984	5.40765	0.00425946	0.131323
Myd88	0.520562	3.55203	0.00428365	0.131562
Tex26	2.51527	-0.577318	0.00428752	0.131562
Snx24	0.537075	4.34221	0.00429959	0.13162
Yrdc	0.467761	5.25392	0.00432157	0.131981
Fam20c	-0.499458	4.88192	0.00434026	0.13224
Morc4	-0.508406	5.18927	0.00436964	0.132775
Tsga10	-0.948014	3.46891	0.00437834	0.132775
4930523C07Rik	-0.757163	2.42794	0.00439713	0.133016
Arsb	0.72725	2.79705	0.00441348	0.133016
Dab2	-0.297988	6.75713	0.0044171	0.133016
D14Abb1e	0.550779	4.25871	0.0044532	0.133712
C77080	0.574474	5.05705	0.00446084	0.133712
Zfp639	-0.389181	5.57674	0.00449436	0.134274
Adat1	-0.824298	2.3111	0.00451136	0.134274
Myo9a	-0.337949	5.64158	0.0045124	0.134274
Mthfd2l	-1.24753	0.743754	0.00452109	0.134274
H2-DMa	-2.55021	-0.0643993	0.00455394	0.13494
Mxra7	-0.365029	6.39997	0.00460051	0.136009
Hk2	0.27762	7.93246	0.0046381	0.136808
Supt7l	-0.607248	3.24976	0.00466713	0.137351
Cfd	1.29483	2.20076	0.00469905	0.137977
Cacna2d1	-0.409525	7.20236	0.00472674	0.138159
Rgs12	-0.362038	5.4247	0.00473676	0.138159
Klhdc8a	-0.547884	4.13613	0.00474162	0.138159
Tbk1	0.574068	4.2948	0.00474793	0.138159
Patl1	0.43041	4.65702	0.00480976	0.139338
Aif1l	-0.375276	7.55107	0.0048306	0.139338
Mxra8	-0.408176	7.43639	0.00483679	0.139338
Apoa1bp	-0.443413	6.0167	0.00484205	0.139338
Rab3a	-0.669087	4.08082	0.00484754	0.139338
Znrf2	0.409437	5.04727	0.00485298	0.139338
Sertad4	-0.406178	6.45629	0.00487332	0.139612
Npr3	-0.537413	2.11829	0.00488645	0.139679
Serpinh1	0.382949	8.37582	0.00490615	0.139933
Pdss1	0.583135	2.86492	0.00495332	0.140921
Tle2	-1.27079	1.50092	0.00496255	0.140921
Zfp428	-0.488357	4.07552	0.00501533	0.142108
Rnft1	0.490669	3.86745	0.00502959	0.142201
Gtpbp1	-0.45145	6.67279	0.00511028	0.143009
Bnc2	-0.643902	3.85937	0.00513593	0.143009
Pfkfb2	1.09472	2.23363	0.00513872	0.143009
Yaf2	0.38165	4.71062	0.00513887	0.143009
Hpse	1.16483	2.30052	0.00514336	0.143009
Rab44	-2.34688	0.115478	0.00514418	0.143009
8430427H17Rik	1.659	-0.271373	0.00515057	0.143009
Gm6851	0.644537	3.00494	0.00516193	0.143009
Clmp	-0.383066	5.88594	0.00517787	0.143009
Ntn4	-0.816201	3.40616	0.00519585	0.143009
Med20	-0.433015	5.34144	0.00521363	0.143009
Rab35	0.329255	5.53421	0.00522633	0.143009
Klhl36	-2.33421	-0.231585	0.00523195	0.143009
AC158662.1	0.883663	2.60664	0.0052409	0.143009
Mtpap	0.465259	4.10752	0.00526021	0.143009
Mum1l1	-0.404331	4.44369	0.0052722	0.143009
Pdxdc1	-0.705255	3.32663	0.00527905	0.143009
Gars	-0.2814	7.35789	0.00528909	0.143009
Atg16l1	0.355549	5.27484	0.00529275	0.143009
Smim15	-0.288583	6.38732	0.00529852	0.143009
Paxip1	0.321539	4.7312	0.00531082	0.143009
Krit1	0.484878	4.35758	0.0053117	0.143009
Cachd1	0.534782	2.56671	0.00532832	0.143009
Lce1g	0.828326	-0.552168	0.00533095	0.143009
Tnfrsf12a	0.351811	4.66234	0.00534056	0.143009
Sc4mol	0.26825	7.19815	0.00535023	0.143009
Hbb-b2	1.23956	1.0808	0.00537479	0.143009
Tmx1	-0.312242	7.19406	0.00539076	0.143009
Tmtc4	-0.405124	4.66744	0.00539265	0.143009
Gm11868	2.03166	-0.510045	0.00540836	0.143009
Lrig3	-0.649487	3.13405	0.00541708	0.143009
Bbip1	-0.337563	5.92203	0.00542247	0.143009
Agpat2	0.485104	3.75735	0.00542895	0.143009
Mon2	-0.322731	5.74879	0.00543367	0.143009
Rgs11	-1.3673	1.17828	0.00550898	0.144697
Adora2a	0.682516	3.59469	0.00554929	0.145461
Kdelc2	-0.475371	3.76586	0.00559244	0.146296
Ddr2	-0.29501	6.44969	0.00560817	0.146412
Tmem170	1.88628	-0.72557	0.0056921	0.148304
Ngfr	0.454608	2.22608	0.00573133	0.148875
Ndufaf5	0.492427	3.33691	0.00573703	0.148875
Hist1h1b	-0.376987	3.80368	0.00578517	0.149568
Agps	0.38583	5.36039	0.00578682	0.149568
Mmp23	-1.31315	0.811595	0.00580889	0.149839
Zadh2	0.399551	4.88349	0.00589686	0.151521
Vasn	0.391924	5.58337	0.00590073	0.151521
Serpinb9g	1.69601	-1.65447	0.00590921	0.151521
Ormdl2	0.41712	4.25103	0.00596449	0.152637
Stk39	-0.353342	4.27039	0.00597809	0.152683
2310015B20Rik	-1.06953	2.65467	0.0059916	0.152727
Kdm4a	-0.301231	6.52485	0.00603197	0.153238
Gm13205	-2.24441	-0.402621	0.00604465	0.153238
Atp8b2	0.546091	4.07472	0.00604714	0.153238
Fmnl3	-0.375195	5.26616	0.00606735	0.153449
Ptpn14	-0.350695	6.2239	0.00611747	0.154415
Arf5	0.390664	6.39368	0.00613366	0.154462
4930524J08Rik	-0.822291	2.20771	0.00614554	0.154462
Pkia	-0.389916	7.22579	0.00615646	0.154462
Cep192	0.586802	3.00187	0.00616704	0.154462
Grk4	-1.88921	-0.169809	0.00622215	0.155542
Nlk	-0.410462	5.1432	0.00626318	0.156266
Fgf5	0.94106	0.72519	0.00627863	0.15635
Aco1	0.421462	4.58706	0.00630028	0.156588
Gm9727	-1.29465	1.03069	0.00631692	0.156701
Sh3bgr	-0.925557	3.45642	0.00633037	0.156734
Usp9x	-0.3946	5.66933	0.00635032	0.156928
Tmx4	-0.331865	5.94679	0.00638546	0.157496
Hira	-0.50575	3.61967	0.00641607	0.157597
Lbr	0.289082	6.51508	0.00643314	0.157597
Gm12428	-1.48475	0.162988	0.00643714	0.157597
Tbp	0.555259	3.62577	0.00643825	0.157597
Snord100	2.36098	-0.778558	0.00648261	0.158384
Gigyf2	-0.338135	6.23263	0.00651294	0.158825
Fbxw5	-0.481909	4.68688	0.00653184	0.158986
Parl	-0.3543	5.50612	0.00661692	0.160484
Thap3	-0.448449	5.69964	0.00661817	0.160484
Tubgcp3	0.3499	4.92001	0.00664181	0.160757
Galt	-2.24247	-0.712934	0.00667314	0.161214
Nebl	2.01688	-0.59319	0.00674418	0.162618
Ostm1	0.475061	4.10868	0.0067564	0.162618
Ugcg	-0.404605	7.26883	0.00678678	0.162769
Fam214b	0.680531	5.00299	0.00679631	0.162769
1810011O10Rik	0.656347	3.93804	0.00680706	0.162769
Ngf	0.790935	1.25551	0.006818	0.162769
Fkbp7	-0.364354	5.55054	0.00683013	0.162769
Scarna10	-2.88162	-1.25433	0.00683809	0.162769
Cisd1	-0.290538	6.37545	0.00685701	0.162916
Eif4a-ps4	0.356424	6.09496	0.00686942	0.162916
Cdca7	0.474871	2.64881	0.0068845	0.162975
Pim2	0.930292	1.26289	0.0069234	0.163597
Stx11	0.614317	3.62251	0.00704451	0.166156
Msc	-0.40736	5.24022	0.0070787	0.166294
Gm5446	-0.593741	2.74968	0.00711641	0.166294
Prpf19	0.291413	6.93465	0.00713034	0.166294
Ctnnbl1	-0.400907	4.76587	0.00713084	0.166294
Ap3m2	-0.646824	3.48205	0.0071349	0.166294
Gale	-0.335894	4.66053	0.00714026	0.166294
Lmf1	-0.782947	3.15638	0.00718897	0.167127
Oxr1	0.509238	4.69335	0.00723902	0.167989
Mesdc1	0.357091	4.93885	0.00725452	0.168048
Acaa2	-0.349168	6.53298	0.00726824	0.168065
Spg7	-0.29223	6.46563	0.00729355	0.16835
Arhgap29	-0.319849	6.7784	0.00734052	0.168921
Plxna3	-0.541664	4.29011	0.00734437	0.168921
Dos	-0.699826	2.98675	0.00739537	0.169158
Timm8a1	-0.797826	1.11991	0.00741397	0.169158
AC137123.1	-0.486234	5.08043	0.00741999	0.169158
Zfp281	0.513172	4.48721	0.00746241	0.169826
Fnbp1	0.312809	5.61139	0.00749801	0.170084
Prdm2	-0.374402	6.02186	0.00751708	0.170084
Tnfrsf9	-2.0513	0.22601	0.00752841	0.170084
Lifr	-0.345979	5.45773	0.00754613	0.170084
Rin3	-0.945979	2.53921	0.00755546	0.170084
Cmtm3	0.849396	4.73412	0.00755837	0.170084
Dkk2	0.394932	4.63748	0.007577	0.170084
Nacc1	-0.44139	4.60663	0.00757884	0.170084
Ncor1	-0.269432	7.4373	0.00762508	0.170574
Chmp7	0.365267	5.24255	0.007627	0.170574
Gm10712	0.426786	4.73564	0.00766677	0.170885
Ndst2	-0.466306	4.61691	0.00766732	0.170885
Sapcd2	-0.603953	2.85319	0.0076833	0.170947
Tufm	-0.421264	4.14819	0.00770457	0.171126
Fignl1	0.484251	3.92874	0.00775091	0.171805
Rnf135	-0.716942	3.39756	0.00776168	0.171805
Rnf149	0.589536	3.23571	0.00779254	0.171903
Mob1a	0.343682	6.47859	0.00779266	0.171903
Pcbp3	-0.643613	2.30808	0.00781365	0.172073
Zfp28	-1.20379	1.39817	0.00785206	0.172576
Ifi204	0.468591	4.39693	0.00786315	0.172576
Rasl10a	1.96381	-0.23413	0.00798298	0.17491
Mapk9	0.401519	4.49286	0.00801626	0.175342
Glt28d2	-0.629772	2.62739	0.00806156	0.175652
Triobp	-0.351531	5.2013	0.0080711	0.175652
Brcc3	0.409182	3.97671	0.00811169	0.17579
Atp1b1	0.457241	4.55744	0.00812467	0.17579
Spata1	2.1403	0.621368	0.00812743	0.17579
Nfix	-0.266052	8.83681	0.00813175	0.17579
Rgs16	0.74555	3.0145	0.00814914	0.175872
Etv5	-0.446679	4.0579	0.00816895	0.176006
Rqcd1	0.388576	4.96296	0.00819248	0.17622
Ccdc136	-0.690728	3.99965	0.00823788	0.176797
2310035C23Rik	0.430499	4.34965	0.00824794	0.176797
Coa5	0.410967	6.61112	0.00826028	0.176797
Golga2	-0.35046	7.46562	0.00829255	0.176865
Clip1	-0.290695	6.16836	0.00829327	0.176865
Des	-0.29204	9.68969	0.0083044	0.176865
Nras	0.445547	7.58713	0.00836725	0.17791
Gm8730	0.332292	7.3509	0.0083866	0.17803
Maz	0.727738	2.6645	0.00840835	0.178199
Nle1	-0.521789	3.55662	0.00847362	0.179006
Asun	0.335354	4.8446	0.00848797	0.179006
Pkp1	-0.360262	6.28614	0.00850035	0.179006
C78339	-0.344097	6.18775	0.00850173	0.179006
Ovgp1	2.48541	0.450686	0.008535	0.179343
Rpl36al	0.2891	6.37083	0.00855828	0.179343
Zfand1	-1.02315	2.26887	0.0085731	0.179343
Cdc42ep5	-0.694308	3.16317	0.00861364	0.179772
Sbds	0.459333	5.67347	0.00862137	0.179772
Traf1	1.02486	0.716854	0.00867173	0.180441
Stk30	1.55431	0.928729	0.00868192	0.180441
Sulf2	-0.64941	3.51506	0.00870368	0.180441
Shmt1	0.332087	3.8245	0.00870922	0.180441
Olfml3	-0.52796	3.22731	0.00874388	0.180868
Tulp4	-0.355249	5.83485	0.00876069	0.180868
Pitrm1	0.352936	4.79481	0.00877171	0.180868
Fbxo6	-0.424319	4.37826	0.00880346	0.180947
Hdac10	-0.681541	2.71574	0.00881484	0.180947
Spg21	0.291899	6.24121	0.00881748	0.180947
Osbp	0.785715	3.50048	0.00884415	0.18099
Wnt10b	-1.05264	0.796172	0.00884836	0.18099
Zfp260	-0.429614	4.9655	0.00886152	0.18099
Hnrnpa1	0.482873	3.27447	0.00889208	0.181275
Cthrc1	-1.14586	1.61043	0.00890346	0.181275
Dpf2	0.399555	5.15523	0.0089652	0.182246
Zfp667	-1.70848	2.01648	0.00899239	0.182512
Ung	-0.345473	4.00106	0.00901476	0.182679
2310022A10Rik	0.467626	4.03283	0.00903986	0.182902
Sptbn1	-0.291006	9.39285	0.00906303	0.18291
Cope	-0.34351	6.73129	0.00907595	0.18291
Cstf1	0.35378	4.47145	0.00908718	0.18291
2310039H08Rik	-0.554736	3.96342	0.00912645	0.18291
Usp31	0.428868	3.79172	0.0091302	0.18291
H1fx	-0.466018	5.21632	0.00915573	0.18291
Tmem230	-0.470194	4.41573	0.00918806	0.18291
Atn1	1.08975	2.38672	0.00919048	0.18291
Gm15429	0.254331	7.82228	0.00924921	0.18291
Chd8	-0.338343	6.29924	0.00927053	0.18291
Med21	0.289227	5.45105	0.00931929	0.18291
Lphn1	-0.286862	7.67258	0.00932115	0.18291
Bmpr1a	-0.34829	5.29985	0.00932624	0.18291
H2-Q4	1.30558	1.34704	0.00932991	0.18291
B630005N14Rik	0.377544	5.58791	0.00933013	0.18291
Tenm3	-0.662881	3.88344	0.0093506	0.18291
Elovl4	-0.635398	1.83795	0.00935103	0.18291
Timp2	-0.623139	11.3404	0.00935198	0.18291
Usp46	-0.344667	4.36303	0.00936019	0.18291
Ehd3	-0.490168	3.75501	0.00936233	0.18291
Hars2	-0.419675	4.50059	0.00936523	0.18291
Exosc2	0.370208	4.36159	0.00939956	0.18291
Tnnt2	-0.290102	8.82932	0.00941132	0.18291
Fam71f1	-1.42442	0.463558	0.00942531	0.18291
Stx2	-0.324949	5.78079	0.00943203	0.18291
Pdlim7	-0.310199	7.25677	0.00943577	0.18291
Gpx1	-0.270705	7.56824	0.0094384	0.18291
Nelfe	-0.330337	5.2386	0.00943932	0.18291
Ttc32	0.605785	2.77769	0.00945854	0.18291
Lamc1	0.450128	6.10312	0.00946405	0.18291
Snai1	0.496584	5.18391	0.00952457	0.183751
Tjp1	-0.344406	5.24372	0.00954851	0.183751
Ak2	0.247521	7.02053	0.0095501	0.183751
Glis3	0.64858	1.99742	0.00963649	0.184524
Rmnd5a	0.64205	4.23446	0.00965979	0.184524
Il18	-0.718758	3.18259	0.00966367	0.184524
Snord35b	1.74566	-0.416616	0.00967913	0.184524
Fstl3	-0.449902	5.87293	0.00967985	0.184524
Rab31	-0.276596	7.6584	0.00968069	0.184524
Ripk2	0.370864	4.11365	0.00970728	0.184524
Lrrc61	-1.04234	2.13653	0.00971763	0.184524
Gm12231	1.05501	1.28331	0.00971853	0.184524
Mrpl47	0.352629	4.61593	0.00977534	0.185331
Ltn1	0.315261	5.0332	0.00983798	0.18598
Pms1	0.641625	2.01385	0.00983832	0.18598
Arih1	0.282949	6.78319	0.009874	0.186383
Ndufab1	-0.265697	6.38691	0.00988925	0.186399
Mthfd2	-0.25574	7.4507	0.0099144	0.186411
Med7	0.378881	4.5883	0.00992199	0.186411
Cdc14b	-0.314862	4.96739	0.00993309	0.186411
Tsg101	0.409185	5.01639	0.00996834	0.186802
2810428I15Rik	-0.36443	6.00627	0.0099859	0.18686
Wdr83	-0.577245	3.18707	0.0100207	0.187241
Gm22	0.581273	3.13761	0.0100655	0.187807
Dcp2	-0.466313	3.64678	0.010179	0.189651
Rpa3	0.913626	2.30882	0.0102122	0.189998
4930444A02Rik	-0.784106	2.46276	0.0102809	0.191001
Aurkb	0.618204	3.88924	0.0103041	0.191148
Anapc5	-0.272123	7.213	0.0103198	0.191148
Parvb	0.264546	6.48818	0.0103349	0.191148
Cib2	0.867175	1.81801	0.0103691	0.191148
Afg3l1	-0.281786	6.89215	0.0103733	0.191148
Irx2	1.54348	0.938201	0.0103774	0.191148
Emc4	1.22332	1.80109	0.0104184	0.191438
Npm3-ps1	-1.65233	-0.523499	0.0104552	0.191438
Gm22711	1.34209	-0.994438	0.0104575	0.191438
Hyi	-0.405161	5.59339	0.0104608	0.191438
Aspn	2.26886	-0.210669	0.0104671	0.191438
Daam1	-0.280743	6.06137	0.0105267	0.192024
Has2as	-2.20833	0.0837751	0.0105425	0.192024
Ptcd2	-0.299622	6.34995	0.0105462	0.192024
Lpar2	1.16992	0.327329	0.0105584	0.192024
Tanc2	-0.288613	6.21819	0.0106199	0.19225
Scn5a	-0.847896	3.63995	0.0106264	0.19225
Gnb1	0.236927	8.33841	0.0106269	0.19225
Ets2	-0.332881	7.40227	0.0106302	0.19225
Mrpl17	-0.331029	6.69452	0.010677	0.192826
Gm5830	-0.911503	1.49103	0.0107081	0.192918
Zfp866	-0.587185	2.99813	0.0107119	0.192918
Smndc1	-0.285383	5.71837	0.0107681	0.193661
Gm14088	1.48054	0.587786	0.0108131	0.1942
Por	-0.286019	5.90106	0.0108419	0.194307
Tspan31	0.407845	4.88604	0.0108594	0.194307
2210016L21Rik	-0.385774	4.62462	0.0108785	0.194307
Boc	0.948252	1.93249	0.010879	0.194307
Dapk2	-0.634813	4.93152	0.0109384	0.19477
Fhod3	-0.526965	3.69703	0.0109479	0.19477
AC120136.1	-1.24087	1.68631	0.0109501	0.19477
Ndufa11	-0.263667	6.72825	0.0109711	0.194873
Galnt7	0.318245	4.82483	0.010986	0.194873
Dio2	-0.523595	5.13651	0.0110568	0.195598
Ephx2	2.0666	-0.54889	0.011057	0.195598
Tnnc2	-0.464222	7.349	0.0110805	0.195745
Cdo1	1.10489	1.58105	0.0111207	0.196188
Zc3h4	-0.303921	5.334	0.0111366	0.1962
Ttbk2	0.478747	3.70772	0.0112123	0.196977
Igf2bp2	0.271696	6.78837	0.011219	0.196977
Nde1	0.272256	5.46089	0.0112317	0.196977
Hdac9	-1.04616	3.24991	0.0112607	0.196977
Gm6304	2.58846	-1.42875	0.0112713	0.196977
Lphn3	-0.414759	4.95392	0.0112768	0.196977
Cldn1	-2.61059	-1.50178	0.0112871	0.196977
Atp2b4	-0.339588	7.3407	0.0113258	0.197361
Ifitm3	-0.270579	8.06608	0.0113482	0.197361
Ahr	0.606088	3.05822	0.0113548	0.197361
Paqr8	-0.47016	3.17717	0.0113936	0.197546
Mex3c	0.355904	4.78609	0.0113999	0.197546
Tep1	-0.471442	4.10827	0.0114179	0.197546
Rnf44	0.302784	5.45919	0.011459	0.197546
Sdcbp2	1.27901	0.500169	0.0114712	0.197546
Esrra	0.442134	4.23295	0.0114761	0.197546
Mrpl22	0.449161	3.47155	0.0114937	0.197546
Nog	1.51412	0.567765	0.0115001	0.197546
Lss	0.389061	4.19035	0.0115028	0.197546
Ctsf	-1.67253	1.82337	0.0115182	0.197548
Add2	-0.520553	2.31268	0.0116374	0.199329
BC027231	0.487458	3.14738	0.0116892	0.199951
Cidea	1.46051	3.19955	0.011712	0.200078
Rpl31-ps16	1.00153	2.12467	0.0117609	0.200649
Stx18	-0.485749	3.84573	0.0118204	0.201245
Cbr3	0.398888	3.81479	0.011827	0.201245
Rpf1	0.365262	4.44925	0.0118806	0.201801
Gpsm3	1.87116	-0.578317	0.0119118	0.201801
Dnajb14	-0.327571	4.86206	0.0119187	0.201801
Lzts3	-1.03279	1.59355	0.011922	0.201801
Ift46	-0.338716	5.00211	0.0119407	0.201854
Zfp691	-0.867928	2.07237	0.0119691	0.201964
Prkg2	-0.238875	7.41472	0.0119784	0.201964
Ltbp1	0.243238	5.92133	0.0120009	0.202081
Nefm	-0.305978	5.53761	0.0120214	0.202163
Ptms	-0.247195	8.42641	0.0120554	0.202472
Baiap2l1	-0.297685	5.75202	0.0121264	0.203231
Blvrb	0.503805	3.78117	0.0121499	0.203231
Smim5	-2.36531	0.426455	0.0121526	0.203231
Tnrc6b	0.276986	6.48746	0.0121634	0.203231
Timeless	-0.454369	3.50845	0.0122064	0.203297
Hivep1	-0.376113	4.66471	0.0122379	0.203297
Ass1	-0.859381	0.360916	0.0122598	0.203297
Myo18a	-0.329067	7.82958	0.0122642	0.203297
Vps9d1	-0.498049	3.79727	0.0122708	0.203297
Lactb	-0.534734	3.62436	0.0122721	0.203297
Mbtd1	0.337985	5.35461	0.0122772	0.203297
2500004C02Rik	-2.18063	-0.617171	0.0122962	0.2033
Pdcd6ip	0.324743	6.64797	0.0123089	0.2033
Ocel1	-0.410683	4.15434	0.0123581	0.203854
Cbx2	-0.501052	3.79947	0.0125011	0.205737
Abcd4	0.521379	3.74207	0.0125041	0.205737
Larp1	0.224904	7.87765	0.0125466	0.206114
Ankrd34a	-1.17161	0.921226	0.0125698	0.206114
Glyr1	-0.485707	5.93435	0.0125747	0.206114
Cdca4	0.256635	6.04407	0.012599	0.206251
Pparg	0.889277	2.32065	0.0126682	0.206638
Popdc3	-0.248808	7.02783	0.0126739	0.206638
Smpd1	-0.339822	5.09433	0.0127203	0.206638
Ap5s1	-0.55232	3.96037	0.0127345	0.206638
Mcur1	-0.341777	4.42848	0.0127466	0.206638
Gm8098	2.29462	-1.21518	0.0127472	0.206638
Shprh	0.550294	4.16492	0.012841	0.206638
Rhobtb1	-0.386094	5.13515	0.0128474	0.206638
Depdc1a	1.2221	0.44173	0.0128494	0.206638
Hiatl1	0.324183	5.32613	0.0128554	0.206638
Akap10	0.901297	1.99604	0.012861	0.206638
Srsf10	0.407016	5.95205	0.0128628	0.206638
Kif1a	0.911571	1.72231	0.0128655	0.206638
Fcho2	0.441522	5.40346	0.0128677	0.206638
Zeb1	-0.340702	6.62296	0.0128819	0.206638
Zdhhc6	0.482193	4.04417	0.0129146	0.206638
Adcy3	0.881756	1.54716	0.012923	0.206638
Lmbrd2	-0.398581	5.55762	0.0129565	0.206638
Pcdh1	-0.469104	4.09612	0.0129793	0.206638
Mtcp1	-1.14596	1.14299	0.0129895	0.206638
Coa6	0.723224	2.67252	0.0130221	0.206638
Itpk1	0.433149	3.67607	0.0130261	0.206638
Eml2	-0.387696	6.96452	0.0130339	0.206638
Actr2	0.33442	6.98607	0.0130448	0.206638
Mrps14	0.443296	4.93198	0.0130801	0.206638
Scrn2	-0.495601	4.30899	0.0130839	0.206638
Crip2	-0.248785	9.32461	0.0130997	0.206638
Tmco1	-0.236373	7.16129	0.0131293	0.206638
Vps54	0.548587	3.0067	0.0131293	0.206638
Snx25	0.535275	3.12142	0.013137	0.206638
Rpl30-ps3	-1.49321	0.13893	0.013148	0.206638
Gtf2e2	0.291242	6.31499	0.0131584	0.206638
Lrrc39	-2.12426	0.272409	0.0131847	0.206638
Hemk1	-0.809574	2.77316	0.0132084	0.206638
Nav1	-0.256767	7.0061	0.0132315	0.206638
Anks3	-0.480042	3.96881	0.0132368	0.206638
Gm25517	0.905708	0.770564	0.0132403	0.206638
Alox12	-1.42211	-1.22487	0.013245	0.206638
Stmn4	-0.500947	4.8007	0.0132739	0.206742
Man2a2	-0.352919	5.657	0.0132991	0.206742
Sgk1	0.344019	4.30087	0.0133011	0.206742
Gan	0.62061	2.75733	0.0133155	0.206742
Rccd1	-1.27368	0.300697	0.013435	0.208347
Stx3	0.445931	2.85896	0.013476	0.208733
Cyfip1	0.313238	6.18399	0.013509	0.208994
Foxf2	0.699058	2.1672	0.0135411	0.209036
Armc2	1.45822	0.46924	0.013544	0.209036
Ier3	0.36192	7.35303	0.0135648	0.209108
Pcdh7	-0.437603	4.74924	0.0136209	0.209193
Bnip2	-0.26726	8.91525	0.0136273	0.209193
Lama2	-0.560938	4.23054	0.013636	0.209193
Galk2	0.631524	3.39511	0.0136529	0.209193
Brd1	-0.301204	5.58195	0.0137233	0.209193
Ndufa4	0.35258	5.99717	0.0137255	0.209193
Zfp764	-1.10868	0.864815	0.0137328	0.209193
6330416G13Rik	0.516027	3.11566	0.0137407	0.209193
Lgals3bp	-0.978958	2.52989	0.0137499	0.209193
Lpin3	-0.343937	4.70229	0.0137704	0.209193
Zfp518b	0.392471	3.42327	0.0137721	0.209193
Kpna6	0.362919	4.59	0.0137721	0.209193
Atg2b	0.428712	4.93345	0.0137849	0.209193
Anxa6	-0.254804	9.15284	0.0137965	0.209193
D2Wsu81e	-0.363385	5.25927	0.0138716	0.210085
E130317F20Rik	-1.60302	0.476023	0.0139094	0.210412
Jsrp1	-0.502771	5.67041	0.0139444	0.210695
Chuk	0.460942	4.63769	0.013963	0.21073
Josd1	0.350703	5.05248	0.0140102	0.211058
Erp44	0.436577	5.01926	0.0140173	0.211058
Rnf10	-0.282424	5.86233	0.0140529	0.211135
Gpnmb	1.86676	-1.48685	0.014055	0.211135
Eya4	-0.698756	2.72801	0.0141446	0.212017
Tti2	0.758387	2.63374	0.0141465	0.212017
Ppp1r9b	-0.318261	4.82237	0.0141888	0.212406
Sec14l2	-0.469048	4.27897	0.0142761	0.212927
Ttc30a1	1.20579	0.310293	0.0142962	0.212927
Eif3e	0.285971	7.28483	0.0142969	0.212927
Herc6	-1.03306	0.498246	0.0142993	0.212927
Hirip3	-0.315882	5.21341	0.0143499	0.212927
Camk1d	0.450953	3.2765	0.0143573	0.212927
Ebp	-0.337302	5.88967	0.0143586	0.212927
Mapt	1.59665	0.492751	0.0143591	0.212927
2410004B18Rik	0.341248	4.35675	0.0143816	0.212927
Dedd2	-1.55433	0.53203	0.0144023	0.212927
Tmed9	0.224305	8.49159	0.0144162	0.212927
Rbm17	0.39385	6.9525	0.014421	0.212927
Bckdha	-0.916817	3.19051	0.0145228	0.214187
Stil	0.577569	2.1073	0.0145691	0.214625
2610035D17Rik	-2.51926	-1.40448	0.0146007	0.214678
Apoc1	1.70273	-0.267402	0.0146058	0.214678
Gm12751	0.41584	5.76031	0.014725	0.216184
Greb1l	-1.48488	-1.59032	0.014766	0.21654
Slc25a36	-0.327764	5.47413	0.0148457	0.217462
Tgfb1i1	-0.281004	5.77668	0.0148795	0.217553
Irf2bp2	0.274415	6.50738	0.0148854	0.217553
Zim1	-1.37246	2.0108	0.0149093	0.217656
Ssr1	-0.229091	7.85097	0.0149373	0.217819
Nipa2	0.429635	4.13359	0.0149749	0.218028
Pcgf5	0.717968	2.84067	0.0149854	0.218028
Abcc1	0.331851	6.03028	0.0150206	0.218295
Socs5	0.357307	4.70443	0.0150633	0.218671
Gm7665	1.97764	-0.922057	0.0150867	0.218766
Fzd6	0.59761	3.37847	0.0152209	0.220465
Tmem135	0.415801	3.87696	0.0152432	0.22054
Lmo7	-0.260179	7.7739	0.0153016	0.221139
Nipsnap1	-0.655348	2.34687	0.0153343	0.221203
Cotl1	-0.333707	6.46141	0.0153594	0.221203
Idh2	-0.282742	7.72451	0.0153609	0.221203
B230118H07Rik	-0.456375	5.52402	0.0153745	0.221203
Prpf39	0.364965	4.85009	0.0153914	0.221203
Bscl2	0.878557	1.86788	0.0154321	0.221391
Troap	-0.332336	5.31403	0.0154387	0.221391
Usp13	0.37803	4.84611	0.0154596	0.221445
Espl1	0.297136	4.33301	0.0155276	0.222173
Ctnnal1	0.373144	4.09558	0.0156031	0.223007
Rab9	0.530991	3.98507	0.0156613	0.223489
Ankrd29	-1.33484	0.288937	0.0156715	0.223489
Gm8806	0.806178	2.03861	0.0157149	0.223618
Gcdh	-0.693743	2.96311	0.0157614	0.223695
Arhgef2	-0.234658	8.36668	0.0157738	0.223695
Prdm4	0.400482	4.39491	0.0158094	0.223695
Palmd	1.69502	-0.0879406	0.015817	0.223695
Ryr3	-1.18989	2.88141	0.0158305	0.223695
Taf12	-0.366831	4.85927	0.0158385	0.223695
Ak4	0.261981	6.70679	0.0158413	0.223695
Etv6	0.364495	4.47956	0.0159051	0.224233
Ints12	0.681017	2.27852	0.015914	0.224233
Hoxa10	0.384165	4.28191	0.0160996	0.226495
Os9	-0.324461	5.7467	0.0161095	0.226495
Fam46b	0.57212	2.41994	0.0161356	0.226616
Gspt2	-0.561464	2.65105	0.0161684	0.226831
Capn2	-0.305079	7.62039	0.0162006	0.226957
Rapgef3	1.13364	0.762134	0.0162125	0.226957
Pstpip1	1.76841	1.04483	0.0162395	0.22709
Gm12166	0.955647	2.90097	0.0162913	0.227568
Lyar	0.311418	5.74578	0.0163987	0.22827
Gm26225	1.40999	0.300558	0.0164296	0.22827
Tmcc1	-0.317857	5.23706	0.0164623	0.22827
Myog	-0.370338	9.72352	0.016466	0.22827
Slc22a13b-ps	1.96966	-0.326961	0.0164851	0.22827
Tmem194b	1.2173	0.802723	0.0165067	0.22827
Med17	0.390956	4.68374	0.0165268	0.22827
Brat1	0.951658	2.29699	0.0165551	0.22827
Car11	2.02312	0.0339964	0.0165608	0.22827
Tbc1d20	0.390298	4.73414	0.0165992	0.22827
Stk40	0.384632	4.28647	0.0166145	0.22827
Fundc2	-0.284772	7.75351	0.0166263	0.22827
Wiz	0.291631	5.10855	0.0166396	0.22827
Clptm1	-0.291611	6.11315	0.0166476	0.22827
4930579G24Rik	1.03903	1.11908	0.0166537	0.22827
Lrrc16a	0.702362	2.02535	0.0166599	0.22827
Nhsl1	-0.347911	4.59501	0.0166647	0.22827
Lrrc57	1.09241	1.53876	0.0166756	0.22827
Edem2	0.448712	4.4627	0.0167018	0.22827
Kifc2	-2.29727	-0.611932	0.0167073	0.22827
Snord66	1.50451	-1.37709	0.0167117	0.22827
Sik3	0.332379	4.52949	0.0167362	0.228364
Tmem9	-0.331198	6.32107	0.016754	0.228365
Syt11	-0.518782	3.7025	0.0168027	0.228788
Ypel4	-1.95507	0.472809	0.0168235	0.228831
Arid5b	0.435856	4.55259	0.0168845	0.229377
Cul3	0.277987	6.57207	0.0168991	0.229377
Gm13215	1.36553	-0.105746	0.0169985	0.230414
Fam192a	0.305945	5.21603	0.0170111	0.230414
Exoc8	-0.406233	4.16367	0.0170494	0.230485
E2f7	-0.277705	4.67552	0.0170572	0.230485
Ric8	-0.374796	4.63688	0.0170697	0.230485
Rnaseh1	1.45113	0.824415	0.0171355	0.231133
B4galt3	0.678662	2.7728	0.0171586	0.231204
Romo1	-0.279222	7.10749	0.017189	0.231222
Intu	0.963642	1.71859	0.0172399	0.231222
Sars	-0.271858	7.51051	0.0172726	0.231222
Rrbp1	-0.266476	9.45019	0.0172747	0.231222
Mtmr11	-0.527991	3.12362	0.0172751	0.231222
Gatad2b	-0.346708	4.58706	0.0172839	0.231222
Nudt8	-0.489921	3.42963	0.017285	0.231222
2210408F21Rik	1.23139	0.356731	0.0173045	0.231244
Thoc3	-0.277488	6.28886	0.0173357	0.231366
2010204K13Rik	0.444693	3.05772	0.0173687	0.231366
Cd36	1.94193	1.62749	0.0173987	0.231366
Hmga1-rs1	0.675815	4.70182	0.0174128	0.231366
Dolpp1	0.452115	3.81982	0.0174332	0.231366
Synpo2l	-0.48252	5.30431	0.0174343	0.231366
Papd7	0.326019	4.54068	0.0174484	0.231366
Alkbh3	-0.400841	4.79108	0.0174718	0.231366
Obscn	-2.02915	1.59593	0.0174886	0.231366
4833422C13Rik	-1.14937	1.8698	0.0174922	0.231366
Gm7308	-0.526452	3.00803	0.017521	0.231509
Tmem63b	0.281443	7.61942	0.0175507	0.231666
Amotl1	-0.259001	8.3363	0.0175983	0.231705
Vps26a	0.401794	5.41545	0.0176043	0.231705
Mmgt1	0.262482	5.36843	0.0176074	0.231705
Nes	-0.225988	9.58368	0.0176555	0.232086
Npepps	0.228463	8.52585	0.0176722	0.232086
Tgoln1	0.234313	6.46337	0.0177538	0.232922
Abra	-2.19146	0.412697	0.0178024	0.233108
Trmt61b	-0.703784	2.29223	0.0178388	0.233108
Usp42	-0.385703	4.3907	0.0178403	0.233108
Acta2	-0.315712	10.6953	0.0178542	0.233108
Slc35d2	0.612153	3.12104	0.0178646	0.233108
1700020I14Rik	0.256359	6.88283	0.017876	0.233108
Synpo2	-0.386612	5.6747	0.0179553	0.233164
Ufl1	-0.325357	5.34401	0.0179604	0.233164
CAAA01118383.1	0.5011	2.97941	0.0179814	0.233164
Egln1	0.27161	6.93566	0.0179845	0.233164
Srsf5	0.249554	7.21349	0.0179917	0.233164
Plaa	0.277035	6.00005	0.0179987	0.233164
Sdccag3	0.360198	4.76234	0.0180063	0.233164
Cenpq	0.450796	3.29163	0.0180522	0.233255
Sfmbt1	-0.345555	3.77447	0.0180546	0.233255
Exosc1	0.30766	4.55571	0.0180758	0.233255
H2afv	-0.254205	8.26011	0.0181204	0.233255
Rsrc1	-0.292513	6.55856	0.0181208	0.233255
Tsc22d2	0.274964	5.59748	0.0181214	0.233255
Calr	-0.22084	9.65446	0.0181475	0.233271
Fam160a1	-0.911183	1.67612	0.0181733	0.233271
Bag1	-0.229434	7.05431	0.0181768	0.233271
Sdhaf2	0.426212	4.02175	0.0181972	0.233302
Eva1c	-0.61114	1.92108	0.0183139	0.234239
Atp13a2	-0.546028	2.86352	0.0183253	0.234239
Larp4	-0.264727	6.35434	0.0183589	0.234239
Sipa1l1	0.351743	4.91105	0.0183653	0.234239
Upf1	-0.273265	5.90774	0.0183696	0.234239
Ap3s1	1.29586	2.08022	0.0183955	0.234239
Prr5	0.597555	2.19879	0.0183968	0.234239
Gm10704	0.718994	2.39455	0.0185199	0.235306
Hist1h2bg	1.13627	-0.426613	0.0185321	0.235306
Gm14488	-1.88562	-0.516515	0.018558	0.235306
Cd59a	0.46663	3.98008	0.0185753	0.235306
Ssbp2	-0.444285	4.19207	0.0185764	0.235306
Gm7846	0.913211	0.880612	0.0186101	0.235306
Med9	-0.371877	4.30145	0.018624	0.235306
Ppfia4	-2.03288	2.84132	0.018626	0.235306
Isg15	-0.89951	2.31712	0.0186586	0.235488
Ttf2	-0.32447	4.34012	0.0186992	0.235701
Fabp4	1.23313	4.1013	0.0187263	0.235701
Trib1	0.244925	5.7028	0.0187301	0.235701
Lmln	0.629653	2.31326	0.0187563	0.235801
Trim39	-0.563148	2.84884	0.0187965	0.236078
Fam117a	-0.326082	4.91427	0.0188482	0.23641
Cep85	0.470382	4.1239	0.0188595	0.23641
Nf2	-0.288185	4.82791	0.018891	0.236577
Pcolce	-0.271847	7.61982	0.0189233	0.236751
Cox11	0.490043	3.12762	0.0189601	0.236975
Gm18737	1.08193	0.788928	0.0189778	0.236975
Cat	0.287699	5.58984	0.0190402	0.237385
Tmem110	-0.34543	4.38182	0.0190473	0.237385
Mical3	-0.527474	4.21966	0.0190739	0.237488
Fancc	-0.506533	3.4777	0.0191061	0.2375
Gm10177	-0.311695	8.90082	0.0191372	0.2375
Acyp2	0.933624	1.11844	0.0191386	0.2375
Tnfrsf23	0.292929	5.17453	0.0191497	0.2375
Ccnd2	-0.31271	6.29128	0.0191833	0.2375
Foxq1	1.04987	2.15398	0.0191849	0.2375
Rnf4	0.436078	5.46518	0.0192864	0.238176
Dtwd2	0.726986	1.8018	0.0192897	0.238176
Tfrc	0.284365	6.85168	0.0192947	0.238176
Tmcc2	-0.327704	5.21968	0.0193411	0.238249
Ppm1e	-1.05248	0.99552	0.0193442	0.238249
Tlr3	-0.830936	1.1067	0.0193558	0.238249
Gm7334	0.499041	2.52458	0.0194473	0.238869
Surf1	0.500847	4.13414	0.0194559	0.238869
Dusp28	-0.599747	3.83068	0.0194615	0.238869
Dcakd	-0.286285	6.26069	0.0195531	0.239465
Znrf1	0.418954	4.14002	0.0195612	0.239465
Zfp318	-0.298241	4.84437	0.0195814	0.239465
Ccdc47	0.314664	5.94418	0.0195865	0.239465
Gsr	0.707215	4.80278	0.0196025	0.239465
Neil1	-2.03219	-0.572613	0.0196229	0.239488
Hmgn3	-0.220473	7.02598	0.0196625	0.239552
Gm14698	-1.02581	1.40059	0.0196652	0.239552
Gm12097	-1.28236	-0.328044	0.0196952	0.239631
Ajuba	0.355117	4.6999	0.0197263	0.239631
Hdac11	-1.11993	3.34953	0.0197385	0.239631
Fadd	-0.654047	1.80716	0.01975	0.239631
Fam69a	0.540397	3.5518	0.0197641	0.239631
Zmat2	-0.27076	7.53471	0.0198173	0.240051
Zdhhc18	0.424123	4.02411	0.0198634	0.240385
Bhlhb9	-0.379681	4.57381	0.0198883	0.240461
Acsbg1	0.310324	4.14429	0.0199124	0.240519
Cluap1	-0.496734	3.57651	0.0199303	0.240519
Ucp3	2.27489	-0.765847	0.0199628	0.240688
Rhov	-1.74066	-0.259355	0.0200177	0.241125
Myf5	-0.530702	4.09359	0.0200862	0.241725
Ptgs2	0.98527	0.96893	0.0201271	0.241748
Xpo4	0.527818	2.60262	0.0201317	0.241748
Ndufa12	-0.295364	6.76421	0.0201441	0.241748
Kcnk3	1.26178	1.07935	0.0201706	0.241842
Ict1	-0.355939	5.04461	0.0202454	0.242442
Kpnb1	0.236504	7.13355	0.0202581	0.242442
Gpr133	1.73013	2.15306	0.0204026	0.243945
Sytl5	-0.597893	3.09345	0.0204689	0.244158
Smc6	-0.239551	7.26449	0.0204699	0.244158
Rhog	-0.390176	4.61363	0.0204848	0.244158
Vav3	-0.483622	3.42283	0.0205008	0.244158
Ogg1	-0.632996	2.15193	0.0205147	0.244158
Pdp2	0.428854	3.12947	0.0205736	0.244439
D2hgdh	1.5932	0.116999	0.020576	0.244439
Dhrs7b	-0.358654	4.48492	0.020597	0.244464
Pacs1	-0.425893	3.68099	0.0206394	0.244619
Myh9	-0.25891	9.16271	0.020666	0.244619
Tiparp	0.363651	5.73203	0.0206667	0.244619
Ssfa2	0.463263	3.19947	0.0206928	0.244704
Rin1	-0.323542	5.27125	0.0207133	0.244724
Fdxr	-0.571287	4.00215	0.0207779	0.245255
Ube2i	-0.381815	4.73644	0.0207962	0.245255
Rpl30-ps9	1.63547	-0.941542	0.0208468	0.245628
Gm21967	1.42794	0.0791632	0.0209571	0.24635
Pml	-0.31318	4.72039	0.0209697	0.24635
Aqp5	-0.415536	4.87614	0.0209987	0.24635
Fam110b	-0.37286	3.88373	0.0209995	0.24635
Zmym5	-0.353567	4.58047	0.0210116	0.24635
Nabp2	-0.369528	4.64149	0.0210234	0.24635
Sorcs2	-0.242311	6.71102	0.0210912	0.24635
Vrk3	0.459146	3.84388	0.0211481	0.24635
Rhbdl2	2.12912	-0.4281	0.0211484	0.24635
Mtor	-0.355462	4.43763	0.0211526	0.24635
Tmem45a	0.355062	5.52039	0.0211678	0.24635
Cd1d1	0.758214	2.01761	0.0212173	0.24635
Acot7	-0.258285	6.21606	0.0212184	0.24635
Vwa5a	-0.443058	4.9421	0.0212285	0.24635
Fam212b	-0.786001	2.3357	0.0212407	0.24635
Oaf	0.262678	6.05001	0.0212799	0.24635
Socs1	0.525255	3.96416	0.0212856	0.24635
Ggps1	-0.41307	3.77773	0.0212865	0.24635
Pacrgl	0.455233	2.76084	0.0213411	0.24635
Srl	-0.750146	5.58251	0.0213612	0.24635
Tmem160	-0.402197	6.39137	0.021376	0.24635
Ntpcr	-0.490129	3.94929	0.0214512	0.24635
Nhs	-0.795081	1.86583	0.0214543	0.24635
Ddit4l	0.704844	2.47766	0.0214589	0.24635
Uhrf1bp1	-0.553758	3.40442	0.0214797	0.24635
Ankrd28	0.394482	4.18058	0.0214815	0.24635
Tmem50b	-0.423286	4.12212	0.0214855	0.24635
Adprh	-0.23746	7.5644	0.0214949	0.24635
Setd4	-0.793072	2.08107	0.0215133	0.24635
Hist1h2ab	-0.891997	0.162393	0.0215149	0.24635
Tfam	0.345496	5.35985	0.0215242	0.24635
Chac1	-0.344485	4.43988	0.0215388	0.24635
Fcgr4	-1.15267	0.576074	0.0215674	0.24635
Cinp	0.437569	3.39261	0.0215675	0.24635
Rnasel	-1.48176	0.541724	0.0215897	0.24635
Sp4	-0.644055	2.57961	0.0215929	0.24635
Atxn2l	0.325207	5.06395	0.0216497	0.246666
Col7a1	0.449648	3.069	0.0216588	0.246666
Plekhb1	-1.3193	0.937292	0.0217007	0.246666
Nbas	0.550697	2.94465	0.0217176	0.246666
Fabp3-ps1	1.40951	1.22625	0.0217319	0.246666
Zbed3	0.538696	3.61312	0.021735	0.246666
Ppfia1	-0.229745	6.14074	0.0218001	0.246719
Snx15	0.406952	3.82806	0.0218014	0.246719
Exosc3	0.675831	2.3343	0.0218352	0.246719
Extl2	0.343842	4.61602	0.0218358	0.246719
Nans	-0.252246	6.10021	0.0218662	0.246719
Lonrf1	0.313165	5.18882	0.0218761	0.246719
Mrgpre	-0.622471	2.71567	0.0218804	0.246719
Apod	2.05917	0.619479	0.021892	0.246719
Ank3	-0.301634	6.23032	0.0219219	0.24684
Rps19-ps6	0.267503	6.70205	0.0219999	0.246939
Celf1	0.197262	7.92447	0.0220057	0.246939
Gps2	-0.354593	5.00209	0.0220185	0.246939
Hist1h2bp	-1.35811	-0.961667	0.0220205	0.246939
Tmem140	-0.797692	3.64697	0.0220389	0.246939
Trim24	0.342328	4.73497	0.0220451	0.246939
Pck1	0.922148	1.58409	0.0220895	0.247223
Gm7901	0.801758	1.61618	0.0221294	0.247455
Dcbld1	0.383508	3.29759	0.0222981	0.249107
Acp2	-0.371273	4.88812	0.0223156	0.249107
Tmem123	0.214582	6.94359	0.022361	0.249367
Lancl3	-0.560398	2.38167	0.0224426	0.249367
Tor3a	-0.322504	5.03009	0.0224667	0.249367
Oxld1	1.60074	1.37585	0.0224703	0.249367
Bsn	0.956132	1.31829	0.0224743	0.249367
AW554918	-0.467185	3.96447	0.0224762	0.249367
Xkr6	0.655388	2.00942	0.022477	0.249367
Dffb	1.21537	0.574706	0.0225104	0.249367
Mpnd	-0.335054	5.84171	0.0225121	0.249367
Pdrg1	-0.362858	6.05736	0.0225465	0.249528
Gm8494	-0.979335	1.57459	0.0226124	0.249528
Hpcal1	-0.293979	6.96576	0.0226151	0.249528
Zfp605	-1.04305	0.868428	0.0226254	0.249528
Rnls	1.48208	-0.0219656	0.0226389	0.249528
Mical1	-0.379612	5.31088	0.0226423	0.249528
Tnnc1	-0.420262	7.57639	0.0226637	0.249531
Zswim3	0.545027	2.81731	0.0226811	0.249531
Dctn2	-0.273349	7.79685	0.0227015	0.249543
Ppid	0.223323	6.04512	0.0227512	0.249877
Myo1d	-0.442722	3.67501	0.0227921	0.250114
Dclk1	-0.264068	7.79423	0.0228174	0.25018
Enah	-0.471665	5.39302	0.0228425	0.250243
Micu2	-0.263427	5.96672	0.0228835	0.250481
Gtf2h1	0.67071	5.06774	0.0230205	0.251712
Bdnf	0.369291	4.2438	0.0230349	0.251712
RP23-81C12.1	-0.371008	9.36987	0.0230619	0.251737
Gm16200	1.09139	0.979249	0.0230793	0.251737
Hs2st1	-0.257676	6.03682	0.023128	0.251737
Cep76	0.441507	3.34331	0.0231283	0.251737
Casp2	0.371902	3.59682	0.0231718	0.251737
Cox7a1	0.631121	3.16305	0.0231732	0.251737
Dock7	0.311718	5.76859	0.0231732	0.251737
Lingo2	-0.527173	1.61734	0.0232085	0.251909
Ikbke	1.35525	0.767625	0.0232449	0.252092
Bcs1l	-0.481937	3.75876	0.0232995	0.252236
Zdhhc12	0.455324	4.11379	0.023321	0.252236
Nedd1	0.314818	4.40351	0.0233493	0.252236
Itpkc	-0.748815	1.65218	0.0233767	0.252236
Naa40	0.716446	5.23826	0.0233891	0.252236
Gm12749	-0.804865	1.67259	0.0233938	0.252236
mt-Nd1	0.220246	11.1759	0.0233998	0.252236
Cox8b	0.937957	3.52999	0.023414	0.252236
Siae	-1.06226	0.966371	0.0234742	0.252287
Slmo1	-1.09952	1.33087	0.0235115	0.252287
Zbtb17	-0.542703	3.48848	0.0235266	0.252287
Thrsp	1.14073	3.30418	0.0235579	0.252287
Trak2	0.303558	5.55704	0.0235706	0.252287
Gmip	0.546677	2.90119	0.0235855	0.252287
Slc4a4	0.767095	2.31095	0.0236855	0.252287
Lsmd1	-0.246622	5.87143	0.0237141	0.252287
Gabpb1	0.500054	3.30932	0.0237324	0.252287
Sike1	0.534678	5.22097	0.0237398	0.252287
Bach2	-1.4352	1.13868	0.0237439	0.252287
Rhot2	-0.359865	5.11891	0.023753	0.252287
Nipsnap3b	0.330252	4.7176	0.0237562	0.252287
Ifrd1	0.226781	8.33415	0.0237821	0.252287
Fam89a	-0.89515	-0.401996	0.0238106	0.252287
Nfia	0.900624	2.32942	0.0238284	0.252287
Crhbp	1.44893	-0.384148	0.0238325	0.252287
Asap1	-0.232548	6.44836	0.0238464	0.252287
Cpd	-0.286135	6.36039	0.0238513	0.252287
Adipor1	-0.247215	6.05169	0.0238683	0.252287
Tlcd1	-0.568639	2.52093	0.0239418	0.252287
Mea1	-0.353236	4.01932	0.0239444	0.252287
Gm5593	1.81721	-1.17696	0.0239635	0.252287
Ninl	-0.459735	4.30029	0.0239725	0.252287
Gpm6b	0.647818	3.1469	0.0239787	0.252287
C230052I12Rik	0.520925	1.86	0.023995	0.252287
Abce1	0.245305	6.26808	0.0239993	0.252287
Armc7	1.04722	0.513013	0.0240239	0.252287
Ccbl1	-0.736194	2.72111	0.0240745	0.252287
Ift122	-0.396754	4.4878	0.0240876	0.252287
Leprot	-0.364966	4.75149	0.0241117	0.252287
Shisa4	-0.227182	6.67064	0.0241247	0.252287
Pfkfb4	0.323774	4.33026	0.0241496	0.252287
Gm22620	1.10258	-0.567467	0.0241649	0.252287
Trib2	-0.407154	3.8145	0.024171	0.252287
Naprt1	1.62484	-0.77365	0.0241886	0.252287
Cxcr4	-0.471361	4.82306	0.0242005	0.252287
Angpt1	-0.269302	6.41908	0.0242023	0.252287
Rhod	-0.34934	4.37392	0.0242047	0.252287
Zfp414	-0.422063	4.25024	0.0242081	0.252287
Pigt	0.595694	2.37836	0.0242382	0.252287
Atp6v0d1	-0.257467	5.57402	0.0242468	0.252287
Arhgef40	-0.297285	6.36222	0.0242716	0.252287
Mycl1	-0.935933	3.8097	0.024276	0.252287
Dpm3	-0.274726	5.84546	0.0243321	0.252287
Irf2	0.34343	4.37162	0.0243519	0.252287
Grip1	1.79081	0.23316	0.0243584	0.252287
Arnt	0.449185	5.20979	0.0243988	0.252287
Eif4a1	0.251282	8.73046	0.0243996	0.252287
Rbm15b	0.315119	5.5529	0.0244185	0.252287
8030462N17Rik	-0.771665	0.841926	0.0244346	0.252287
Asgr1	-0.600644	0.604279	0.024444	0.252287
Agtrap	-0.435864	4.00764	0.0244513	0.252287
Calr4	-2.10596	-1.43579	0.0245169	0.252368
Ugdh	0.231191	6.934	0.0245256	0.252368
Zscan20	-0.50778	2.75306	0.0245643	0.252368
Syf2	-0.294642	6.28914	0.0245737	0.252368
Mbip	1.19723	2.09148	0.0245754	0.252368
Cdc20	-0.249511	6.65739	0.0245887	0.252368
Lzts2	0.345148	5.49806	0.0246057	0.252368
Klhl31	-0.734775	4.37307	0.0246339	0.252368
Pnpla7	-0.857287	2.44056	0.0246361	0.252368
Rnf103	0.405589	4.0276	0.0246541	0.252368
Shisa5	-0.283638	6.89834	0.0246897	0.252533
Cnih4	0.240437	6.38997	0.0247312	0.252758
Inf2	-0.280452	6.88963	0.0247528	0.252779
Apool	0.359515	4.51614	0.0247855	0.252914
Btd	-0.480128	3.12251	0.024819	0.252952
Dusp2	0.370308	4.4736	0.0248442	0.252952
Mdfic	-0.306756	4.95866	0.0248898	0.252952
1700011J10Rik	1.01173	1.78074	0.0249085	0.252952
Eral1	0.527486	2.77379	0.0249276	0.252952
Plin1	1.41505	-0.190692	0.0249508	0.252952
Mpv17	-0.286322	5.93001	0.0249698	0.252952
Timm10b	-0.315975	5.61445	0.0249755	0.252952
Rps15-ps2	0.896929	1.90754	0.02498	0.252952
Hspd1	0.193867	7.38969	0.0249968	0.252952
Ly6a	-0.210985	8.36947	0.0250042	0.252952
Myoz2	-1.58306	2.68569	0.0250484	0.25297
Lims2	0.603405	2.61445	0.0250558	0.25297
Rnmt	0.335036	5.19606	0.0250695	0.25297
Neurl1a	-0.355906	6.63422	0.025111	0.25297
Maml3	-0.547164	3.65233	0.0251293	0.25297
Fam214a	1.17637	2.63171	0.0251873	0.25297
Amn1	0.555296	3.56915	0.0251952	0.25297
Rapgef6	-0.320079	4.81542	0.0252027	0.25297
Cep57	0.255474	5.00305	0.0252035	0.25297
Wbp5	-0.228881	9.57451	0.0252515	0.25297
Gm2058	-0.742802	2.33325	0.0252568	0.25297
Dll1	-2.1076	0.983352	0.0252583	0.25297
Mre11a	-0.268998	4.91989	0.0252782	0.25297
Serhl	-0.394574	5.83534	0.0252851	0.25297
Zfp84	-0.592439	2.76239	0.0252994	0.25297
Macc1	-1.29882	-0.526843	0.0253435	0.25297
Cpped1	0.347085	5.04296	0.0253934	0.25297
Lims1	0.381416	6.28763	0.0253946	0.25297
Tgfb3	0.407643	5.29768	0.0253951	0.25297
Uqcr10	-0.22599	7.47261	0.0254085	0.25297
Sema3a	-0.295313	5.24841	0.0254264	0.25297
Ube4a	0.348405	4.11782	0.0254357	0.25297
Slc7a1	-0.225332	6.15526	0.0254938	0.253143
Epn2	0.232593	6.82724	0.0254949	0.253143
Gm23442	0.73116	0.596951	0.0255118	0.253143
BC017643	-0.261668	5.70134	0.0255558	0.253386
Sema4b	0.365569	4.06973	0.025627	0.25372
Rnf128	0.285832	5.78294	0.0256376	0.25372
Ankrd23	-1.22159	2.85008	0.0256482	0.25372
Rpusd4	0.524527	2.84275	0.0257165	0.254115
Acap1	-1.53804	-0.278023	0.0257275	0.254115
Tomm5	0.641191	2.60214	0.0257526	0.25417
Adrbk1	-0.276541	5.97237	0.0257759	0.254183
Uhmk1	0.30149	5.31029	0.0257932	0.254183
Cirh1a	0.258916	5.58589	0.0258414	0.254465
Bahcc1	0.626316	2.13297	0.0259933	0.255766
Dnajc28	-1.48193	0.763708	0.0260198	0.25581
Jag1	0.662853	3.2945	0.0260544	0.25581
Nap1l4	-0.272341	7.64639	0.0260571	0.25581
Zfp90	-0.466366	2.88688	0.0260807	0.255848
Dalrd3	-0.560204	3.0735	0.0261164	0.255885
Smap1	0.270607	5.88623	0.0261337	0.255885
Btg2	0.350687	4.52814	0.026158	0.255885
Ccsap	0.632155	1.77631	0.0262018	0.255885
Plxdc2	-1.46881	1.45158	0.0262036	0.255885
Mrpl23-ps1	-0.282711	5.15613	0.0262106	0.255885
Nmi	-1.30225	0.255746	0.0262228	0.255885
Upf3b	-0.243199	5.65372	0.0262477	0.255934
Glt8d1	-0.303462	5.37647	0.0263489	0.256425
Shmt2	-0.242001	6.46054	0.0263634	0.256425
Dgkz	0.290393	5.74948	0.0263887	0.256425
Mib2	-0.536361	3.48776	0.0264054	0.256425
Chrna1	-0.252207	9.96965	0.0264151	0.256425
Mrps10	-0.27067	5.76422	0.0264217	0.256425
Yif1a	-0.252893	6.21527	0.0264366	0.256425
Rrs1	0.259614	6.12177	0.0264844	0.256697
Zfp658	-1.15881	0.546605	0.0265536	0.257056
Zbtb10	0.432018	3.80486	0.0265612	0.257056
Ucp1	1.29201	3.66	0.0266584	0.257621
Ifitm1	-0.620662	2.60163	0.0266594	0.257621
Ints10	0.520274	2.71195	0.0267016	0.257837
Anapc4	-0.264355	6.34864	0.0267423	0.257871
Plekhb2	-0.263724	7.60731	0.0267494	0.257871
Samd4b	0.279688	5.85583	0.0268073	0.257871
Pkdcc	0.746977	2.64312	0.0268321	0.257871
Dazap1	-0.241122	8.18977	0.0268324	0.257871
Gnai3	0.352859	5.91831	0.0268645	0.257871
Cdc42se1	0.272145	7.24507	0.0268845	0.257871
Dusp11	0.290952	5.70786	0.0268929	0.257871
Bend3	0.683825	0.987502	0.0269512	0.257871
Ptpdc1	-0.497054	2.89187	0.0269638	0.257871
Fam185a	0.471004	3.32319	0.0269638	0.257871
Sec61a1	-0.278073	8.99497	0.026984	0.257871
Ccbe1	0.316814	3.41005	0.0271418	0.259098
Gm12699	-0.953864	1.3947	0.0271524	0.259098
Dhx32	0.498771	3.08818	0.0272512	0.25985
Ptgis	-0.327682	5.39186	0.0272895	0.260023
Gpr176	1.38755	-0.651362	0.0273652	0.260296
Isg20l2	0.843225	4.30224	0.027413	0.260296
Mybl1	-0.411153	3.29731	0.027415	0.260296
Nqo2	-0.239528	5.52673	0.0274156	0.260296
Tomm70a	0.223381	7.33249	0.0274186	0.260296
Fam178a	-0.25676	6.59815	0.0275652	0.26119
Gm24265	1.18161	-0.337885	0.0275885	0.26119
Rnf138	0.496807	3.22246	0.0275976	0.26119
5730455P16Rik	-0.328306	5.33064	0.0276303	0.26119
AC136729.1	1.22518	0.865988	0.027633	0.26119
Gm22579	0.665564	1.77895	0.0276338	0.26119
Dynap	-0.606436	7.92168	0.0277116	0.261734
Alg2	-0.423914	3.95528	0.0277379	0.261754
Nrn1	-0.856404	1.97854	0.0277541	0.261754
Trp53rk	0.523458	2.86573	0.0278226	0.262043
Gm4202	-0.629058	1.28261	0.0278298	0.262043
Pola1	-0.303386	5.35838	0.0278524	0.262043
Pon3	0.395813	3.55655	0.0278729	0.262043
Zdhhc15	-0.949589	1.24367	0.0278859	0.262043
Med13	0.324725	5.46613	0.0279901	0.262831
Uck2	-0.228102	4.99859	0.0280229	0.262885
Frat2	0.776875	2.40184	0.0280364	0.262885
Cc2d2a	-0.497509	3.33118	0.0281059	0.263261
Dhrs1	-0.276769	7.2138	0.0281178	0.263261
Ccdc111	-1.21011	1.86433	0.0281436	0.263261
Trappc3	-0.235861	6.00628	0.0281579	0.263261
Ralgds	-0.303803	6.28939	0.0282489	0.263732
Casc4	0.354422	4.72596	0.0282701	0.263732
Ppapdc3	-1.05843	2.73916	0.0282801	0.263732
Zfp458	-1.93	-0.442685	0.0282897	0.263732
Pla2g16	-0.24965	7.22079	0.0283413	0.264023
Pitx2	-0.221716	6.33203	0.0283935	0.264278
Usp21	-0.340699	4.02843	0.0284095	0.264278
Arsa	0.603372	3.75659	0.0285166	0.264776
Macrod1	-1.00354	3.27042	0.0285222	0.264776
AC133646.1	-1.03622	0.775608	0.0285245	0.264776
Chrng	-0.6614	5.36442	0.0285756	0.264939
Rassf8	0.621731	2.57507	0.0286102	0.264939
Rasl12	-1.60459	-0.0795383	0.028617	0.264939
Slc25a11	-0.25395	6.12594	0.0286247	0.264939
Rap2b	-0.231555	6.14891	0.0286519	0.264939
Uba3	0.541312	5.44532	0.0286647	0.264939
Opn3	-0.348051	5.1644	0.0287825	0.265517
Cd28	1.62391	0.49004	0.0288329	0.265517
Ypel2	1.47387	2.48351	0.0288375	0.265517
Psma1	0.382567	5.90811	0.0288643	0.265517
Setbp1	-0.585184	3.46039	0.0288779	0.265517
Slc23a2	0.607082	4.81342	0.0288839	0.265517
Klf13	0.260107	6.30295	0.0289152	0.265517
Cela1	0.369999	3.94288	0.0289398	0.265517
Mrm1	-0.429353	4.48169	0.0289429	0.265517
Tmem248	-0.248005	6.20865	0.0289477	0.265517
Atmin	0.409664	3.72873	0.0289898	0.265517
Ikbkg	0.30219	4.95031	0.0290053	0.265517
B230369F24Rik	-1.99397	-0.652741	0.0290295	0.265517
Cacnb2	0.739876	0.883747	0.0290308	0.265517
Urgcp	-0.30677	4.76479	0.0290348	0.265517
1700037H04Rik	0.272638	5.91274	0.0291078	0.265996
Disp1	-0.53162	4.26489	0.0291689	0.266367
Plscr2	0.573665	2.4382	0.0293853	0.268154
Gm10039	-0.232605	5.98095	0.0294222	0.268266
Tnnt1	-0.442519	6.4588	0.029439	0.268266
Acyp1	0.499103	4.0059	0.0294927	0.268566
Zbtb7a	0.198619	8.13915	0.0295791	0.269068
Crabp2	-0.364975	4.6753	0.029624	0.269068
Dennd2c	0.947575	1.39788	0.0296378	0.269068
Rps13-ps4	1.01509	1.55375	0.029651	0.269068
Gsk3b	-0.244867	8.07039	0.0296517	0.269068
Fuca1	-0.381833	4.92158	0.0299107	0.271086
Plekha7	-1.47752	0.844363	0.0299303	0.271086
Pcdhb17	-0.906841	2.38819	0.0299369	0.271086
Rpl17	0.304833	5.09706	0.0299622	0.271125
H2afy2	0.482795	3.65257	0.0300191	0.271268
Snupn	-0.346369	4.60356	0.0300665	0.271268
Gm12669	-0.292829	5.13939	0.0300715	0.271268
Prdx2	-0.209172	8.19075	0.0300815	0.271268
Capns1	-0.23212	7.57435	0.0300902	0.271268
Hoxc6	-0.311245	5.5832	0.0301036	0.271268
Vgll2	-0.22835	5.07067	0.0301652	0.271484
C130036L24Rik	-1.04187	1.45727	0.0301696	0.271484
Angpt2	0.791522	0.838436	0.030221	0.271517
Rprd1b	0.34571	5.18816	0.0302496	0.271517
Cobll1	0.328905	3.42811	0.0302668	0.271517
C3	1.34646	0.106585	0.0302728	0.271517
Arhgef6	1.88123	-0.548683	0.030278	0.271517
Snora24	0.417581	1.85805	0.0303379	0.271865
Fbxl19	-0.520671	2.76263	0.0303594	0.27187
Igsf5	-0.468256	1.57651	0.0303855	0.271915
Rfesd	-0.651132	2.47466	0.0304816	0.272445
Dusp3	-0.273878	6.73741	0.0304867	0.272445
Zscan21	-0.642658	2.92627	0.030512	0.272482
Arpc3	0.189086	8.09419	0.0305388	0.272534
6430571L13Rik	2.1677	-0.911328	0.0305797	0.272711
Plcl1	0.929053	1.65982	0.0306337	0.272972
Snx6	-0.20299	6.64437	0.0306959	0.272972
Gsap	1.13559	1.85547	0.0306993	0.272972
Tab2	-0.274745	7.10883	0.0307149	0.272972
Rgs3	-1.60686	1.18286	0.0307175	0.272972
Pygo2	-0.243355	6.8149	0.0307494	0.272972
Hcfc1r1	-0.240968	6.15241	0.0307565	0.272972
Mtfr1	0.468692	4.38749	0.0308141	0.273116
Nlrx1	-0.888975	2.06722	0.0308304	0.273116
Smo	0.479043	2.8277	0.0308557	0.273116
Mcoln1	-0.588628	2.85281	0.0308598	0.273116
Slc35e2	0.49845	2.5037	0.0308782	0.273116
Atrnl1	0.665545	3.31707	0.0309339	0.273422
Klhl40	-1.97518	3.0541	0.0309607	0.273472
Ndst3	-1.70519	0.220944	0.0312073	0.2753
Elf2	0.503583	3.30285	0.0312102	0.2753
Gli1	-0.925205	-0.184328	0.0313485	0.276111
Elmod2	0.458442	3.8008	0.031401	0.276111
Flrt2	-0.23721	5.92502	0.0314016	0.276111
Slc10a7	-0.401009	2.96523	0.031407	0.276111
Bcl10	0.38188	5.12489	0.0314087	0.276111
Egln3	0.217885	7.48726	0.0314668	0.276434
Slc22a15	-0.912704	2.33897	0.0315261	0.276487
Bcl6	-0.417979	5.22279	0.0315348	0.276487
Gm10116	1.11846	3.91075	0.0315369	0.276487
R74862	-0.746245	1.84815	0.0315807	0.276489
Nmd3	0.39827	4.86683	0.0315987	0.276489
Supv3l1	-0.376517	4.54429	0.0316011	0.276489
Lats2	0.342058	5.45318	0.0316663	0.27669
Ncaph2	-0.24559	6.12488	0.0317055	0.27669
Igfbp3	1.10749	1.38258	0.0317534	0.27669
Mars	-0.228147	6.51694	0.0317542	0.27669
Zscan26	0.978571	1.77	0.0317558	0.27669
Mbd2	0.510552	4.32876	0.0318183	0.27669
Tpra1	0.405975	3.78558	0.0318214	0.27669
2310008H04Rik	0.439897	3.65214	0.0318261	0.27669
Dbi	-0.258708	9.6324	0.0318378	0.27669
Fubp3	-0.289735	5.20041	0.0318985	0.277031
Arl8a	0.728926	6.05291	0.0320339	0.277794
Zfp319	-0.423549	3.85114	0.0320576	0.277794
Cul4a	0.252659	6.42367	0.0320882	0.277794
Ctns	-0.650349	2.77064	0.0320902	0.277794
Gmnn	0.261496	4.45294	0.0320936	0.277794
Lsp1	-0.331341	5.41529	0.0321247	0.277843
Pcmtd1	-0.287785	5.45051	0.0321421	0.277843
Keap1	-0.215687	6.47891	0.0321869	0.278044
Akr7a5	-0.314787	5.62959	0.0322628	0.278514
Cnbp	0.226727	7.36208	0.0323237	0.278854
5530601H04Rik	0.528418	2.93182	0.0323816	0.279168
Gpr30	-0.380356	4.54208	0.0324483	0.279556
Lace1	-0.697584	2.38242	0.0325376	0.280131
Nnmt	-1.01542	0.972393	0.0325731	0.280131
Tada3	-0.312934	4.43711	0.0325799	0.280131
Ifit2	-0.794423	1.77469	0.0326223	0.280309
Arfgef1	0.295665	5.75171	0.0326897	0.280702
RP24-64D24.4	-0.608297	3.15613	0.0327313	0.280731
Src	0.250609	5.25381	0.0327364	0.280731
Homer1	-0.309099	4.32412	0.0327629	0.280741
Rad51d	-0.541503	3.05786	0.0327809	0.280741
Magoh	0.223034	7.30646	0.0328103	0.280807
Zbtb33	0.40224	3.61091	0.0328529	0.280985
Fam199x	-0.454868	3.28261	0.0328826	0.281054
Tm9sf1	-0.762261	1.70093	0.0329487	0.281387
Emg1	0.323846	6.74289	0.0329783	0.281387
Gm7325	-1.37794	3.55233	0.0329868	0.281387
Baz2a	0.291553	5.48018	0.0330406	0.28166
Xrcc3	0.490355	2.64608	0.0330654	0.281684
Myo5a	-0.22518	5.75538	0.0330869	0.281684
Htra1	-0.238374	6.4998	0.0331373	0.281929
Cdk8	0.380136	3.56687	0.0331786	0.282095
Asb2	-1.91939	1.322	0.0332545	0.282483
Fmo1	-0.774181	2.37461	0.033268	0.282483
Tyw1	-0.380229	4.01584	0.0333105	0.282538
Upk1b	-2.046	-1.51226	0.0333318	0.282538
Suds3	-0.255335	6.47651	0.0333607	0.282538
Pld2	0.414893	3.38765	0.0333617	0.282538
Atf2	0.300404	5.34805	0.0334227	0.282869
Ttll11	-0.639712	2.48038	0.0335123	0.283443
Nubpl	-0.652837	2.69909	0.033567	0.28372
Bahd1	0.423445	3.82764	0.033674	0.284439
Fam222b	0.252718	4.94815	0.0337047	0.284511
Rnf168	-0.268487	5.58158	0.0337265	0.284511
Svil	-0.286044	5.86861	0.0338141	0.285064
Mrpl37	-0.284136	6.61757	0.0338468	0.28515
Clstn1	-0.258258	6.00305	0.0338711	0.28515
Dusp1	0.237777	5.61176	0.033911	0.28515
Peg12	0.861575	0.656017	0.0339124	0.28515
Trappc2	0.840774	3.28251	0.0339802	0.285428
Etfa	0.409981	5.10025	0.0339895	0.285428
Hspa12a	-0.386454	3.37121	0.0340582	0.285522
Gm10123	0.192274	8.99869	0.0340586	0.285522
C1qtnf3	-0.591396	5.28398	0.0340817	0.285522
Slpi	0.509783	1.75451	0.0340899	0.285522
Arl2	-0.351728	4.68351	0.0341145	0.285522
Polr2h	0.481998	4.7377	0.034133	0.285522
Anapc2	-0.270258	5.73658	0.0341878	0.285779
Drg2	0.327199	4.58939	0.0342078	0.285779
Aoc3	1.57042	-0.436693	0.0342335	0.285809
Ankrd32	0.395694	4.29165	0.0343003	0.285872
Cog2	-0.358947	4.18793	0.0343203	0.285872
Pik3r1	-0.237625	5.72505	0.0343211	0.285872
Krtcap2	-0.187369	7.06833	0.0343294	0.285872
Azi1	-0.484914	3.19387	0.0344089	0.286059
Ncam1	-0.226085	6.54263	0.0344206	0.286059
Ptpn13	-0.477883	2.96401	0.0344432	0.286059
Postn	0.59355	3.45386	0.0344725	0.286059
Psmd3	0.180115	8.7568	0.0344863	0.286059
Slc29a1	-0.218514	7.9075	0.0344933	0.286059
Pias3	-0.265393	5.58626	0.0345252	0.286059
Gm8327	-0.707838	2.11228	0.0345393	0.286059
Wbscr22	0.294895	4.46538	0.0345794	0.286059
Gpr124	0.41531	4.7585	0.0345797	0.286059
Cav1	0.288745	6.06403	0.0346049	0.286059
Gm17396	1.30871	1.19284	0.0346169	0.286059
Nptxr	-0.355794	5.21398	0.0347019	0.286419
Gm22125	-0.630702	1.80364	0.0347047	0.286419
Glo1	-0.23912	7.14501	0.0347429	0.28655
Pcnx	-0.421408	4.37184	0.0347649	0.28655
Capzb	0.320131	8.68895	0.0348641	0.287185
Tbc1d14	0.571307	2.63255	0.034937	0.287466
Ddhd2	-0.327344	5.01832	0.0349823	0.287466
Gm13092	0.322533	5.44113	0.0349951	0.287466
Mir3082	-2.07458	0.122674	0.0349968	0.287466
Ydjc	-0.513046	3.17716	0.0350091	0.287466
Fbln2	-0.269756	5.84295	0.0350467	0.287591
Vps28	-0.286571	6.11586	0.0350807	0.287688
Fbxo8	0.516693	3.22804	0.0351142	0.287781
Nfe2l1	0.22513	7.17174	0.0352059	0.28827
Tmem182	1.39213	1.49248	0.0352234	0.28827
Hmgb1	0.460865	3.37854	0.0352422	0.28827
Papola	0.239851	7.22476	0.0352629	0.28827
Gm10224	0.249126	5.53005	0.0352878	0.288291
Ift27	-0.546347	2.72005	0.0353254	0.288392
Gm12606	1.15308	-1.29558	0.0353792	0.288392
Dhx35	0.670507	2.50679	0.035382	0.288392
Egfl7	0.682399	2.70243	0.0353892	0.288392
Hspb1	-0.186897	8.47201	0.0354367	0.288598
Scarb2	-0.28883	5.17495	0.0354621	0.288623
Kansl1l	-0.656915	2.62775	0.0354892	0.288626
Ercc6l	-0.284267	3.9876	0.0355071	0.288626
Gpr97	0.301516	3.76952	0.0356603	0.289664
Med13l	-0.215773	6.40058	0.0356796	0.289664
Scyl2	0.327368	4.74993	0.0357125	0.28975
Atad1	0.477793	6.55982	0.0358105	0.290363
Ivns1abp	-0.21515	8.24516	0.0359067	0.290961
Gm12183	-0.477419	3.50833	0.0359566	0.291009
1600029D21Rik	0.46157	2.41042	0.0359648	0.291009
Kcnc1	-1.75836	-1.07712	0.0360344	0.291009
Akap11	-0.261166	7.3819	0.0360384	0.291009
Fat1	0.508907	4.41234	0.0360394	0.291009
Marcksl1	0.38677	3.76003	0.0360912	0.291009
Csf1	0.612352	5.65968	0.0361003	0.291009
Fkbp4	-0.212331	7.09669	0.0361168	0.291009
Gm6565	-0.548522	2.42318	0.0361374	0.291009
Nutf2-ps1	0.212659	5.98681	0.0361527	0.291009
Rbms1	0.206951	8.70073	0.0361598	0.291009
Selm	-0.341044	4.95163	0.0362039	0.291091
Trdn	-2.0613	1.18883	0.0362149	0.291091
Grhpr	-0.307433	5.37169	0.0362392	0.291105
Pabpc1	0.214741	11.741	0.0363789	0.291905
Sprtn	-1.29253	-0.297658	0.0363881	0.291905
Usf1	0.821576	2.68886	0.0364118	0.291905
Wnt4	-0.912279	1.00978	0.0364955	0.291905
Mad1l1	-0.321986	5.60236	0.0365229	0.291905
Laptm4a	-0.218808	10.5554	0.0365331	0.291905
Mbnl1	-0.187985	7.57326	0.0365333	0.291905
Sgce	0.527476	3.65772	0.0365421	0.291905
AC159313.1	-1.79797	-0.93276	0.0365531	0.291905
Fcgrt	-0.436488	4.963	0.0365798	0.291905
Calcb	-0.812684	-0.967171	0.0365868	0.291905
Tmem121	-0.296252	5.99887	0.0367224	0.292615
Zbtb39	0.82291	0.961201	0.0367423	0.292615
Cpe	-0.266921	6.9234	0.0367435	0.292615
Orc3	-0.300075	4.58261	0.0368345	0.293124
Rmnd5b	-0.330959	4.36865	0.0368527	0.293124
Mlx	0.40673	4.60057	0.0368904	0.293244
Tnfrsf10b	0.258781	5.15692	0.0369141	0.293252
Avl9	0.331892	4.14171	0.0369823	0.293351
Igf2bp1	1.53858	-0.351192	0.0370247	0.293351
Ilkap	-0.257098	6.87509	0.0371129	0.293351
Col4a3bp	0.370953	5.01126	0.0371691	0.293351
2410076I21Rik	0.473103	0.76311	0.0371788	0.293351
Lynx1	-0.428812	3.81825	0.0371875	0.293351
Zcchc17	-0.243982	5.26696	0.037191	0.293351
March9	-0.345758	4.30964	0.0372105	0.293351
Hhip	-0.373974	1.92754	0.037223	0.293351
Zbtb14	-0.469858	2.77275	0.0372381	0.293351
Gm12989	1.24615	1.62713	0.0372388	0.293351
Aamdc	-0.446486	4.6988	0.0372418	0.293351
Pqlc2	0.564074	2.14025	0.0372573	0.293351
Murc	-0.455686	5.55715	0.0372586	0.293351
Cry1	-0.43532	3.8565	0.0372924	0.293351
Herc2	-0.302816	5.79314	0.0373168	0.293351
Arid1b	0.256825	5.27893	0.0373236	0.293351
Chaf1a	-0.263132	4.88203	0.0373343	0.293351
Ebpl	-0.340975	4.36477	0.0373679	0.293436
Myh3	-0.504676	6.89386	0.0374533	0.293928
Hdc	-0.507668	2.61141	0.0374759	0.293928
Dirc2	-0.437559	4.16238	0.0375145	0.293945
Nbea	0.588992	2.58924	0.0375235	0.293945
Nrbp2	-0.819336	4.1284	0.0376388	0.294485
Prickle1	-0.375718	4.71378	0.037672	0.294485
Pithd1	-0.245291	5.51518	0.0377374	0.294485
Ube2e1	0.240108	5.09509	0.0377377	0.294485
Erh	0.377635	3.18328	0.0377882	0.294485
Stambp	-0.331085	4.47029	0.0378216	0.294485
Nxn	-0.25964	7.0998	0.0378431	0.294485
Dok7	-0.474921	4.5226	0.0378472	0.294485
Kdm3a	0.333765	5.13128	0.0378681	0.294485
Clrn1	-2.65221	-0.744637	0.0378732	0.294485
H2-K1	0.274686	5.55979	0.0378812	0.294485
Dpy19l3	0.312516	4.69804	0.0378913	0.294485
Cystm1	1.35945	2.58518	0.0379063	0.294485
Wdr45	0.818047	2.42883	0.0379534	0.294485
Grk6	-0.219423	4.92817	0.0379662	0.294485
Gm8258	1.28911	-0.432943	0.0379742	0.294485
Fam198b	0.506385	1.68789	0.037979	0.294485
Cd82	-0.270814	5.57947	0.0380301	0.294557
Kbtbd2	0.315068	5.52684	0.0380338	0.294557
Man2a1	0.289528	5.87428	0.0380765	0.294712
AC121821.1	0.330422	4.19094	0.0380995	0.294713
Cdc23	0.271295	5.71685	0.0381375	0.294832
Tcf7l1	-0.257035	6.05254	0.0381776	0.294965
Ube2v1	2.2348	-1.04123	0.0382316	0.295206
Ager	-1.90109	-0.298286	0.0382871	0.295388
Cbx6	-0.253318	8.70684	0.0383078	0.295388
Rmdn1	-0.573118	3.03657	0.038328	0.295388
Fech	-0.278764	5.52368	0.0383464	0.295388
Dscr3	0.326596	5.08329	0.038373	0.295417
Wdr7	-0.446823	3.60379	0.0384278	0.295532
Nap1l1	0.189962	7.68866	0.0384342	0.295532
Gpr155	0.939862	2.43622	0.0384564	0.295532
Tmem251	0.600037	2.23115	0.0384912	0.295584
St3gal5	-0.204219	8.62707	0.0385088	0.295584
Dbndd1	-1.82847	0.0569433	0.0385322	0.295588
Smap2	-0.323045	4.59088	0.0386477	0.29596
Gm22641	1.0748	0.256834	0.038679	0.29596
Exoc7	-0.341952	5.13319	0.0387026	0.29596
Gm10221	0.244015	6.20921	0.0387207	0.29596
Fbxo2	1.12591	0.848735	0.0387397	0.29596
Gm1862	0.904423	1.14254	0.0387436	0.29596
Max	0.207904	6.35622	0.0387555	0.29596
Oxsr1	0.275365	5.41339	0.0387635	0.29596
Cdk5rap2	-0.303463	5.16723	0.0388637	0.29655
Chka	0.268987	4.87168	0.0388866	0.29655
Lhx9	-1.19114	0.428293	0.0390359	0.297358
Neb	-0.624825	5.97672	0.0390384	0.297358
Kdm5c	0.222045	5.60797	0.0391603	0.298052
Naa38	0.291891	6.24563	0.0391833	0.298052
Gmppb	-0.343217	4.48383	0.0392013	0.298052
Gtpbp5	-0.383407	3.57538	0.0392216	0.298052
A430018G15Rik	-2.14683	-0.738067	0.0392766	0.298183
Appbp2	0.223828	5.41686	0.0392849	0.298183
Rpusd3	-0.641089	1.93991	0.0393904	0.298804
Parp6	0.645141	2.27991	0.0394129	0.298804
Rc3h1	-0.254393	5.1729	0.0394678	0.299045
N6amt1	-0.335465	4.62696	0.0395716	0.299656
Gramd3	0.496194	3.52688	0.0397469	0.300808
Gm23130	0.650954	-0.24972	0.0397784	0.300871
Chn1	-0.381273	3.57657	0.039845	0.301065
Rpsa	-0.221859	8.99834	0.0398506	0.301065
Rala	-0.182741	7.45226	0.0399014	0.301182
Cab39	0.291773	5.40889	0.0399126	0.301182
Nhlrc1	-1.84915	0.197707	0.0399666	0.301251
Pum2	0.199878	6.7594	0.0399683	0.301251
Efhd2	0.240619	6.12345	0.0400863	0.301932
BC025446	0.603386	1.98462	0.0401053	0.301932
3110043O21Rik	0.353936	4.27362	0.0401571	0.30194
Fam126a	-0.259518	5.96154	0.0401719	0.30194
Myod1	-0.257052	5.60522	0.0401762	0.30194
Hsd17b11	-0.493526	3.54175	0.0402728	0.30249
Atp1b3	0.292553	6.4481	0.0403094	0.302589
Gm12844	-0.865597	1.3591	0.0403928	0.30304
Tmem127	0.274179	5.5555	0.0404934	0.303261
Mki67	-0.202323	6.13699	0.0404951	0.303261
Mylk2	-0.809434	1.77317	0.0405118	0.303261
Tle4	-0.894117	1.27227	0.040516	0.303261
9330020H09Rik	-0.972084	1.35781	0.0405681	0.303271
Hsd17b7	0.22142	5.61021	0.0405874	0.303271
1700030K09Rik	0.800927	1.79127	0.0405876	0.303271
Fam211b	-0.538581	1.87826	0.0407599	0.304383
Nicn1	-0.408806	4.19299	0.0409221	0.305418
Fntb	-0.274179	4.92081	0.0410205	0.305922
Mthfs	0.829103	1.51326	0.0410368	0.305922
Zmpste24	-0.219791	5.57066	0.0411946	0.306833
Pop4	-0.289472	4.0592	0.0412295	0.306833
Gbp2	2.02677	-0.758619	0.0412301	0.306833
Hnrnpa2b1	0.434095	7.5647	0.041266	0.306873
Rpl22-ps1	0.620745	2.31421	0.0413261	0.306873
Krcc1	0.525715	5.81896	0.0413289	0.306873
3830403N18Rik	0.407988	4.60652	0.0413517	0.306873
Sfxn1	-0.228011	7.1815	0.0413642	0.306873
Kif7	0.494222	2.65383	0.0413777	0.306873
Tns3	0.39491	5.45546	0.0414636	0.307334
Skiv2l	0.760044	3.95296	0.0415015	0.307438
Bptf	-0.191975	7.22255	0.0415803	0.307759
Dcaf7	0.221543	5.88448	0.0415923	0.307759
Etl4	-0.39301	4.10995	0.0416785	0.307994
Prpsap2	0.652177	2.4736	0.041687	0.307994
Kank3	1.4635	0.342405	0.041709	0.307994
AA386476	-0.92983	1.15436	0.0417912	0.307994
Snhg9	-0.340886	6.49343	0.0418221	0.307994
Pcdhb7	-2.42305	-0.804998	0.0418411	0.307994
Tnrc18	-0.296987	5.0083	0.0418456	0.307994
Pgm2l1	0.55803	2.08968	0.0418458	0.307994
Slc39a6	0.182629	6.56787	0.0418475	0.307994
Pak4	-0.38866	3.38031	0.0418761	0.307994
Cebpb	0.717267	4.75867	0.0418857	0.307994
Jph1	-0.403017	4.99918	0.0419418	0.308191
Pld3	-0.285682	5.65326	0.0419764	0.308191
Alad	-0.248298	5.51143	0.0420112	0.308191
Usp45	0.319494	4.16993	0.0420352	0.308191
Eif1b	-0.242959	7.6353	0.0420438	0.308191
Npm1	0.174398	9.07602	0.0420553	0.308191
Vdac1	0.213487	8.41329	0.0421715	0.30845
Fnbp4	0.249759	4.87974	0.0421741	0.30845
Mrpl51	-0.233857	5.4418	0.0421744	0.30845
Retsat	-0.426415	3.63249	0.0421858	0.30845
Tubb3	-0.222016	6.50881	0.0422458	0.308629
Sacm1l	-0.270626	5.30604	0.0422637	0.308629
Dnajc21	-0.237385	7.13026	0.0422819	0.308629
Nsg1	-0.233193	5.32634	0.0423985	0.309196
Zbtb5	-0.424625	3.34987	0.0424072	0.309196
RP23-418G1.1	-1.36838	0.468608	0.0424536	0.309359
Tom1l2	-0.274138	5.83637	0.0424989	0.30942
Musk	-0.704189	3.77611	0.0425281	0.30942
Fbxo18	-0.419222	3.40126	0.0425481	0.30942
Upp1	-0.370272	3.57765	0.0425575	0.30942
Prickle3	0.86984	1.64802	0.0426157	0.309564
Pgd	0.205471	7.69771	0.0426298	0.309564
Enpp1	-0.356925	5.34208	0.0426514	0.309564
Tcf25	-0.209061	8.02267	0.0426729	0.309564
Igf2r	-0.488585	6.27414	0.042719	0.309725
Polr2l	-0.317431	5.00525	0.0427437	0.309729
Kdm4c	0.543679	2.24004	0.0427674	0.309729
Dcaf4	0.574343	2.89219	0.0428309	0.310015
Gm8129	0.503729	6.32312	0.0428694	0.310121
Ap2a2	-0.225874	6.92107	0.0429448	0.31034
Usp4	-0.250171	6.07225	0.0429487	0.31034
Gemin5	0.332182	3.59155	0.0429717	0.31034
Adrm1	-0.283027	3.87767	0.042996	0.310343
AC140190.1	-1.83896	-0.77804	0.0430508	0.310488
Copb2	-0.195103	6.94149	0.0430641	0.310488
Armcx4	-0.368826	4.32929	0.0431631	0.310976
Ept1	-0.293599	4.80942	0.0431798	0.310976
C430049B03Rik	-0.447802	4.08479	0.0432558	0.31135
Glrx	0.330478	4.5083	0.043333	0.311637
Cep78	-0.447707	2.75345	0.0433451	0.311637
Reep3	0.227243	6.61996	0.0434032	0.311637
Acot2	-0.532814	3.09371	0.0434134	0.311637
Ginm1	0.428029	3.56351	0.0434159	0.311637
Fbxl2	-0.520259	3.29067	0.0434404	0.31164
Ikzf5	0.238154	5.21212	0.0435355	0.312129
Rep15	-1.12272	0.838737	0.0435929	0.312129
Exoc5	0.228606	6.37896	0.0435976	0.312129
Snord35a	-0.773057	0.73824	0.0436227	0.312129
Rbmxl1	0.492467	4.66993	0.0436456	0.312129
Cpne1	0.917735	4.14353	0.0436533	0.312129
Zfp768	-0.2934	5.84856	0.043707	0.312185
Runx1t1	1.89111	-0.221964	0.0437092	0.312185
Ap1s3	0.42918	0.015281	0.0437891	0.312262
Pole2	0.297057	3.08256	0.0437953	0.312262
Atg2a	-0.433501	5.09273	0.0438274	0.312262
C030006K11Rik	-0.541024	3.35093	0.0438295	0.312262
l7Rn6	0.264105	4.68634	0.0438526	0.312262
Pmepa1	-0.176862	8.71229	0.0438648	0.312262
Cndp2	-0.477888	2.43898	0.0439269	0.312533
Rpl13a-ps1	0.649621	3.98689	0.0439805	0.312612
Slc43a1	1.24501	0.129635	0.0439864	0.312612
Pcdh18	-0.458501	3.05189	0.0440419	0.312835
Lin54	0.367378	3.53844	0.0440665	0.312838
Ftsj2	-0.381905	3.134	0.0440978	0.312889
Kdm6b	0.283572	5.49991	0.0441417	0.312995
Psma3	0.270633	4.92667	0.044177	0.312995
Maoa	0.213347	5.7557	0.0441967	0.312995
Wdr6	-0.302425	5.1068	0.0442094	0.312995
Sumo3	0.228609	9.30206	0.0443113	0.313544
Tmem14a	-0.888035	2.38744	0.0444004	0.313739
Inhbb	0.795532	2.74504	0.0444715	0.313739
Gm10031	-0.212106	6.79068	0.0445169	0.313739
Tmem181c-ps	0.945013	1.36881	0.0445367	0.313739
Zfhx4	-0.226656	6.02356	0.0445641	0.313739
Rpl11	-0.286375	4.35997	0.044566	0.313739
Thg1l	0.482552	4.23354	0.0445716	0.313739
Mttp	1.1023	1.42964	0.0445947	0.313739
Gm5445	0.361961	4.54606	0.0446419	0.313739
Pkig	-0.207731	7.23401	0.0446471	0.313739
Galnt4	-0.349084	4.98171	0.0446635	0.313739
Fsd1l	0.572606	3.16519	0.0446839	0.313739
Ewsr1	0.250221	6.24956	0.0447503	0.313739
Desi2	0.291117	5.52736	0.0447658	0.313739
Gm25873	2.04169	-1.22222	0.0447659	0.313739
Cpne3	0.26168	6.28524	0.0447903	0.313739
Gm8121	1.17789	0.0200749	0.0447932	0.313739
Pdxp	-0.368593	4.6723	0.0447937	0.313739
Tmem194	0.287298	4.60842	0.0447998	0.313739
Ppp6r1	-0.294227	4.32774	0.0448492	0.313739
Tigd5	-0.482589	2.77738	0.0448692	0.313739
Impdh1	0.210472	5.94501	0.0448759	0.313739
BC052040	0.32908	4.19188	0.044896	0.313739
Shroom1	-0.845891	0.773434	0.0449826	0.313886
Rnd1	0.300558	3.86516	0.0450169	0.313886
1810021B22Rik	-1.36479	1.43876	0.0450252	0.313886
Brca2	-0.284403	4.27237	0.0450358	0.313886
Syne1	0.350257	5.26407	0.0450675	0.313886
Metap2	-0.206551	8.75631	0.0450775	0.313886
Calml4	-1.64284	1.0369	0.0450867	0.313886
Dennd6a	0.407557	3.9442	0.0451834	0.314194
Emc10	-0.277152	6.391	0.0452075	0.314194
Unc93b1	-0.987058	2.37953	0.0452234	0.314194
Tfdp1	-0.689135	1.04438	0.045228	0.314194
Mamstr	-1.48649	2.03124	0.0452975	0.314404
Pcbp2	0.174313	8.56691	0.0453068	0.314404
Thbs1	0.34113	6.22	0.0453457	0.314505
Lmna	-0.207767	9.23532	0.0453877	0.314628
Tmem42	-0.877966	1.24701	0.0454297	0.314751
AA465934	-0.22316	6.04496	0.0454854	0.314968
Lsm10	-0.287067	5.10066	0.0455261	0.314986
Car6	-1.6949	-0.688027	0.0455367	0.314986
Axin2	1.98725	-1.35547	0.0455719	0.315062
Micall2	-0.444272	2.55381	0.0456331	0.315263
Tvp23a	-1.48465	0.196051	0.0456572	0.315263
Ncoa3	-0.343899	3.63254	0.0456741	0.315263
Dnajc17	-0.503429	3.1404	0.0457115	0.315263
Dbp	-0.653399	3.19985	0.0457422	0.315263
Lrba	-0.434534	3.79404	0.0457475	0.315263
Zscan12	-0.522347	3.50582	0.0457783	0.315263
Gm6166	0.292961	4.19167	0.0458148	0.315263
Sec24a	0.319907	4.08139	0.0458409	0.315263
Sox8	-1.10042	2.61741	0.0458445	0.315263
Tbc1d8	2.01315	0.713232	0.0459552	0.315643
Prelid1	-0.187677	8.15881	0.0459927	0.315643
Gen1	-0.5199	1.21956	0.0459973	0.315643
Gm6570	-0.739141	1.17173	0.0460456	0.315807
Lmbrd1	0.255141	5.68647	0.0460916	0.315956
Ptgfrn	-0.205267	7.3777	0.0461884	0.316451
Dip2b	0.357004	3.51638	0.0462615	0.316785
Zc3h10	-0.367111	4.05551	0.0464741	0.317888
Gm16586	-0.360364	4.83954	0.0464854	0.317888
Slc35a3	0.236501	4.9671	0.046513	0.317888
Cep152	-0.321882	3.81969	0.0465208	0.317888
Myc	0.964941	2.20524	0.0466102	0.318331
Gm3788	-0.354906	4.66261	0.0466715	0.318485
Limd2	-0.254849	5.72566	0.046682	0.318485
Arap2	-1.83413	-0.599765	0.0467531	0.318741
Appl2	-0.440429	3.99383	0.0467688	0.318741
Osbp2	-0.341635	6.33142	0.0468189	0.318915
Chst12	-0.504264	2.95677	0.047029	0.320178
Wars2	0.487851	2.4811	0.0470932	0.320416
Gm6900	0.605872	1.6834	0.0471657	0.320416
Zdhhc13	0.552638	3.62427	0.0471682	0.320416
Ccl7	0.596809	1.79344	0.047178	0.320416
Ifrd2	0.359717	2.81946	0.0471876	0.320416
Arhgap1	0.245238	5.24738	0.0472783	0.320575
Cops3	0.298834	5.27764	0.0472933	0.320575
Cdk9	0.656123	3.40861	0.0473166	0.320575
Unc5c	-0.601944	2.13119	0.0473224	0.320575
Eif2b2	-0.220024	7.25436	0.0473348	0.320575
Cdk19	0.255908	5.96835	0.0473847	0.320593
Zfand3	0.260193	6.19239	0.047387	0.320593
Txnrd1	0.188601	6.8774	0.0474277	0.320612
Crip1	-0.185216	8.42109	0.0474393	0.320612
Adamtsl5	-0.360315	4.26065	0.0475315	0.320967
Rdh11	-0.286229	4.86619	0.0475451	0.320967
Slc35a2	0.599148	4.86106	0.0475896	0.320967
B4galnt1	-0.459825	2.829	0.047591	0.320967
Zyx	-0.217316	7.68296	0.0477061	0.321538
B3galt6	0.550231	2.63293	0.0477253	0.321538
Glt8d2	0.819883	1.28682	0.0477526	0.321554
Ppm1m	-0.425772	2.97387	0.0478042	0.321734
Gm8213	-0.807475	0.491258	0.0478394	0.321804
Fam96b	0.246213	5.66794	0.0478814	0.321881
Maf1	0.215988	5.81222	0.0479606	0.321881
Pisd-ps1	-2.00066	-0.204539	0.0479742	0.321881
Pcolce2	0.175732	6.06139	0.047977	0.321881
Megf8	-0.33504	5.00895	0.0479806	0.321881
Gm14292	-0.812204	0.581752	0.0480102	0.321881
Prim1	-0.295657	3.58518	0.0481075	0.321881
Osbpl3	-0.343205	4.14115	0.04811	0.321881
Ctla2a	-0.91208	2.01667	0.0481111	0.321881
Zgpat	-0.865994	1.72872	0.0481526	0.321881
Nexn	-0.18104	8.15724	0.0481724	0.321881
Mapk7	0.333123	3.78708	0.0481791	0.321881
Gm6457	-0.65889	1.13675	0.0482012	0.321881
Dgat1	-0.298373	5.62026	0.0482304	0.321881
Nek2	0.306749	4.11527	0.0482515	0.321881
Six4	-0.292635	6.00449	0.048288	0.321881
Asphd2	1.96187	-1.51925	0.0482999	0.321881
Col4a1	0.219014	6.38379	0.0483248	0.321881
Rab33b	-0.351287	3.94442	0.0483425	0.321881
Rrad	0.907089	3.59532	0.0483481	0.321881
Prdx3	0.25384	5.7792	0.0484033	0.322084
Gkap1	-0.213991	5.17559	0.0485044	0.32259
Tmem98	-0.296336	3.94063	0.0486092	0.323122
Mex3a	0.250933	5.57971	0.0486461	0.323201
Pthlh	1.33202	-0.303625	0.0486933	0.323348
Zfp944	-0.530887	2.12313	0.0487283	0.323415
Gpc2	-1.26121	0.361829	0.0487679	0.323482
Usp5	0.18317	6.9842	0.0487883	0.323482
Ppp2r3c	-0.318876	5.96311	0.0488442	0.323591
Cenph	-0.232202	5.3765	0.0488548	0.323591
Paqr4	-0.367491	3.92441	0.048891	0.323665
Orc6	0.368506	4.49753	0.0489551	0.323924
Gtf2h3	0.472782	3.07615	0.0490751	0.324553
Cisd3	-0.356759	4.13463	0.0491453	0.324851
Lsm1	0.330286	4.22275	0.0492162	0.325153
Foxo6	-0.583801	4.77342	0.0492828	0.325427
Zfp598	0.354275	4.98146	0.0493254	0.325542
Irgm2	1.81645	-0.998198	0.0494097	0.325933
Atp5k	-0.286661	8.02791	0.0496189	0.327146
Car12	0.920623	2.0768	0.0496707	0.327203
Zfp276	0.524694	2.91361	0.0496929	0.327203
Mrps36	1.09441	-0.0842521	0.0497034	0.327203
Kras	0.179949	7.34597	0.0497816	0.327552
Apaf1	0.523864	4.27026	0.0498088	0.327564
Gphn	-0.384295	3.24051	0.0499012	0.327689
Bves	-0.194914	7.3423	0.0499336	0.327689
RP23-81C12.3	-0.407306	16.045	0.0499445	0.327689
Npc2	-0.223764	9.66912	0.0499543	0.327689
Rpl28-ps3	0.699579	3.57317	0.0500487	0.328142
Bud31	0.203191	6.0997	0.0501438	0.32847
Tceal1	1.97924	0.578707	0.0501494	0.32847
P2ry1	-1.64428	-0.285413	0.0501825	0.328521
Ipo5	0.195456	6.58761	0.0502216	0.32861
Polg2	0.810251	1.73216	0.050285	0.328857
Zfp91	0.176631	7.59236	0.0503102	0.328857
Gpaa1	-0.275613	6.98929	0.0504142	0.329288
Fam195b	-0.264365	6.27987	0.0504269	0.329288
2010315B03Rik	-1.48577	-0.82382	0.0504756	0.329439
Hist1h3a	-0.918514	-0.38126	0.0505026	0.32945
Dhdh	1.5644	-0.106375	0.0505867	0.329805
Slc39a1	0.202162	6.47957	0.0506354	0.329805
Sgpp1	0.34402	5.41881	0.0506478	0.329805
Gm2382	0.936519	0.775354	0.0506974	0.329805
Nck1	0.302905	4.59532	0.0507068	0.329805
Med6	0.411866	3.83183	0.0507099	0.329805
Pus7l	0.385825	2.7783	0.0507802	0.329989
Ppp1r21	-0.35465	3.378	0.0507892	0.329989
H2afz	-0.192193	5.83254	0.0508404	0.329997
Fktn	0.33354	4.60225	0.0508413	0.329997
Tmx2	-0.322084	4.73467	0.0508924	0.330163
Jph2	-0.364728	6.05496	0.0509496	0.330369
Qsox1	-0.259398	8.28372	0.0510283	0.330713
Akap12	0.229583	4.84333	0.051056	0.330716
Snord13	-0.647758	8.1985	0.0510803	0.330716
Nudt19	-0.308288	4.03207	0.0511053	0.330716
Rsl1d1	0.18717	9.00626	0.0511461	0.330804
Pknox1	-0.238785	5.12456	0.0511701	0.330804
Pax7	-0.248822	5.32614	0.0512932	0.331435
Ccdc57	-0.949288	1.35709	0.0513509	0.331609
Fam161a	-1.07397	0.281513	0.0513795	0.331609
Id2	-0.215896	7.07411	0.0513969	0.331609
Fancm	-0.422556	2.39488	0.0514585	0.331656
Rmdn2	0.889496	1.30533	0.0514624	0.331656
Ssu72	0.238262	5.97142	0.0514998	0.331656
Cap1	0.203961	7.20905	0.0515416	0.331656
Mpp3	2.01493	1.19603	0.0515618	0.331656
Xpnpep1	0.283099	5.23393	0.0515722	0.331656
Klf4	0.238088	5.98371	0.0516032	0.331656
Cryz	-0.256882	4.9659	0.0516091	0.331656
Cops6	-0.212288	6.30147	0.0516581	0.331806
Slc25a10	-0.308733	4.45804	0.0516975	0.331839
Fam101b	0.31573	4.81584	0.0517145	0.331839
Herpud1	-0.241547	6.74453	0.051816	0.332133
Ralgps2	-0.255724	5.42874	0.0518367	0.332133
Prr14l	-0.302078	4.41222	0.0518373	0.332133
Rorb	-0.53299	1.51419	0.0519083	0.332185
AC136746.1	-1.31371	1.39943	0.0519205	0.332185
Arhgap42	-0.235538	5.6872	0.0519324	0.332185
Itgb3bp	-0.459011	3.03877	0.0519479	0.332185
Gm8991	-1.307	-0.690554	0.0519935	0.33225
Uxt	0.572872	1.78411	0.0520095	0.33225
Top3b	-0.372621	4.25862	0.0520823	0.332551
Btf3l4	0.510406	3.06136	0.0521435	0.332704
Adra1b	-0.416246	2.84345	0.0521756	0.332704
Zfp141	-0.728769	2.11772	0.0521833	0.332704
Ckb	-0.253771	6.4197	0.052212	0.332723
Gusb	0.267876	4.77332	0.0522376	0.332723
Msl3	-0.220851	5.21035	0.0522739	0.33279
Spata24	-0.537838	2.76702	0.0523451	0.333079
Tex264	-0.288657	4.73976	0.0523908	0.333207
Dnph1	-0.233188	3.90503	0.0524283	0.333256
Ppt1	-0.231838	5.46542	0.0524811	0.333256
Tia1	0.299397	5.28405	0.0524955	0.333256
[truncated: 10,893 more rows]
