# Supplementary material for: The Trithorax protein Ash1L promotes myoblast fusion by activating Cdon expression
Source: Nat Commun. 2018 Nov 28;9:5026. doi: 10.1038/s41467-018-07313-8 (PMC6262021; doi:10.1038/s41467-018-07313-8)
Supplement: Supplementary file 4 — Supplementary Data 2 [file 41467_2018_7313_MOESM4_ESM.xlsx]

## Sheet: Ash1L_peaks_gene_annotation
Supplementary Data 2. Ash1L ChIP-Seq peaks annotated based on position relative to genes.
seqnames	start	end	width	strand	peak	feature	start_position	end_position	feature_strand	insideFeature	distancetoFeature	shortestDistance	fromOverlappingOrNearest	gene_name
chr1	12644678	12645021	344	*	X001	NA	NA	NA	NA	NA	NA	NA	NA	NA
chr1	14305108	14310363	5256	*	X002	ENSMUSG00000025932	14168954	14310235	-	overlapStart	5127	128	Overlapping	Eya1
chr1	44951092	44951343	252	*	X003	NA	NA	NA	NA	NA	NA	NA	NA	NA
chr1	120603799	120606088	2290	*	X004	ENSMUSG00000058665	120602418	120607992	+	inside	1381	1381	Overlapping	En1
chr1	120606510	120607594	1085	*	X005	ENSMUSG00000058665	120602418	120607992	+	inside	4092	398	Overlapping	En1
chr1	146506279	146506614	336	*	X006	ENSMUSG00000035131	146494760	146902472	+	inside	11519	11519	Overlapping	Brinp3
chr1	162219154	162220323	1170	*	X007	ENSMUSG00000078190	162217623	162225550	+	inside	1531	1531	Overlapping	Dnm3os
chr1	162219154	162220323	1170	*	X007	ENSMUSG00000040265	161982453	162478034	-	inside	258880	236701	Overlapping	Dnm3
chr1	162221634	162221923	290	*	X008	ENSMUSG00000078190	162217623	162225550	+	inside	4011	3627	Overlapping	Dnm3os
chr1	162221634	162221923	290	*	X008	ENSMUSG00000040265	161982453	162478034	-	inside	256400	239181	Overlapping	Dnm3
chr1	168429585	168429952	368	*	X009	ENSMUSG00000052534	168119364	168432270	-	inside	2685	2318	Overlapping	Pbx1
chr1	168430640	168431004	365	*	X010	ENSMUSG00000052534	168119364	168432270	-	inside	1630	1266	Overlapping	Pbx1
chr1	191575311	191575593	283	*	X011	ENSMUSG00000037474	191537356	191575544	-	overlapStart	233	49	Overlapping	Dtl
chr1	191575311	191575593	283	*	X011	ENSMUSG00000037461	191575636	191623688	+	upstream	-325	43	Overlapping	Ints7
chr10	17723912	17724203	292	*	X012	ENSMUSG00000039910	17723228	17725673	+	inside	684	684	Overlapping	Cited2
chr10	23346679	23347013	335	*	X013	ENSMUSG00000010461	23104168	23349895	-	inside	3216	2882	Overlapping	Eya4
chr10	23347460	23347950	491	*	X014	ENSMUSG00000010461	23104168	23349895	-	inside	2435	1945	Overlapping	Eya4
chr10	23348024	23349923	1900	*	X015	ENSMUSG00000010461	23104168	23349895	-	overlapStart	1871	28	Overlapping	Eya4
chr10	37263580	37263967	388	*	X016	NA	NA	NA	NA	NA	NA	NA	NA	NA
chr10	45289838	45290222	385	*	X017	ENSMUSG00000019848	45178098	45318452	+	inside	111740	28230	Overlapping	Popdc3
chr10	45289838	45290222	385	*	X017	ENSMUSG00000090088	45287311	45289424	-	upstream	-414	414	Overlapping	Gm15934
chr10	95264793	95265500	708	*	X018	ENSMUSG00000045867	95174746	95324097	-	inside	59304	58597	Overlapping	Cradd
chr10	95265627	95266000	374	*	X019	ENSMUSG00000045867	95174746	95324097	-	inside	58470	58097	Overlapping	Cradd
chr10	95414301	95414630	330	*	X020	ENSMUSG00000020027	95385362	95417180	-	inside	2879	2550	Overlapping	Socs2
chr10	107490046	107491469	1424	*	X021	NA	NA	NA	NA	NA	NA	NA	NA	NA
chr10	107492412	107492669	258	*	X022	ENSMUSG00000035923	107492860	107494729	-	downstream	2317	191	Overlapping	Myf6
chr10	120473717	120475684	1968	*	X023	ENSMUSG00000056758	120361275	120476469	-	inside	2752	785	Overlapping	Hmga2
chr10	125966640	125968777	2138	*	X024	ENSMUSG00000020105	125966219	126015359	+	inside	421	421	Overlapping	Lrig3
chr10	125968883	125971045	2163	*	X025	ENSMUSG00000020105	125966219	126015359	+	inside	2664	2664	Overlapping	Lrig3
chr11	6473409	6473687	279	*	X026	ENSMUSG00000094483	6467599	6475917	-	inside	2508	2230	Overlapping	Purb
chr11	6474150	6475108	959	*	X027	ENSMUSG00000094483	6467599	6475917	-	inside	1767	809	Overlapping	Purb
chr11	6474150	6475108	959	*	X027	ENSMUSG00000086839	6475425	6493535	+	upstream	-1275	317	Overlapping	Gm11973
chr11	19013294	19019832	6539	*	X028	ENSMUSG00000087507	19013817	19015154	+	includeFeature	-523	523	Overlapping	Gm16141
chr11	19013294	19019832	6539	*	X028	ENSMUSG00000020160	18879817	19018985	-	overlapStart	5691	847	Overlapping	Meis1
chr11	25099968	25100367	400	*	X029	NA	NA	NA	NA	NA	NA	NA	NA	NA
chr11	109011709	109011999	291	*	X030	NA	NA	NA	NA	NA	NA	NA	NA	NA
chr11	120185316	120189802	4487	*	X031	ENSMUSG00000075389	120185400	120189852	-	overlapEnd	4536	50	Overlapping	2810410L24Rik
chr11	120229949	120231299	1351	*	X032	ENSMUSG00000043993	120229802	120231585	-	inside	1636	147	Overlapping	2900052L18Rik
chr11	120233007	120239262	6256	*	X033	ENSMUSG00000085501	120235234	120236122	-	includeFeature	3115	2227	Overlapping	Gm11772
chr11	120233007	120239262	6256	*	X033	ENSMUSG00000039741	120232947	120292296	+	inside	60	60	Overlapping	Bahcc1
chr11	120239359	120239708	350	*	X034	ENSMUSG00000039741	120232947	120292296	+	inside	6412	6412	Overlapping	Bahcc1
chr12	4417742	4417995	254	*	X035	ENSMUSG00000020647	4247363	4477182	-	inside	59440	59187	Overlapping	Ncoa1
chr12	73035423	73035673	251	*	X036	NA	NA	NA	NA	NA	NA	NA	NA	NA
chr12	73036025	73036679	655	*	X037	NA	NA	NA	NA	NA	NA	NA	NA	NA
chr12	73037281	73046471	9191	*	X038	ENSMUSG00000051367	73040015	73053887	-	overlapEnd	16606	2734	Overlapping	Six1
chr12	73049778	73050056	279	*	X039	ENSMUSG00000051367	73040015	73053887	-	inside	4109	3831	Overlapping	Six1
chr12	73050840	73051618	779	*	X040	ENSMUSG00000051367	73040015	73053887	-	inside	3047	2269	Overlapping	Six1
chr12	73051702	73052081	380	*	X041	ENSMUSG00000051367	73040015	73053887	-	inside	2185	1806	Overlapping	Six1
chr12	73052303	73053015	713	*	X042	ENSMUSG00000051367	73040015	73053887	-	inside	1584	872	Overlapping	Six1
chr12	86881531	86884375	2845	*	X043	ENSMUSG00000034168	86880703	86884814	-	inside	3283	439	Overlapping	Irf2bpl
chr13	23761191	23761766	576	*	X044	ENSMUSG00000069265	23761853	23762386	-	downstream	1195	87	Overlapping	Hist1h3a
chr13	23761191	23761766	576	*	X044	ENSMUSG00000060093	23760692	23761230	-	overlapStart	39	39	Overlapping	Hist1h4a
chr13	27205951	27206336	386	*	X045	NA	NA	NA	NA	NA	NA	NA	NA	NA
chr13	28949515	28949850	336	*	X046	ENSMUSG00000076431	28948919	28953713	-	inside	4198	596	Overlapping	Sox4
chr13	28949515	28949850	336	*	X046	ENSMUSG00000097461	28943048	28951671	+	inside	6467	1821	Overlapping	Gm26735
chr13	28950954	28951461	508	*	X047	ENSMUSG00000076431	28948919	28953713	-	inside	2759	2035	Overlapping	Sox4
chr13	28950954	28951461	508	*	X047	ENSMUSG00000097461	28943048	28951671	+	inside	7906	210	Overlapping	Gm26735
chr13	44869570	44869895	326	*	X048	ENSMUSG00000038518	44729474	44921643	+	inside	140096	51748	Overlapping	Jarid2
chr13	63245010	63245299	290	*	X049	ENSMUSG00000021458	63014934	63326096	+	inside	230076	80797	Overlapping	2010111I01Rik
chr13	63246502	63247131	630	*	X050	ENSMUSG00000021458	63014934	63326096	+	inside	231568	78965	Overlapping	2010111I01Rik
chr13	63247465	63248093	629	*	X051	ENSMUSG00000021458	63014934	63326096	+	inside	232531	78003	Overlapping	2010111I01Rik
chr13	63248366	63248616	251	*	X052	ENSMUSG00000021458	63014934	63326096	+	inside	233432	77480	Overlapping	2010111I01Rik
chr13	63248915	63250297	1383	*	X053	ENSMUSG00000021458	63014934	63326096	+	inside	233981	75799	Overlapping	2010111I01Rik
chr13	63250678	63251117	440	*	X054	ENSMUSG00000021458	63014934	63326096	+	inside	235744	74979	Overlapping	2010111I01Rik
chr13	63251211	63251596	386	*	X055	ENSMUSG00000021458	63014934	63326096	+	inside	236277	74500	Overlapping	2010111I01Rik
chr13	63270672	63271034	363	*	X056	ENSMUSG00000021458	63014934	63326096	+	inside	255738	55062	Overlapping	2010111I01Rik
chr13	63271503	63272128	626	*	X057	ENSMUSG00000021458	63014934	63326096	+	inside	256569	53968	Overlapping	2010111I01Rik
chr13	63272758	63278815	6058	*	X058	ENSMUSG00000021458	63014934	63326096	+	inside	257824	47281	Overlapping	2010111I01Rik
chr13	63279187	63279523	337	*	X059	ENSMUSG00000021458	63014934	63326096	+	inside	264253	46573	Overlapping	2010111I01Rik
chr13	66431624	66432091	468	*	X060	ENSMUSG00000074832	66418114	66441118	-	inside	9494	9027	Overlapping	2410141K09Rik
chr13	78199615	78199870	256	*	X061	ENSMUSG00000087143	78198017	78279391	+	inside	1598	1598	Overlapping	A830082K12Rik
chr13	78199615	78199870	256	*	X061	ENSMUSG00000069171	78188973	78199757	-	overlapStart	142	113	Overlapping	Nr2f1
chr13	109685794	109686043	250	*	X062	ENSMUSG00000021699	108449948	109953461	+	inside	1235846	267418	Overlapping	Pde4d
chr13	109686177	109686514	338	*	X063	ENSMUSG00000021699	108449948	109953461	+	inside	1236229	266947	Overlapping	Pde4d
chr13	109686904	109687413	510	*	X064	ENSMUSG00000021699	108449948	109953461	+	inside	1236956	266048	Overlapping	Pde4d
chr14	31779725	31781626	1902	*	X065	ENSMUSG00000014496	31700015	31830415	-	inside	50690	48789	Overlapping	Ankrd28
chr14	61646905	61647199	295	*	X066	ENSMUSG00000097589	61602839	61682373	-	inside	35468	35174	Overlapping	Dleu2
chr14	72708654	72709187	534	*	X067	ENSMUSG00000033487	72537946	72710003	-	inside	1349	816	Overlapping	Fndc3a
chr14	73238993	73239560	568	*	X068	ENSMUSG00000033446	73237895	73243294	+	inside	1098	1098	Overlapping	Lpar6
chr14	73238993	73239560	568	*	X068	ENSMUSG00000022105	73183673	73325822	-	inside	86829	55320	Overlapping	Rb1
chr14	104336830	104337203	374	*	X069	NA	NA	NA	NA	NA	NA	NA	NA	NA
chr14	105893019	105894121	1103	*	X070	ENSMUSG00000022114	105891949	105896819	-	inside	3800	1070	Overlapping	Spry2
chr14	105894420	105895610	1191	*	X071	ENSMUSG00000022114	105891949	105896819	-	inside	2399	1209	Overlapping	Spry2
chr14	105896108	105896501	394	*	X072	ENSMUSG00000022114	105891949	105896819	-	inside	711	318	Overlapping	Spry2
chr15	85655862	85658919	3058	*	X073	ENSMUSG00000103674	85655666	85659003	+	inside	196	84	Overlapping	RP23-463E8.1
chr15	85659047	85662044	2998	*	X074	ENSMUSG00000103674	85655666	85659003	+	downstream	3381	44	Overlapping	RP23-463E8.1
chr15	85662281	85663019	739	*	X075	NA	NA	NA	NA	NA	NA	NA	NA	NA
chr15	85663296	85668938	5643	*	X076	NA	NA	NA	NA	NA	NA	NA	NA	NA
chr15	85671722	85674466	2745	*	X077	NA	NA	NA	NA	NA	NA	NA	NA	NA
chr15	85675262	85676582	1321	*	X078	NA	NA	NA	NA	NA	NA	NA	NA	NA
chr15	85677341	85677641	301	*	X079	NA	NA	NA	NA	NA	NA	NA	NA	NA
chr15	85677789	85678300	512	*	X080	NA	NA	NA	NA	NA	NA	NA	NA	NA
chr15	85678574	85678839	266	*	X081	NA	NA	NA	NA	NA	NA	NA	NA	NA
chr15	85679563	85679965	403	*	X082	NA	NA	NA	NA	NA	NA	NA	NA	NA
chr15	85680313	85680749	437	*	X083	NA	NA	NA	NA	NA	NA	NA	NA	NA
chr15	85680983	85682705	1723	*	X084	NA	NA	NA	NA	NA	NA	NA	NA	NA
chr15	85682903	85684019	1117	*	X085	NA	NA	NA	NA	NA	NA	NA	NA	NA
chr15	102944792	102945815	1024	*	X086	ENSMUSG00000099099	102945359	102945427	+	includeFeature	-567	388	Overlapping	Gm27337
chr15	102944792	102945815	1024	*	X086	ENSMUSG00000086903	102944062	102947730	-	inside	2938	730	Overlapping	Hotair
chr15	102946075	102946484	410	*	X087	ENSMUSG00000086903	102944062	102947730	-	inside	1655	1246	Overlapping	Hotair
chr15	102947989	102952703	4715	*	X088	ENSMUSG00000098572	102947496	102947593	+	downstream	493	396	Overlapping	Gm27443
chr15	102947989	102952703	4715	*	X088	ENSMUSG00000098541	102949776	102949932	+	includeFeature	-1787	1787	Overlapping	Gm27535
chr15	102947989	102952703	4715	*	X088	ENSMUSG00000099328	102949434	102949608	+	includeFeature	-1445	1445	Overlapping	Gm28011
chr15	102947989	102952703	4715	*	X088	ENSMUSG00000086903	102944062	102947730	-	upstream	-259	259	Overlapping	Hotair
chr15	102952805	102953316	512	*	X089	NA	NA	NA	NA	NA	NA	NA	NA	NA
chr15	102953424	102966400	12977	*	X090	ENSMUSG00000001656	102954427	102957708	+	includeFeature	-1003	1003	Overlapping	Hoxc11
chr15	102953424	102966400	12977	*	X090	ENSMUSG00000022484	102966796	102971893	+	upstream	-13372	396	Overlapping	Hoxc10
chr15	102966732	102968933	2202	*	X091	ENSMUSG00000022485	102967443	103017429	+	overlapStart	-711	711	Overlapping	Hoxc5
chr15	102966732	102968933	2202	*	X091	ENSMUSG00000022484	102966796	102971893	+	overlapStart	-64	64	Overlapping	Hoxc10
chr15	102969754	102970667	914	*	X092	ENSMUSG00000022485	102967443	103017429	+	inside	2311	2311	Overlapping	Hoxc5
chr15	102969754	102970667	914	*	X092	ENSMUSG00000022484	102966796	102971893	+	inside	2958	1226	Overlapping	Hoxc10
chr15	102970828	102971110	283	*	X093	ENSMUSG00000022485	102967443	103017429	+	inside	3385	3385	Overlapping	Hoxc5
chr15	102970828	102971110	283	*	X093	ENSMUSG00000022484	102966796	102971893	+	inside	4032	783	Overlapping	Hoxc10
chr15	102971253	102981127	9875	*	X094	ENSMUSG00000065488	102973341	102973450	+	includeFeature	-2088	2088	Overlapping	Mir196a-2
chr15	102971253	102981127	9875	*	X094	ENSMUSG00000022485	102967443	103017429	+	inside	3810	3810	Overlapping	Hoxc5
chr15	102971253	102981127	9875	*	X094	ENSMUSG00000022484	102966796	102971893	+	overlapEnd	4457	640	Overlapping	Hoxc10
chr15	102971253	102981127	9875	*	X094	ENSMUSG00000036139	102976439	102985099	+	overlapStart	-5186	3972	Overlapping	Hoxc9
chr15	102982145	102985025	2881	*	X095	ENSMUSG00000036139	102976439	102985099	+	inside	5706	74	Overlapping	Hoxc9
chr15	102982145	102985025	2881	*	X095	ENSMUSG00000022485	102967443	103017429	+	inside	14702	14702	Overlapping	Hoxc5
chr15	102985151	102985576	426	*	X096	ENSMUSG00000036139	102976439	102985099	+	downstream	8712	52	Overlapping	Hoxc9
chr15	102985151	102985576	426	*	X096	ENSMUSG00000022485	102967443	103017429	+	inside	17708	17708	Overlapping	Hoxc5
chr15	102986435	102986926	492	*	X097	ENSMUSG00000022485	102967443	103017429	+	inside	18992	18992	Overlapping	Hoxc5
chr15	103005319	103005769	451	*	X098	ENSMUSG00000001661	102998257	103011881	+	inside	7062	6112	Overlapping	Hoxc6
chr15	103005319	103005769	451	*	X098	ENSMUSG00000022485	102967443	103017429	+	inside	37876	11660	Overlapping	Hoxc5
chr16	3115275	3115557	283	*	X099	NA	NA	NA	NA	NA	NA	NA	NA	NA
chr16	43502443	43503905	1463	*	X100	ENSMUSG00000022708	42875881	43642602	+	inside	626562	138697	Overlapping	Zbtb20
chr16	43504212	43509374	5163	*	X101	ENSMUSG00000022708	42875881	43642602	+	inside	628331	133228	Overlapping	Zbtb20
chr16	43509512	43509947	436	*	X102	ENSMUSG00000022708	42875881	43642602	+	inside	633631	132655	Overlapping	Zbtb20
chr16	57391280	57391615	336	*	X103	ENSMUSG00000043336	57353093	57573126	+	inside	38187	38187	Overlapping	Filip1l
chr16	57391280	57391615	336	*	X103	ENSMUSG00000022748	57302199	57606825	-	inside	215545	89081	Overlapping	Cmss1
chr16	65815078	65815335	258	*	X104	ENSMUSG00000091243	65815633	65863057	+	upstream	-555	298	Overlapping	Vgll3
chr16	65815771	65816993	1223	*	X105	ENSMUSG00000091243	65815633	65863057	+	inside	138	138	Overlapping	Vgll3
chr16	65817160	65818426	1267	*	X106	ENSMUSG00000091243	65815633	65863057	+	inside	1527	1527	Overlapping	Vgll3
chr16	77594986	77596178	1193	*	X107	ENSMUSG00000079546	77588578	77602094	-	inside	7108	5916	Overlapping	Gm11146
chr16	77594986	77596178	1193	*	X107	ENSMUSG00000090386	77236317	77691403	+	inside	358669	95225	Overlapping	Mir99ahg
chr16	77596366	77596766	401	*	X108	ENSMUSG00000079546	77588578	77602094	-	inside	5728	5328	Overlapping	Gm11146
chr16	77596366	77596766	401	*	X108	ENSMUSG00000090386	77236317	77691403	+	inside	360049	94637	Overlapping	Mir99ahg
chr16	92693016	92694094	1079	*	X109	ENSMUSG00000022952	92601466	92826149	-	inside	133133	91550	Overlapping	Runx1
chr16	92694141	92694698	558	*	X110	ENSMUSG00000022952	92601466	92826149	-	inside	132008	92675	Overlapping	Runx1
chr16	92695097	92695559	463	*	X111	ENSMUSG00000022952	92601466	92826149	-	inside	131052	93631	Overlapping	Runx1
chr16	92695853	92696240	388	*	X112	ENSMUSG00000022952	92601466	92826149	-	inside	130296	94387	Overlapping	Runx1
chr17	4626134	4626722	589	*	X113	NA	NA	NA	NA	NA	NA	NA	NA	NA
chr17	5841884	5842373	490	*	X114	ENSMUSG00000002365	5841328	5931033	+	inside	556	556	Overlapping	Snx9
chr17	5842537	5842882	346	*	X115	ENSMUSG00000002365	5841328	5931033	+	inside	1209	1209	Overlapping	Snx9
chr17	39843073	39844164	1092	*	X116	ENSMUSG00000097971	39843013	39846341	+	inside	60	60	Overlapping	Gm26917
chr17	39843073	39844164	1092	*	X116	ENSMUSG00000103057	39843753	39844940	-	overlapEnd	1867	411	Overlapping	RP23-81C12.2
chr17	39844449	39845551	1103	*	X117	ENSMUSG00000097971	39843013	39846341	+	inside	1436	790	Overlapping	Gm26917
chr17	39844449	39845551	1103	*	X117	ENSMUSG00000103057	39843753	39844940	-	overlapStart	491	491	Overlapping	RP23-81C12.2
chr17	39846271	39848771	2501	*	X118	ENSMUSG00000045999	39847526	39848829	-	overlapEnd	2558	58	Overlapping	AY036118
chr17	39846271	39848771	2501	*	X118	ENSMUSG00000097971	39843013	39846341	+	overlapEnd	3258	70	Overlapping	Gm26917
chr17	39846271	39848771	2501	*	X118	ENSMUSG00000098178	39846958	39848788	+	overlapStart	-687	17	Overlapping	Yam1
chr17	44732840	44733084	245	*	X119	ENSMUSG00000039153	44495987	44814797	-	inside	81957	81713	Overlapping	Runx2
chr17	44733123	44735286	2164	*	X120	ENSMUSG00000039153	44495987	44814797	-	inside	81674	79511	Overlapping	Runx2
chr17	44735639	44735946	308	*	X121	ENSMUSG00000039153	44495987	44814797	-	inside	79158	78851	Overlapping	Runx2
chr17	44735639	44735946	308	*	X121	ENSMUSG00000073394	44735845	44737612	+	overlapStart	-206	101	Overlapping	Runx2os1
chr17	44736585	44736991	407	*	X122	ENSMUSG00000073394	44735845	44737612	+	inside	740	621	Overlapping	Runx2os1
chr17	44736585	44736991	407	*	X122	ENSMUSG00000039153	44495987	44814797	-	inside	78212	77806	Overlapping	Runx2
chr17	44737523	44737950	428	*	X123	ENSMUSG00000039153	44495987	44814797	-	inside	77274	76847	Overlapping	Runx2
chr17	44737523	44737950	428	*	X123	ENSMUSG00000073394	44735845	44737612	+	overlapEnd	1678	89	Overlapping	Runx2os1
chr17	56199864	56200253	390	*	X124	ENSMUSG00000001229	56186682	56218889	-	inside	19025	13182	Overlapping	Dpp9
chr17	84185090	84185809	720	*	X125	ENSMUSG00000045817	84183931	84187947	-	inside	2857	1159	Overlapping	Zfp36l2
chr18	65427490	65427741	252	*	X126	ENSMUSG00000093283	65427469	65427810	+	inside	21	21	Overlapping	Gm22567
chr18	69348331	69348823	493	*	X127	ENSMUSG00000053477	69344146	69687967	+	inside	4185	4185	Overlapping	Tcf4
chr18	69592601	69592905	305	*	X128	ENSMUSG00000053477	69344146	69687967	+	inside	248455	95062	Overlapping	Tcf4
chr18	69593103	69599628	6526	*	X129	ENSMUSG00000053477	69344146	69687967	+	inside	248957	88339	Overlapping	Tcf4
chr18	70243220	70243544	325	*	X130	ENSMUSG00000024512	70240429	70244584	-	inside	1364	1040	Overlapping	Dynap
chr18	70243702	70244166	465	*	X131	ENSMUSG00000024512	70240429	70244584	-	inside	882	418	Overlapping	Dynap
chr18	75368022	75368357	336	*	X132	ENSMUSG00000025880	75367529	75395935	+	inside	493	493	Overlapping	Smad7
chr18	75369969	75370490	522	*	X133	ENSMUSG00000025880	75367529	75395935	+	inside	2440	2440	Overlapping	Smad7
chr18	75371415	75371876	462	*	X134	ENSMUSG00000025880	75367529	75395935	+	inside	3886	3886	Overlapping	Smad7
chr18	75372199	75372648	450	*	X135	ENSMUSG00000025880	75367529	75395935	+	inside	4670	4670	Overlapping	Smad7
chr18	75373070	75373359	290	*	X136	ENSMUSG00000025880	75367529	75395935	+	inside	5541	5541	Overlapping	Smad7
chr19	55744025	55744272	248	*	X137	ENSMUSG00000024985	55741810	55933654	+	inside	2215	2215	Overlapping	Tcf7l2
chr19	55745002	55745560	559	*	X138	ENSMUSG00000024985	55741810	55933654	+	inside	3192	3192	Overlapping	Tcf7l2
chr2	18766255	18766873	619	*	X139	NA	NA	NA	NA	NA	NA	NA	NA	NA
chr2	45107276	45109497	2222	*	X140	ENSMUSG00000026872	44983634	45117395	-	inside	10119	7898	Overlapping	Zeb2
chr2	45110498	45111411	914	*	X141	ENSMUSG00000098566	45111171	45111301	+	includeFeature	-673	110	Overlapping	Gm27761
chr2	45110498	45111411	914	*	X141	ENSMUSG00000026872	44983634	45117395	-	inside	6897	5984	Overlapping	Zeb2
chr2	45110498	45111411	914	*	X141	ENSMUSG00000052248	45111138	45114087	+	overlapStart	-640	273	Overlapping	Zeb2os
chr2	45111922	45112390	469	*	X142	ENSMUSG00000052248	45111138	45114087	+	inside	784	784	Overlapping	Zeb2os
chr2	45111922	45112390	469	*	X142	ENSMUSG00000026872	44983634	45117395	-	inside	5473	5005	Overlapping	Zeb2
chr2	45111922	45112390	469	*	X142	ENSMUSG00000098654	45112488	45112548	+	upstream	-566	98	Overlapping	Gm27676
chr2	45112903	45113205	303	*	X143	ENSMUSG00000098654	45112488	45112548	+	downstream	415	355	Overlapping	Gm27676
chr2	45112903	45113205	303	*	X143	ENSMUSG00000052248	45111138	45114087	+	inside	1765	882	Overlapping	Zeb2os
chr2	45112903	45113205	303	*	X143	ENSMUSG00000026872	44983634	45117395	-	inside	4492	4190	Overlapping	Zeb2
chr2	45112903	45113205	303	*	X143	ENSMUSG00000099117	45113313	45113415	+	upstream	-410	108	Overlapping	Gm27404
chr2	45114680	45115465	786	*	X144	ENSMUSG00000026872	44983634	45117395	-	inside	2715	1930	Overlapping	Zeb2
chr2	60124024	60125966	1943	*	X145	ENSMUSG00000086603	60125096	60125819	+	includeFeature	-1072	147	Overlapping	Gm13620
chr2	60124024	60125966	1943	*	X145	ENSMUSG00000026987	59899363	60209839	-	inside	85815	83873	Overlapping	Baz2b
chr2	71543342	71544584	1243	*	X146	ENSMUSG00000023391	71543408	71546754	-	overlapEnd	3412	66	Overlapping	Dlx2
chr2	71544869	71546028	1160	*	X147	ENSMUSG00000023391	71543408	71546754	-	inside	1885	726	Overlapping	Dlx2
chr2	116062455	116062931	477	*	X148	ENSMUSG00000027210	115863064	116065839	-	inside	3384	2908	Overlapping	Meis2
chr2	116063178	116063917	740	*	X149	ENSMUSG00000027210	115863064	116065839	-	inside	2661	1922	Overlapping	Meis2
chr2	126147761	126148013	253	*	X150	ENSMUSG00000027209	125983483	126152004	-	inside	4243	3991	Overlapping	Fam227b
chr2	132252594	132252976	383	*	X151	ENSMUSG00000027342	132249162	132253314	-	inside	720	338	Overlapping	Pcna
chr2	132252594	132252976	383	*	X151	ENSMUSG00000087377	132253357	132261333	+	upstream	-763	381	Overlapping	AV099323
chr3	5203969	5204256	288	*	X152	ENSMUSG00000086224	5177586	5220841	-	inside	16872	16585	Overlapping	2700069I18Rik
chr3	5207190	5207619	430	*	X153	ENSMUSG00000086224	5177586	5220841	-	inside	13651	13222	Overlapping	2700069I18Rik
chr3	5210322	5216395	6074	*	X154	ENSMUSG00000103881	5212838	5215216	+	includeFeature	-2516	1179	Overlapping	RP24-257J5.2
chr3	5210322	5216395	6074	*	X154	ENSMUSG00000086224	5177586	5220841	-	inside	10519	4446	Overlapping	2700069I18Rik
chr3	5216532	5217212	681	*	X155	ENSMUSG00000086224	5177586	5220841	-	inside	4309	3629	Overlapping	2700069I18Rik
chr3	5217466	5218086	621	*	X156	ENSMUSG00000086224	5177586	5220841	-	inside	3375	2755	Overlapping	2700069I18Rik
chr3	5217466	5218086	621	*	X156	ENSMUSG00000025255	5218526	5415857	+	upstream	-1060	440	Overlapping	Zfhx4
chr3	5218174	5224429	6256	*	X157	ENSMUSG00000025255	5218526	5415857	+	overlapStart	-352	352	Overlapping	Zfhx4
chr3	5218174	5224429	6256	*	X157	ENSMUSG00000086224	5177586	5220841	-	overlapStart	2667	2667	Overlapping	2700069I18Rik
chr3	58415511	58415845	335	*	X158	ENSMUSG00000027806	58415689	58466787	+	overlapStart	-178	156	Overlapping	Tsc22d2
chr3	58416140	58416470	331	*	X159	ENSMUSG00000027806	58415689	58466787	+	inside	451	451	Overlapping	Tsc22d2
chr3	58416761	58418348	1588	*	X160	ENSMUSG00000027806	58415689	58466787	+	inside	1072	1072	Overlapping	Tsc22d2
chr3	66979943	66980240	298	*	X161	ENSMUSG00000027833	66971727	66981771	-	inside	1828	1531	Overlapping	Shox2
chr3	66980569	66981202	634	*	X162	ENSMUSG00000027833	66971727	66981771	-	inside	1202	569	Overlapping	Shox2
chr3	66980569	66981202	634	*	X162	ENSMUSG00000034544	66981390	67358396	+	upstream	-821	188	Overlapping	Rsrc1
chr3	66982621	66983388	768	*	X163	ENSMUSG00000034544	66981390	67358396	+	inside	1231	1231	Overlapping	Rsrc1
chr3	66984191	66984502	312	*	X164	ENSMUSG00000034544	66981390	67358396	+	inside	2801	2801	Overlapping	Rsrc1
chr3	125228279	125228644	366	*	X165	NA	NA	NA	NA	NA	NA	NA	NA	NA
chr3	129199686	129204699	5014	*	X166	ENSMUSG00000028023	129199878	129219591	+	overlapStart	-192	192	Overlapping	Pitx2
chr3	129214204	129219575	5372	*	X167	ENSMUSG00000028023	129199878	129219591	+	inside	14326	16	Overlapping	Pitx2
chr3	135690487	135690752	266	*	X168	ENSMUSG00000028163	135584655	135691547	-	inside	1060	795	Overlapping	Nfkb1
chr3	138065356	138065676	321	*	X169	ENSMUSG00000090066	138065052	138081506	+	inside	304	304	Overlapping	1110002E22Rik
chr3	138065356	138065676	321	*	X169	ENSMUSG00000049349	138048761	138067388	-	inside	2032	1712	Overlapping	Gm5105
chr3	138069069	138069430	362	*	X170	ENSMUSG00000090066	138065052	138081506	+	inside	4017	4017	Overlapping	1110002E22Rik
chr3	138069912	138070251	340	*	X171	ENSMUSG00000090066	138065052	138081506	+	inside	4860	4860	Overlapping	1110002E22Rik
chr3	145691012	145691282	271	*	X172	NA	NA	NA	NA	NA	NA	NA	NA	NA
chr4	88932299	88940931	8633	*	X173	NA	NA	NA	NA	NA	NA	NA	NA	NA
chr4	88941045	88941447	403	*	X174	NA	NA	NA	NA	NA	NA	NA	NA	NA
chr4	109657603	109657898	296	*	X175	ENSMUSG00000059027	109651529	109657853	-	overlapStart	250	45	Overlapping	9630013D21Rik
chr4	109663398	109663984	587	*	X176	ENSMUSG00000028551	109660876	109667189	-	inside	3791	2522	Overlapping	Cdkn2c
chr4	139821725	139822069	345	*	X177	ENSMUSG00000028736	139737062	139833528	-	inside	11803	11459	Overlapping	Pax7
chr4	139822728	139826078	3351	*	X178	ENSMUSG00000028736	139737062	139833528	-	inside	10800	7450	Overlapping	Pax7
chr4	139826248	139830095	3848	*	X179	ENSMUSG00000028736	139737062	139833528	-	inside	7280	3433	Overlapping	Pax7
chr4	139830286	139830626	341	*	X180	ENSMUSG00000028736	139737062	139833528	-	inside	3242	2902	Overlapping	Pax7
chr4	139831002	139832239	1238	*	X181	ENSMUSG00000028736	139737062	139833528	-	inside	2526	1289	Overlapping	Pax7
chr4	139832547	139833009	463	*	X182	ENSMUSG00000028736	139737062	139833528	-	inside	981	519	Overlapping	Pax7
chr4	147674299	147674540	242	*	X183	ENSMUSG00000062518	147673502	147702553	-	inside	28254	797	Overlapping	Zfp534
chr4_GL456216_random	49034	49466	433	*	X184	NA	NA	NA	NA	NA	NA	NA	NA	NA
chr5	13398823	13403375	4553	*	X185	ENSMUSG00000028883	13396784	13602565	+	inside	2039	2039	Overlapping	Sema3a
chr5	114172971	114173358	388	*	X186	ENSMUSG00000042010	114146535	114250761	+	inside	26436	26436	Overlapping	Acacb
chr5	136565366	136565662	297	*	X187	ENSMUSG00000029705	136248135	136567490	-	inside	2124	1828	Overlapping	Cux1
chr5	142812248	142812549	302	*	X188	ENSMUSG00000039477	142750380	142817662	-	inside	5414	5113	Overlapping	Tnrc18
chr5	142812701	142813084	384	*	X189	ENSMUSG00000039477	142750380	142817662	-	inside	4961	4578	Overlapping	Tnrc18
chr5	142813250	142817236	3987	*	X190	ENSMUSG00000039477	142750380	142817662	-	inside	4412	426	Overlapping	Tnrc18
chr5	146261024	146261313	290	*	X191	ENSMUSG00000029635	146231230	146302874	+	inside	29794	29794	Overlapping	Cdk8
chr5	149247965	149248277	313	*	X192	ENSMUSG00000092674	149247952	149248244	-	overlapStart	279	13	Overlapping	Gm24105
chr5	149247965	149248277	313	*	X192	ENSMUSG00000100465	149234816	149247682	-	upstream	-283	283	Overlapping	Gm29264
chr6	3201256	3201535	280	*	X193	NA	NA	NA	NA	NA	NA	NA	NA	NA
chr6	51171234	51172756	1523	*	X194	NA	NA	NA	NA	NA	NA	NA	NA	NA
chr6	52213019	52213315	297	*	X195	ENSMUSG00000079560	52169062	52213336	-	inside	317	21	Overlapping	Hoxa3
chr6	52213019	52213315	297	*	X195	ENSMUSG00000101298	52163359	52213339	-	inside	320	24	Overlapping	Gm28308
chr6	52213019	52213315	297	*	X195	ENSMUSG00000085696	52175217	52215076	+	inside	37802	1761	Overlapping	Hoxaas3
chr6	52215234	52215576	343	*	X196	ENSMUSG00000085696	52175217	52215076	+	downstream	40017	158	Overlapping	Hoxaas3
chr6	52215234	52215576	343	*	X196	ENSMUSG00000038236	52214491	52221854	-	inside	6620	743	Overlapping	Hoxa7
chr6	52215875	52216842	968	*	X197	ENSMUSG00000038236	52214491	52221854	-	inside	5979	1384	Overlapping	Hoxa7
chr6	52218973	52221422	2450	*	X198	ENSMUSG00000038236	52214491	52221854	-	inside	2881	432	Overlapping	Hoxa7
chr6	52222312	52222609	298	*	X199	ENSMUSG00000038227	52223100	52231089	-	downstream	8777	491	Overlapping	Hoxa9
chr6	52222312	52222609	298	*	X199	ENSMUSG00000038236	52214491	52221854	-	upstream	-458	458	Overlapping	Hoxa7
chr6	52222802	52235406	12605	*	X200	ENSMUSG00000065443	52230081	52230165	-	includeFeature	7363	5241	Overlapping	Mir196b
chr6	52222802	52235406	12605	*	X200	ENSMUSG00000103014	52230080	52230530	-	includeFeature	7728	4876	Overlapping	AC015583.1
chr6	52222802	52235406	12605	*	X200	ENSMUSG00000038227	52223100	52231089	-	includeFeature	8287	298	Overlapping	Hoxa9
chr6	52222802	52235406	12605	*	X200	ENSMUSG00000000938	52231197	52240854	-	overlapEnd	18052	4209	Overlapping	Hoxa10
chr6	52235521	52236071	551	*	X201	ENSMUSG00000000938	52231197	52240854	-	inside	5333	4324	Overlapping	Hoxa10
chr6	52236375	52240517	4143	*	X202	ENSMUSG00000000938	52231197	52240854	-	inside	4479	337	Overlapping	Hoxa10
chr6	52243934	52244738	805	*	X203	ENSMUSG00000038210	52242106	52245810	-	inside	1876	1072	Overlapping	Hoxa11
chr6	52243934	52244738	805	*	X203	ENSMUSG00000086427	52244393	52249799	+	overlapStart	-459	345	Overlapping	Hoxa11os
chr6	52245238	52249119	3882	*	X204	ENSMUSG00000099270	52248332	52248535	+	includeFeature	-3094	584	Overlapping	Gm27454
chr6	52245238	52249119	3882	*	X204	ENSMUSG00000098683	52247421	52247653	+	includeFeature	-2183	1466	Overlapping	Gm27817
chr6	52245238	52249119	3882	*	X204	ENSMUSG00000098969	52246718	52246808	+	includeFeature	-1480	1480	Overlapping	Gm27695
chr6	52245238	52249119	3882	*	X204	ENSMUSG00000098435	52246399	52246585	+	includeFeature	-1161	1161	Overlapping	Gm27492
chr6	52245238	52249119	3882	*	X204	ENSMUSG00000098717	52246009	52246104	+	includeFeature	-771	771	Overlapping	Gm28032
chr6	52245238	52249119	3882	*	X204	ENSMUSG00000086427	52244393	52249799	+	inside	845	680	Overlapping	Hoxa11os
chr6	52245238	52249119	3882	*	X204	ENSMUSG00000038210	52242106	52245810	-	overlapStart	572	572	Overlapping	Hoxa11
chr6	52245238	52249119	3882	*	X204	ENSMUSG00000099248	52249299	52249475	+	upstream	-4061	180	Overlapping	Gm27543
chr6	52249213	52249896	684	*	X205	ENSMUSG00000099248	52249299	52249475	+	includeFeature	-86	86	Overlapping	Gm27543
chr6	52249213	52249896	684	*	X205	ENSMUSG00000086427	52244393	52249799	+	overlapEnd	4820	97	Overlapping	Hoxa11os
chr6	125876862	125877321	460	*	X206	ENSMUSG00000038115	125690419	126040126	+	inside	186443	162805	Overlapping	Ano2
chr6	132463544	132464013	470	*	X207	NA	NA	NA	NA	NA	NA	NA	NA	NA
chr6	134920905	134927934	7030	*	X208	ENSMUSG00000003031	134920401	134925513	+	overlapEnd	504	504	Overlapping	Cdkn1b
chr6	134928049	134928396	348	*	X209	NA	NA	NA	NA	NA	NA	NA	NA	NA
chr6	145862269	145862645	377	*	X210	ENSMUSG00000030256	145858243	145865558	-	inside	3289	2913	Overlapping	Bhlhe41
chr7	45623689	45623942	254	*	X211	ENSMUSG00000064158	45621811	45628823	+	inside	1878	1878	Overlapping	Izumo1
chr7	73556436	73557667	1232	*	X212	ENSMUSG00000101970	73544036	73558386	-	inside	1950	719	Overlapping	RP23-32A8.1
chr7	73556436	73557667	1232	*	X212	ENSMUSG00000098496	73539801	73558395	-	inside	1959	728	Overlapping	1810026B05Rik
chr7	90443855	90444090	236	*	X213	ENSMUSG00000051451	90442729	90447717	+	inside	1126	1126	Overlapping	Crebzf
chr7	137308424	137309715	1292	*	X214	ENSMUSG00000010476	137193673	137314445	-	inside	6021	4730	Overlapping	Ebf3
chr7	137310441	137313328	2888	*	X215	ENSMUSG00000010476	137193673	137314445	-	inside	4004	1117	Overlapping	Ebf3
chr8	34808357	34808807	451	*	X216	ENSMUSG00000031530	34807297	34819894	+	inside	1060	1060	Overlapping	Dusp4
chr8	34809043	34809349	307	*	X217	ENSMUSG00000031530	34807297	34819894	+	inside	1746	1746	Overlapping	Dusp4
chr8	66312524	66312854	331	*	X218	ENSMUSG00000036469	65617900	66471637	+	inside	694624	158783	Overlapping	March1
chr8	84771872	84772976	1105	*	X219	ENSMUSG00000001911	84699876	84800344	-	inside	28472	27368	Overlapping	Nfix
chr8	84774818	84775157	340	*	X220	ENSMUSG00000001911	84699876	84800344	-	inside	25526	25187	Overlapping	Nfix
chr8	84778055	84779512	1458	*	X221	ENSMUSG00000001911	84699876	84800344	-	inside	22289	20832	Overlapping	Nfix
chr8	84779654	84784794	5141	*	X222	ENSMUSG00000001911	84699876	84800344	-	inside	20690	15550	Overlapping	Nfix
chr8	84798455	84799602	1148	*	X223	ENSMUSG00000001911	84699876	84800344	-	inside	1889	742	Overlapping	Nfix
chr8	108705514	108705953	440	*	X224	ENSMUSG00000038872	108703100	108961630	+	inside	2414	2414	Overlapping	Zfhx3
chr8	121116713	121117342	630	*	X225	ENSMUSG00000046714	121116171	121118895	+	inside	542	542	Overlapping	Foxc2
chr8	121116713	121117342	630	*	X225	ENSMUSG00000092329	119910841	124345722	+	inside	1205872	1205872	Overlapping	Gm20388
chr8	121117921	121120604	2684	*	X226	ENSMUSG00000092329	119910841	124345722	+	inside	1207080	1207080	Overlapping	Gm20388
chr8	121117921	121120604	2684	*	X226	ENSMUSG00000046714	121116171	121118895	+	overlapEnd	1750	974	Overlapping	Foxc2
chr9	3012291	3012528	238	*	X227	ENSMUSG00000097312	3000282	3038313	-	inside	26022	12009	Overlapping	Gm26870
chr9	19575298	19575690	393	*	X228	NA	NA	NA	NA	NA	NA	NA	NA	NA
chr9	35424741	35425372	632	*	X229	ENSMUSG00000038119	35421128	35507652	+	inside	3613	3613	Overlapping	Cdon
chr9	41583594	41584080	487	*	X230	ENSMUSG00000074415	41376397	41617772	+	inside	207197	33692	Overlapping	2610203C20Rik
chr9	91361305	91363521	2217	*	X231	ENSMUSG00000032368	91358058	91365810	-	inside	4505	2289	Overlapping	Zic1
chr9	91361305	91363521	2217	*	X231	ENSMUSG00000036972	91362413	91389348	+	overlapStart	-1108	1108	Overlapping	Zic4
chr9	91364190	91364648	459	*	X232	ENSMUSG00000032368	91358058	91365810	-	inside	1620	1162	Overlapping	Zic1
chr9	91364190	91364648	459	*	X232	ENSMUSG00000036972	91362413	91389348	+	inside	1777	1777	Overlapping	Zic4
chrUn_GL456383	809	1488	680	*	X233	NA	NA	NA	NA	NA	NA	NA	NA	NA
chrUn_GL456383	1652	1942	291	*	X234	NA	NA	NA	NA	NA	NA	NA	NA	NA
chrUn_GL456383	5405	7047	1643	*	X235	NA	NA	NA	NA	NA	NA	NA	NA	NA
chrUn_GL456383	11250	11540	291	*	X236	NA	NA	NA	NA	NA	NA	NA	NA	NA
chrUn_GL456383	11953	12929	977	*	X237	NA	NA	NA	NA	NA	NA	NA	NA	NA
chrUn_GL456383	24617	24872	256	*	X238	NA	NA	NA	NA	NA	NA	NA	NA	NA
chrUn_GL456383	28108	28408	301	*	X239	NA	NA	NA	NA	NA	NA	NA	NA	NA
chrUn_GL456383	28703	29074	372	*	X240	NA	NA	NA	NA	NA	NA	NA	NA	NA
chrUn_GL456383	34299	34755	457	*	X241	NA	NA	NA	NA	NA	NA	NA	NA	NA
chrUn_GL456392	16260	16700	441	*	X242	NA	NA	NA	NA	NA	NA	NA	NA	NA
chrUn_GL456393	265	507	243	*	X243	NA	NA	NA	NA	NA	NA	NA	NA	NA
chrUn_GL456393	7322	7682	361	*	X244	NA	NA	NA	NA	NA	NA	NA	NA	NA
chrUn_GL456393	10018	10440	423	*	X245	NA	NA	NA	NA	NA	NA	NA	NA	NA
chrUn_JH584304	81228	81641	414	*	X246	NA	NA	NA	NA	NA	NA	NA	NA	NA
chrUn_JH584304	90144	90629	486	*	X247	NA	NA	NA	NA	NA	NA	NA	NA	NA
chrUn_JH584304	96482	96759	278	*	X248	NA	NA	NA	NA	NA	NA	NA	NA	NA
chrX	19164893	19166274	1382	*	X249	ENSMUSG00000073274	19156981	19167241	-	inside	2348	967	Overlapping	Gm14636
chrX	19166444	19167524	1081	*	X250	ENSMUSG00000073274	19156981	19167241	-	overlapStart	797	283	Overlapping	Gm14636
chrX	122831258	122831632	375	*	X251	NA	NA	NA	NA	NA	NA	NA	NA	NA
chrX	126687185	126689151	1967	*	X252	NA	NA	NA	NA	NA	NA	NA	NA	NA
chrX	126771312	126772081	770	*	X253	NA	NA	NA	NA	NA	NA	NA	NA	NA
chrX	126773110	126773935	826	*	X254	NA	NA	NA	NA	NA	NA	NA	NA	NA
chrX	126774369	126774621	253	*	X255	NA	NA	NA	NA	NA	NA	NA	NA	NA
chrX	126775088	126775428	341	*	X256	NA	NA	NA	NA	NA	NA	NA	NA	NA
chrX	126777449	126777720	272	*	X257	NA	NA	NA	NA	NA	NA	NA	NA	NA
chrX	126778788	126782612	3825	*	X258	NA	NA	NA	NA	NA	NA	NA	NA	NA
chrX	126782794	126784928	2135	*	X259	NA	NA	NA	NA	NA	NA	NA	NA	NA
