# Supplementary material for: The Trithorax protein Ash1L promotes myoblast fusion by activating Cdon expression
Source: Nat Commun. 2018 Nov 28;9:5026. doi: 10.1038/s41467-018-07313-8 (PMC6262021; doi:10.1038/s41467-018-07313-8)
Supplement: Supplementary file 5 — Supplementary Data 3 [file 41467_2018_7313_MOESM5_ESM.xlsx]

## Sheet: Leading edge 45 Ash1L targets
Supplementary Data 3. Ash1L targets differential expression in myoblasts KD vs NS.
45 Leading edge genes after GSEA of the set of genes with Ash1L ChIP-Seq peaks
Gene Symbol	log2FC	PValue	FDR
Six1	-0.662842	4.5982e-07	0.000260003
Shox2	-0.673414	7.14837e-07	0.000370257
Purb	-0.535665	3.21595e-06	0.00118997
Cdon	-0.607484	3.70491e-05	0.00761506
Tcf4	-0.406304	7.64037e-05	0.0135528
Zfhx3	-0.398634	0.000143511	0.0211174
Meis2	-0.414627	0.000322103	0.0336364
Tcf7l2	-0.521603	0.000418208	0.0389595
Eya1	-0.979277	0.000730962	0.0543978
Socs2	-0.409606	0.00113424	0.0716453
Lrig3	-0.649487	0.00541708	0.143009
Nfix	-0.266052	0.00813175	0.17579
Popdc3	-0.248808	0.0126739	0.206638
Eya4	-0.698756	0.0141446	0.212017
Rsrc1	-0.292513	0.0181208	0.233255
Sema3a	-0.295313	0.0254264	0.25297
Dynap	-0.606436	0.0277116	0.261734
Pitx2	-0.221716	0.0283935	0.264278
Hoxc6	-0.311245	0.0301036	0.271268
Tnrc18	-0.296987	0.0418456	0.307994
Zfhx4	-0.226656	0.0445641	0.313739
Hist1h3a	-0.918514	0.0505026	0.32945
Pax7	-0.248822	0.0512932	0.331435
Dnm3os	-0.307347	0.0772338	0.382873
Filip1l	-0.207596	0.081214	0.390623
Hoxc9	-0.209238	0.0939161	0.414775
Myf6	-1.48354	0.0965553	0.41914
Ncoa1	-0.378915	0.127622	0.46559
1110002E22Rik	-0.251867	0.139398	0.480762
Snx9	-0.273258	0.159344	0.500691
Ebf3	-0.279526	0.17737	0.520691
Zeb2	-0.158782	0.192033	0.539535
Vgll3	-0.319155	0.19962	0.548457
Cdkn2c	-0.184266	0.208291	0.555913
Runx2	-0.128799	0.223311	0.570345
Nr2f1	-0.133309	0.241359	0.587376
Cdkn1b	-0.124822	0.243724	0.589152
Pde4d	-0.19962	0.244663	0.589359
Hoxc11	-0.140421	0.248843	0.593296
Nfkb1	-0.167047	0.302195	0.642905
Ints7	-0.126059	0.310229	0.651431
Hoxc5	-0.311536	0.351906	0.682569
Irf2bpl	-0.0823216	0.359229	0.688907
Dnm3	-0.37041	0.377658	0.700816
Dusp4	-0.129563	0.45952	0.75868
