# Supplementary material for: The Trithorax protein Ash1L promotes myoblast fusion by activating Cdon expression
Source: Nat Commun. 2018 Nov 28;9:5026. doi: 10.1038/s41467-018-07313-8 (PMC6262021; doi:10.1038/s41467-018-07313-8)
Supplement: Supplementary file 6 — Supplementary Data 4 [file 41467_2018_7313_MOESM6_ESM.xlsx]

## Sheet: Supplementary_Table_3
Supplementary Data 4. Differential gene expression of Ash1L targets during C2C12 differentiation.
CONTRAST	ID	adj_P_Val	P_Value	t	B	logFC	Gene_symbol	Ash1L_target_state	Gene_title
GSE11415_90pc_vs_50pc	1448816_at	2.81e-05	1.2e-09	103.238	10.5585	1.7102	Ptgis	no_target	prostaglandin I2 (prostacyclin) synthase	19223
GSE11415_90pc_vs_50pc	1426243_at	2.81e-05	1.24e-09	102.58	10.551	3.5403	Cth	no_target	cystathionase (cystathionine gamma-lyase)	107869
GSE11415_90pc_vs_50pc	1422598_at	3.32e-05	2.99e-09	86.3067	10.3166	4.45476	Casq1	no_target	calsequestrin 1	12372
GSE11415_90pc_vs_50pc	1418095_at	3.32e-05	4.36e-09	80.1659	10.1962	6.44965	Smpx	no_target	small muscle protein, X-linked	66106
GSE11415_90pc_vs_50pc	1452308_a_at	3.32e-05	4.46e-09	79.7864	10.188	3.9087	Atp1a2	no_target	ATPase, Na+/K+ transporting, alpha 2 polypeptide	98660
GSE11415_90pc_vs_50pc	1422520_at	3.32e-05	4.67e-09	-79.0867	10.1726	-3.29515	Nefm	no_target	neurofilament, medium polypeptide	18040
GSE11415_90pc_vs_50pc	1425556_at	3.32e-05	5.16e-09	-77.5509	10.1378	-1.70317	Cdk12	no_target	cyclin-dependent kinase 12	69131
GSE11415_90pc_vs_50pc	1436279_at	3.62e-05	6.43e-09	74.2618	10.0572	3.04687	Slc26a7	no_target	solute carrier family 26, member 7	208890
GSE11415_90pc_vs_50pc	1423238_at	4.12e-05	8.37e-09	70.4972	9.95404	5.29641	Itgb1bp2	no_target	integrin beta 1 binding protein 2	26549
GSE11415_90pc_vs_50pc	1431043_at	4.12e-05	9.14e-09	69.2875	9.9181	2.67459	Klhl40	no_target	kelch-like 40	72330
GSE11415_90pc_vs_50pc	1429223_a_at	4.37e-05	1.07e-08	67.2294	9.85351	5.24172	Hfe2	no_target	hemochromatosis type 2 (juvenile)	69585
GSE11415_90pc_vs_50pc	1436218_at	4.43e-05	1.18e-08	-65.9179	9.80994	-3.04382	Lgr6	no_target	leucine-rich repeat-containing G protein-coupled receptor 6	329252
GSE11415_90pc_vs_50pc	1417607_at	4.63e-05	1.4e-08	63.7014	9.7317	6.1864	Cox6a2	no_target	cytochrome c oxidase subunit VIa polypeptide 2	12862
GSE11415_90pc_vs_50pc	1460318_at	4.63e-05	1.44e-08	63.3817	9.71991	4.14629	Csrp3	no_target	cysteine and glycine-rich protein 3	13009
GSE11415_90pc_vs_50pc	1451407_at	4.78e-05	1.62e-08	-61.8808	9.66274	-3.12625	Igsf5	no_target	immunoglobulin superfamily, member 5	72058
GSE11415_90pc_vs_50pc	1452520_a_at	4.78e-05	1.7e-08	61.3506	9.64181	6.1678	Chrng	no_target	cholinergic receptor, nicotinic, gamma polypeptide	11449
GSE11415_90pc_vs_50pc	1444494_at	6.19e-05	2.33e-08	57.6216	9.48273	3.66546	Klhl41	no_target	kelch-like 41	228003
GSE11415_90pc_vs_50pc	1418769_at	6.21e-05	2.52e-08	56.7654	9.44303	5.12858	Myoz2	no_target	myozenin 2	59006
GSE11415_90pc_vs_50pc	1454137_s_at	6.21e-05	2.79e-08	55.6359	9.38867	5.85381	Hfe2	no_target	hemochromatosis type 2 (juvenile)	69585
GSE11415_90pc_vs_50pc	1460256_at	6.21e-05	2.86e-08	55.3514	9.37462	1.17654	Car3	no_target	carbonic anhydrase 3	12350
GSE11415_90pc_vs_50pc	1425298_a_at	6.21e-05	2.89e-08	-55.2376	9.36896	-1.97588	Naip1	no_target	NLR family, apoptosis inhibitory protein 1	17940
GSE11415_90pc_vs_50pc	1449218_at	6.86e-05	3.35e-08	53.6662	9.28817	3.99338	Cox8b	no_target	cytochrome c oxidase subunit VIIIb	12869
GSE11415_90pc_vs_50pc	1421624_a_at	8.48e-05	4.37e-08	50.9302	9.13531	0.978971	Enah	no_target	enabled homolog (Drosophila)	13800
GSE11415_90pc_vs_50pc	1424713_at	8.48e-05	4.96e-08	49.6741	9.05944	4.83659	Calml4	no_target	calmodulin-like 4	75600
GSE11415_90pc_vs_50pc	1428578_s_at	8.48e-05	5.01e-08	49.5767	9.0534	1.59752	Ppfia4	no_target	protein tyrosine phosphatase, receptor type, f polypeptide (PTPRF), interacting protein (liprin), alpha 4	68507
GSE11415_90pc_vs_50pc	1419148_at	8.48e-05	5.12e-08	49.3479	9.03912	4.14379	Avil	no_target	advillin	11567
GSE11415_90pc_vs_50pc	1421254_a_at	8.48e-05	5.36e-08	48.9157	9.01177	4.79962	Sgcg	no_target	sarcoglycan, gamma (dystrophin-associated glycoprotein)	24053
GSE11415_90pc_vs_50pc	1428114_at	8.48e-05	5.45e-08	-48.7538	9.0014	-4.23688	Slc14a1	no_target	solute carrier family 14 (urea transporter), member 1	108052
GSE11415_90pc_vs_50pc	1444710_at	8.48e-05	5.6e-08	-48.4933	8.98458	-2.43217	Gm19589	no_target	predicted gene, 19589	100503197
GSE11415_90pc_vs_50pc	1434442_at	8.48e-05	5.64e-08	48.4222	8.97996	1.83272	Stbd1	no_target	starch binding domain 1	52331
GSE11415_90pc_vs_50pc	1458087_at	8.56e-05	5.88e-08	48.0222	8.9537	2.46227	Stac3	no_target	SH3 and cysteine rich domain 3	237611
GSE11415_90pc_vs_50pc	1448152_at	8.74e-05	6.42e-08	47.2084	8.89896	5.07803	Igf2	no_target	insulin-like growth factor 2	16002
GSE11415_90pc_vs_50pc	1450910_at	8.74e-05	6.47e-08	47.1382	8.89414	2.85815	Cap2	no_target	CAP, adenylate cyclase-associated protein, 2 (yeast)	67252
GSE11415_90pc_vs_50pc	1447800_x_at	8.74e-05	6.73e-08	46.7733	8.86893	2.11819	Tcn2	no_target	transcobalamin 2	21452
GSE11415_90pc_vs_50pc	1444786_at	8.74e-05	6.78e-08	46.6981	8.86368	1.00767	Nol3	no_target	nucleolar protein 3 (apoptosis repressor with CARD domain)	78688
GSE11415_90pc_vs_50pc	1426144_x_at	9.82e-05	7.84e-08	45.3826	8.76926	3.22871	Trdn	no_target	triadin	76757
GSE11415_90pc_vs_50pc	1423756_s_at	0.000121	9.93e-08	43.3214	8.61049	5.2679	Igfbp4	no_target	insulin-like growth factor binding protein 4	16010
GSE11415_90pc_vs_50pc	1433631_at	0.0001227	1.03e-07	-42.9718	8.58215	-0.938268	Eif5	no_target	eukaryotic translation initiation factor 5	217869
GSE11415_90pc_vs_50pc	1440940_at	0.0001339	1.16e-07	42.0241	8.50318	2.29476	Cacnb1	no_target	calcium channel, voltage-dependent, beta 1 subunit	12295
GSE11415_90pc_vs_50pc	1448325_at	0.0001377	1.26e-07	41.3066	8.44121	1.80902	Ppp1r15a	no_target	protein phosphatase 1, regulatory (inhibitor) subunit 15A	17872
GSE11415_90pc_vs_50pc	1447806_s_at	0.0001377	1.28e-07	41.2215	8.43373	5.00077	Srpk3	no_target	serine/arginine-rich protein specific kinase 3	56504
GSE11415_90pc_vs_50pc	1424785_at	0.0001377	1.28e-07	41.1883	8.43081	4.8669	Angptl6	no_target	angiopoietin-like 6	70726
GSE11415_90pc_vs_50pc	1417963_at	0.0001378	1.31e-07	40.9895	8.4132	1.37304	Pltp	no_target	phospholipid transfer protein	18830
GSE11415_90pc_vs_50pc	1448640_at	0.0001713	1.68e-07	-39.0396	8.23212	-2.97753	Slc14a1	no_target	solute carrier family 14 (urea transporter), member 1	108052
GSE11415_90pc_vs_50pc	1423674_at	0.0001713	1.71e-07	-38.9204	8.22054	-1.12151	Usp1	no_target	ubiquitin specific peptidase 1	230484
GSE11415_90pc_vs_50pc	1452659_at	0.0001795	1.83e-07	-38.3949	8.16871	-0.917041	Dek	no_target	DEK oncogene (DNA binding)	110052
GSE11415_90pc_vs_50pc	1418129_at	0.0001927	2.02e-07	-37.6406	8.09216	-3.14594	Dhcr24	no_target	24-dehydrocholesterol reductase	74754
GSE11415_90pc_vs_50pc	1451978_at	0.0001927	2.05e-07	37.5464	8.08241	1.07181	Loxl1	no_target	lysyl oxidase-like 1	16949
GSE11415_90pc_vs_50pc	1416441_at	0.0002042	2.22e-07	36.969	8.02174	1.96645	Cpq	no_target	carboxypeptidase Q	54381
GSE11415_90pc_vs_50pc	1418367_x_at	0.0002045	2.27e-07	36.8096	8.00471	2.55589	Hist2h2aa2	no_target	histone cluster 2, H2aa2	319192
GSE11415_90pc_vs_50pc	1424048_a_at	0.0002233	2.57e-07	35.9077	7.90597	2.29427	Cyb5r1	no_target	cytochrome b5 reductase 1	72017
GSE11415_90pc_vs_50pc	1422529_s_at	0.0002233	2.62e-07	35.7876	7.89251	3.92572	Casq2	no_target	calsequestrin 2	12373
GSE11415_90pc_vs_50pc	1421001_a_at	0.0002233	2.62e-07	35.7652	7.88998	7.78288	Car6	no_target	carbonic anhydrase 6	12353
GSE11415_90pc_vs_50pc	1420551_at	0.0002309	2.77e-07	35.3973	7.84823	1.74412	Murc	no_target	muscle-related coiled-coil protein	68016
GSE11415_90pc_vs_50pc	1418713_at	0.0002354	2.87e-07	35.1379	7.81836	1.06224	Pcbd1	no_target	pterin 4 alpha carbinolamine dehydratase/dimerization cofactor of hepatocyte nuclear factor 1 alpha (TCF1) 1	13180
GSE11415_90pc_vs_50pc	1448765_at	0.000246	3.07e-07	34.6741	7.76403	1.24757	Fyn	no_target	Fyn proto-oncogene	14360
GSE11415_90pc_vs_50pc	1452738_at	0.000246	3.11e-07	34.5876	7.75377	1.78684	Stoml1	no_target	stomatin-like 1	69106
GSE11415_90pc_vs_50pc	1434465_x_at	0.0002568	3.3e-07	34.1796	7.70478	5.43758	Vldlr	no_target	very low density lipoprotein receptor	22359
GSE11415_90pc_vs_50pc	1451501_a_at	0.0002637	3.53e-07	33.7332	7.65008	1.45815	Ghr	no_target	growth hormone receptor	14600
GSE11415_90pc_vs_50pc	1450118_a_at	0.0002637	3.57e-07	33.6648	7.64161	4.58964	Tnnt3	no_target	troponin T3, skeletal, fast	21957
GSE11415_90pc_vs_50pc	1439667_at	0.0002637	3.57e-07	33.6622	7.64128	4.09743	Gm17455	no_target	predicted gene, 17455	100302688
GSE11415_90pc_vs_50pc	1432349_a_at	0.0002692	3.76e-07	33.3148	7.59776	0.843179	Sync	no_target	syncoilin	68828
GSE11415_90pc_vs_50pc	1419487_at	0.0002692	3.77e-07	33.3039	7.59638	4.84496	Mybph	no_target	myosin binding protein H	53311
GSE11415_90pc_vs_50pc	1437523_s_at	0.0002692	3.82e-07	33.2113	7.58465	3.85197	Sgcg	no_target	sarcoglycan, gamma (dystrophin-associated glycoprotein)	24053
GSE11415_90pc_vs_50pc	1435865_at	0.0002856	4.12e-07	32.7183	7.52131	2.23871	Hist3h2a	no_target	histone cluster 3, H2a;tripartite motif-containing 17	319162;56631
GSE11415_90pc_vs_50pc	1435865_at	0.0002856	4.12e-07	32.7183	7.52131	2.23871	Trim17	no_target	histone cluster 3, H2a;tripartite motif-containing 17	319162;56631
GSE11415_90pc_vs_50pc	1451622_at	0.0002856	4.18e-07	32.6241	7.50904	0.795657	Lmbrd1	no_target	LMBR1 domain containing 1	68421
GSE11415_90pc_vs_50pc	1450813_a_at	0.0002856	4.24e-07	32.5285	7.49653	4.09016	Tnni1	no_target	troponin I, skeletal, slow 1	21952
GSE11415_90pc_vs_50pc	1435551_at	0.0002991	4.51e-07	-32.14	7.44507	-2.31198	Fhod3	no_target	formin homology 2 domain containing 3	225288
GSE11415_90pc_vs_50pc	1455393_at	0.0002992	4.63e-07	31.9669	7.42182	4.39995	Cp	no_target	ceruloplasmin	12870
GSE11415_90pc_vs_50pc	1422208_a_at	0.0002992	4.71e-07	31.87	7.40872	1.14851	Gnb5	no_target	guanine nucleotide binding protein (G protein), beta 5	14697
GSE11415_90pc_vs_50pc	1427867_at	0.0002992	4.74e-07	31.8199	7.40192	2.39773	Gm12300	no_target	predicted gene 12300	102633540
GSE11415_90pc_vs_50pc	1451453_at	0.0002992	4.78e-07	31.7778	7.3962	2.82053	Dapk2	no_target	death-associated protein kinase 2	13143
GSE11415_90pc_vs_50pc	1448194_a_at	0.0003026	4.96e-07	31.5407	7.36374	1.7885	Mir675	no_target	microRNA 675;H19, imprinted maternally expressed transcript	735280;14955
GSE11415_90pc_vs_50pc	1448194_a_at	0.0003026	4.96e-07	31.5407	7.36374	1.7885	H19	no_target	microRNA 675;H19, imprinted maternally expressed transcript	735280;14955
GSE11415_90pc_vs_50pc	1421054_at	0.0003026	4.96e-07	-31.5357	7.36305	-1.5839	Xpo4	no_target	exportin 4	57258
GSE11415_90pc_vs_50pc	1456482_at	0.0003058	5.13e-07	-31.3336	7.33507	-1.24242	Pik3r3	no_target	phosphatidylinositol 3 kinase, regulatory subunit, polypeptide 3 (p55)	18710
GSE11415_90pc_vs_50pc	1437385_at	0.0003058	5.15e-07	-31.3044	7.33101	-3.55499	Ccbe1	no_target	collagen and calcium binding EGF domains 1	320924
GSE11415_90pc_vs_50pc	1415927_at	0.000317	5.41e-07	31.003	7.28871	3.33534	Actc1	no_target	actin, alpha, cardiac muscle 1	11464
GSE11415_90pc_vs_50pc	1436352_at	0.0003347	5.83e-07	-30.5516	7.22416	-1.11154	Cep78	no_target	centrosomal protein 78	208518
GSE11415_90pc_vs_50pc	1448507_at	0.0003347	5.86e-07	30.5162	7.21904	1.25722	Efhd1	no_target	EF hand domain containing 1	98363
GSE11415_90pc_vs_50pc	1428846_at	0.0003384	6e-07	-30.3756	7.19859	-0.733252	Ttc14	no_target	tetratricopeptide repeat domain 14	67120
GSE11415_90pc_vs_50pc	1429478_at	0.0003384	6.08e-07	-30.2999	7.18753	-1.77909	Bora	no_target	bora, aurora kinase A activator	77744
GSE11415_90pc_vs_50pc	1440519_at	0.0003431	6.24e-07	-30.1445	7.16468	-2.19806	Sp8	no_target	trans-acting transcription factor 8	320145
GSE11415_90pc_vs_50pc	1416853_at	0.0003432	6.37e-07	-30.0178	7.14592	-1.15137	Ncdn	no_target	neurochondrin	26562
GSE11415_90pc_vs_50pc	1424556_at	0.0003432	6.42e-07	29.975	7.13955	2.26746	Pycr1	no_target	pyrroline-5-carboxylate reductase 1	209027
GSE11415_90pc_vs_50pc	1454628_at	0.0003432	6.47e-07	29.9296	7.13278	1.79371	Iffo1	no_target	intermediate filament family orphan 1	320678
GSE11415_90pc_vs_50pc	1451289_at	0.000366	6.98e-07	29.4831	7.0654	1.33972	Dclk1	no_target	doublecortin-like kinase 1	13175
GSE11415_90pc_vs_50pc	1421279_at	0.0003727	7.19e-07	-29.3119	7.03916	-1.41079	Lamc2	no_target	laminin, gamma 2	16782
GSE11415_90pc_vs_50pc	1416101_a_at	0.0003759	7.43e-07	29.1192	7.00935	1.86877	Hist1h1c	no_target	histone cluster 1, H1c	50708
GSE11415_90pc_vs_50pc	1431055_a_at	0.0003759	7.47e-07	29.0942	7.00545	0.577389	Snx10	no_target	sorting nexin 10	71982
GSE11415_90pc_vs_50pc	1434748_at	0.0003759	7.5e-07	-29.0635	7.00068	-1.21451	Ckap2	no_target	cytoskeleton associated protein 2	80986
GSE11415_90pc_vs_50pc	1434109_at	0.0003759	7.65e-07	-28.9538	6.98352	-1.93534	Sh3bgrl2	no_target	SH3 domain binding glutamic acid-rich protein like 2	212531
GSE11415_90pc_vs_50pc	1419109_at	0.0003759	7.67e-07	28.94	6.98136	4.33061	Hrc	no_target	histidine rich calcium binding protein	15464
GSE11415_90pc_vs_50pc	1449519_at	0.000378	7.79e-07	28.8475	6.96681	2.25543	Gadd45a	no_target	growth arrest and DNA-damage-inducible 45 alpha	13197
GSE11415_90pc_vs_50pc	1423892_at	0.0003863	8.05e-07	28.6632	6.93761	1.02358	Apbb1	no_target	amyloid beta (A4) precursor protein-binding, family B, member 1	11785
GSE11415_90pc_vs_50pc	1451053_a_at	0.0003897	8.29e-07	-28.4989	6.91134	-1.62072	Mdm1	no_target	transformed mouse 3T3 cell double minute 1	17245
GSE11415_90pc_vs_50pc	1451692_at	0.0003897	8.41e-07	28.4164	6.89808	0.521722	Tmco6	no_target	transmembrane and coiled-coil domains 6	71983
GSE11415_90pc_vs_50pc	1434877_at	0.0003897	8.46e-07	-28.3812	6.89241	-2.13948	Nptx1	no_target	neuronal pentraxin 1	18164
GSE11415_90pc_vs_50pc	1418334_at	0.0003897	8.47e-07	-28.3789	6.89202	-1.09648	Dbf4	no_target	DBF4 zinc finger	27214
GSE11415_90pc_vs_50pc	1426763_at	0.0003945	8.66e-07	28.2529	6.87161	0.681083	Oaz2	no_target	ornithine decarboxylase antizyme 2	18247
GSE11415_90pc_vs_50pc	1438883_at	0.0004021	8.91e-07	-28.0912	6.84521	-2.28394	Fgf5	no_target	fibroblast growth factor 5	14176
GSE11415_90pc_vs_50pc	1444761_at	0.0004022	9.08e-07	27.9874	6.82815	1.41254	Ccdc8	no_target	coiled-coil domain containing 8	434130
GSE11415_90pc_vs_50pc	1418382_at	0.0004059	9.32e-07	27.8453	6.80465	1.11272	Apcdd1	no_target	adenomatosis polyposis coli down-regulated 1	494504
GSE11415_90pc_vs_50pc	1426683_at	0.0004059	9.38e-07	-27.8099	6.79876	-0.703356	Cnot6	no_target	CCR4-NOT transcription complex, subunit 6	104625
GSE11415_90pc_vs_50pc	1451018_at	0.0004059	9.53e-07	27.7232	6.78429	1.13767	Leprotl1	no_target	leptin receptor overlapping transcript-like 1	68192
GSE11415_90pc_vs_50pc	1457825_x_at	0.0004059	9.54e-07	27.7171	6.78328	2.71659	Tcn2	no_target	transcobalamin 2	21452
GSE11415_90pc_vs_50pc	1455795_at	0.0004074	9.66e-07	-27.6461	6.77138	-0.845516	Dse	no_target	dermatan sulfate epimerase	212898
GSE11415_90pc_vs_50pc	1419621_at	0.0004141	1e-06	27.451	6.73849	3.76845	Ankrd2	no_target	ankyrin repeat domain 2 (stretch responsive muscle)	56642
GSE11415_90pc_vs_50pc	1423757_x_at	0.0004141	1e-06	27.4478	6.73794	1.64511	Igfbp4	no_target	insulin-like growth factor binding protein 4	16010
GSE11415_90pc_vs_50pc	1435585_at	0.0004141	1.01e-06	27.406	6.73084	4.74097	Tceal7	no_target	transcription elongation factor A (SII)-like 7	100040972
GSE11415_90pc_vs_50pc	1424334_at	0.0004146	1.02e-06	27.3514	6.72156	0.83148	Tspan17	no_target	tetraspanin 17	74257
GSE11415_90pc_vs_50pc	1451448_a_at	0.0004183	1.04e-06	27.2478	6.70385	0.960939	Mettl23	no_target	methyltransferase like 23	74319
GSE11415_90pc_vs_50pc	1448398_s_at	0.0004183	1.05e-06	27.2068	6.69682	1.57702	Rpl22	no_target	ribosomal protein L22	19934
GSE11415_90pc_vs_50pc	1416978_at	0.0004247	1.07e-06	27.0783	6.67469	1.75181	Fcgrt	no_target	Fc receptor, IgG, alpha chain transporter	14132
GSE11415_90pc_vs_50pc	1425281_a_at	0.0004308	1.11e-06	26.8984	6.64343	1.03131	Tsc22d3	no_target	TSC22 domain family, member 3	14605
GSE11415_90pc_vs_50pc	1437405_a_at	0.0004308	1.12e-06	26.8585	6.63646	4.13762	Igfbp4	no_target	insulin-like growth factor binding protein 4	16010
GSE11415_90pc_vs_50pc	1458374_at	0.0004308	1.13e-06	-26.8113	6.62819	-1.52536	Mis18bp1	no_target	MIS18 binding protein 1	217653
GSE11415_90pc_vs_50pc	1428183_at	0.0004308	1.13e-06	26.7827	6.62316	1.12182	Ankrd23	no_target	ankyrin repeat domain 23	78321
GSE11415_90pc_vs_50pc	1438059_at	0.0004308	1.14e-06	26.7738	6.6216	3.59268	Ctxn3	no_target	cortexin 3	629147
GSE11415_90pc_vs_50pc	1423556_at	0.0004308	1.15e-06	26.7294	6.61379	3.02356	Akr1b7	no_target	aldo-keto reductase family 1, member B7	11997
GSE11415_90pc_vs_50pc	1416072_at	0.0004349	1.17e-06	26.6357	6.59724	1.32391	Cd34	no_target	CD34 antigen	12490
GSE11415_90pc_vs_50pc	1434767_at	0.0004353	1.2e-06	-26.5068	6.57435	-1.61398	Mis18bp1	no_target	MIS18 binding protein 1	217653
GSE11415_90pc_vs_50pc	1419687_at	0.0004353	1.2e-06	26.5012	6.57335	4.07077	Macrod1	no_target	MACRO domain containing 1	107227
GSE11415_90pc_vs_50pc	1423918_at	0.0004353	1.2e-06	26.4803	6.56963	1.31153	Rhbdd1	no_target	rhomboid domain containing 1	76867
GSE11415_90pc_vs_50pc	1428427_at	0.0004353	1.21e-06	26.4597	6.56595	1.11781	Fbxl2	no_target	F-box and leucine-rich repeat protein 2	72179
GSE11415_90pc_vs_50pc	1426743_at	0.0004579	1.28e-06	26.1546	6.51098	1.00548	Appl2	no_target	adaptor protein, phosphotyrosine interaction, PH domain and leucine zipper containing 2	216190
GSE11415_90pc_vs_50pc	1426404_a_at	0.0004628	1.3e-06	26.0585	6.49348	0.895769	Rnf11	no_target	ring finger protein 11	29864
GSE11415_90pc_vs_50pc	1448797_at	0.0004956	1.41e-06	-25.6675	6.42133	-0.693975	Elk3	no_target	ELK3, member of ETS oncogene family	13713
GSE11415_90pc_vs_50pc	1426122_a_at	0.0004956	1.42e-06	25.6205	6.41255	1.03682	Coro6	no_target	coronin 6	216961
GSE11415_90pc_vs_50pc	1422513_at	0.0004956	1.45e-06	-25.5014	6.39022	-1.65194	Ccnf	no_target	cyclin F	12449
GSE11415_90pc_vs_50pc	1439695_a_at	0.0004956	1.47e-06	-25.4489	6.38033	-1.7568	Kif20b	no_target	kinesin family member 20B	240641
GSE11415_90pc_vs_50pc	1451019_at	0.0004956	1.47e-06	25.4369	6.37806	2.72807	Ctsf	no_target	cathepsin F	56464
GSE11415_90pc_vs_50pc	1422802_at	0.0004956	1.47e-06	-25.4332	6.37736	-1.24942	Defa3	no_target	defensin, alpha, 3	13237
GSE11415_90pc_vs_50pc	1449171_at	0.0004956	1.47e-06	-25.4331	6.37735	-1.32128	Ttk	no_target	Ttk protein kinase	22137
GSE11415_90pc_vs_50pc	1429172_a_at	0.0004956	1.49e-06	-25.3669	6.36482	-1.67811	Ncapg	no_target	non-SMC condensin I complex, subunit G	54392
GSE11415_90pc_vs_50pc	1429679_at	0.0004956	1.49e-06	25.3624	6.36396	1.08828	Lrrc17	no_target	leucine rich repeat containing 17	74511
GSE11415_90pc_vs_50pc	1416570_s_at	0.0004966	1.51e-06	-25.3148	6.35492	-0.778655	Gfm1	no_target	G elongation factor, mitochondrial 1	28030
GSE11415_90pc_vs_50pc	1418919_at	0.0005052	1.55e-06	-25.1936	6.3318	-1.31176	Sgol1	no_target	shugoshin-like 1 (S. pombe)	72415
GSE11415_90pc_vs_50pc	1451092_a_at	0.0005072	1.56e-06	-25.1378	6.3211	-1.58774	Rangap1	no_target	RAN GTPase activating protein 1	19387
GSE11415_90pc_vs_50pc	1423154_at	0.0005075	1.58e-06	-25.0813	6.31025	-1.17369	BC005537	no_target	cDNA sequence BC005537	79555
GSE11415_90pc_vs_50pc	1429734_at	0.0005075	1.6e-06	-25.0321	6.30075	-1.35513	Ddias	no_target	DNA damage-induced apoptosis suppressor	74041
GSE11415_90pc_vs_50pc	1433723_s_at	0.0005075	1.61e-06	24.9829	6.29125	0.69216	Serf2	no_target	small EDRK-rich factor 2	378702
GSE11415_90pc_vs_50pc	1425454_a_at	0.0005075	1.61e-06	24.9807	6.29082	3.52861	Il12a	no_target	interleukin 12a	16159
GSE11415_90pc_vs_50pc	1433843_at	0.0005075	1.62e-06	24.9595	6.2867	0.801467	Hs1bp3	no_target	HCLS1 binding protein 3	58240
GSE11415_90pc_vs_50pc	1450112_a_at	0.0005111	1.64e-06	24.8899	6.2732	1.20727	Gas2	no_target	growth arrest specific 2	14453
GSE11415_90pc_vs_50pc	1434379_at	0.0005148	1.67e-06	24.8205	6.25965	2.01112	Mxd4	no_target	Max dimerization protein 4	17122
GSE11415_90pc_vs_50pc	1424552_at	0.0005251	1.72e-06	-24.6572	6.22761	-0.67681	Casp8	no_target	caspase 8	12370
GSE11415_90pc_vs_50pc	1442051_at	0.0005251	1.72e-06	24.6571	6.22759	3.6162	Hist2h3b	no_target	histone cluster 2, H3b;histone cluster 1, H3e;histone cluster 1, H3b;histone cluster 1, H3d;histone cluster 1, H3c;histone cluster 1, H3f;histone cluster 2, H3c2;histone cluster 2, H3c1	319154;319151;319150;319149;319148;260423;97114;15077
GSE11415_90pc_vs_50pc	1442051_at	0.0005251	1.72e-06	24.6571	6.22759	3.6162	Hist1h3e	no_target	histone cluster 2, H3b;histone cluster 1, H3e;histone cluster 1, H3b;histone cluster 1, H3d;histone cluster 1, H3c;histone cluster 1, H3f;histone cluster 2, H3c2;histone cluster 2, H3c1	319154;319151;319150;319149;319148;260423;97114;15077
GSE11415_90pc_vs_50pc	1442051_at	0.0005251	1.72e-06	24.6571	6.22759	3.6162	Hist1h3b	no_target	histone cluster 2, H3b;histone cluster 1, H3e;histone cluster 1, H3b;histone cluster 1, H3d;histone cluster 1, H3c;histone cluster 1, H3f;histone cluster 2, H3c2;histone cluster 2, H3c1	319154;319151;319150;319149;319148;260423;97114;15077
GSE11415_90pc_vs_50pc	1442051_at	0.0005251	1.72e-06	24.6571	6.22759	3.6162	Hist1h3d	no_target	histone cluster 2, H3b;histone cluster 1, H3e;histone cluster 1, H3b;histone cluster 1, H3d;histone cluster 1, H3c;histone cluster 1, H3f;histone cluster 2, H3c2;histone cluster 2, H3c1	319154;319151;319150;319149;319148;260423;97114;15077
GSE11415_90pc_vs_50pc	1442051_at	0.0005251	1.72e-06	24.6571	6.22759	3.6162	Hist1h3c	no_target	histone cluster 2, H3b;histone cluster 1, H3e;histone cluster 1, H3b;histone cluster 1, H3d;histone cluster 1, H3c;histone cluster 1, H3f;histone cluster 2, H3c2;histone cluster 2, H3c1	319154;319151;319150;319149;319148;260423;97114;15077
GSE11415_90pc_vs_50pc	1442051_at	0.0005251	1.72e-06	24.6571	6.22759	3.6162	Hist1h3f	no_target	histone cluster 2, H3b;histone cluster 1, H3e;histone cluster 1, H3b;histone cluster 1, H3d;histone cluster 1, H3c;histone cluster 1, H3f;histone cluster 2, H3c2;histone cluster 2, H3c1	319154;319151;319150;319149;319148;260423;97114;15077
GSE11415_90pc_vs_50pc	1442051_at	0.0005251	1.72e-06	24.6571	6.22759	3.6162	Hist2h3c2	no_target	histone cluster 2, H3b;histone cluster 1, H3e;histone cluster 1, H3b;histone cluster 1, H3d;histone cluster 1, H3c;histone cluster 1, H3f;histone cluster 2, H3c2;histone cluster 2, H3c1	319154;319151;319150;319149;319148;260423;97114;15077
GSE11415_90pc_vs_50pc	1442051_at	0.0005251	1.72e-06	24.6571	6.22759	3.6162	Hist2h3c1	no_target	histone cluster 2, H3b;histone cluster 1, H3e;histone cluster 1, H3b;histone cluster 1, H3d;histone cluster 1, H3c;histone cluster 1, H3f;histone cluster 2, H3c2;histone cluster 2, H3c1	319154;319151;319150;319149;319148;260423;97114;15077
GSE11415_90pc_vs_50pc	1416042_s_at	0.0005254	1.74e-06	-24.6213	6.22053	-1.13613	Nasp	no_target	nuclear autoantigenic sperm protein (histone-binding)	50927
GSE11415_90pc_vs_50pc	1417132_at	0.0005312	1.77e-06	-24.5359	6.20361	-1.92085	Cdc25a	no_target	cell division cycle 25A	12530
GSE11415_90pc_vs_50pc	1452202_at	0.0005393	1.81e-06	-24.4299	6.18251	-1.36099	Pde2a	no_target	phosphodiesterase 2A, cGMP-stimulated	207728
GSE11415_90pc_vs_50pc	1449532_at	0.0005408	1.82e-06	24.3843	6.17339	4.42201	Chrng	no_target	cholinergic receptor, nicotinic, gamma polypeptide	11449
GSE11415_90pc_vs_50pc	1422533_at	0.0005417	1.85e-06	-24.308	6.15809	-1.81787	Cyp51	no_target	cytochrome P450, family 51	13121
GSE11415_90pc_vs_50pc	1451222_at	0.0005417	1.86e-06	24.2953	6.15554	0.669997	Btf3l4	no_target	basic transcription factor 3-like 4	70533
GSE11415_90pc_vs_50pc	1425615_a_at	0.0005417	1.88e-06	24.2362	6.14364	1.2796	Pck2	no_target	phosphoenolpyruvate carboxykinase 2 (mitochondrial)	74551
GSE11415_90pc_vs_50pc	1419490_at	0.0005417	1.88e-06	-24.228	6.14197	-2.09246	Fam19a5	no_target	family with sequence similarity 19, member A5	106014
GSE11415_90pc_vs_50pc	1452330_a_at	0.0005417	1.89e-06	24.1984	6.13599	1.34573	Mxra8	no_target	matrix-remodelling associated 8	74761
GSE11415_90pc_vs_50pc	1420413_at	0.0005417	1.9e-06	24.1905	6.1344	2.80113	Slc7a11	no_target	solute carrier family 7 (cationic amino acid transporter, y+ system), member 11	26570
GSE11415_90pc_vs_50pc	1422979_at	0.0005435	1.92e-06	-24.144	6.12498	-1.64338	Suv39h2	no_target	suppressor of variegation 3-9 homolog 2 (Drosophila)	64707
GSE11415_90pc_vs_50pc	1436659_at	0.0005503	1.95e-06	24.0548	6.10685	1.18112	Dclk1	no_target	doublecortin-like kinase 1	13175
GSE11415_90pc_vs_50pc	1457293_at	0.0005533	1.98e-06	23.9992	6.09548	1.58156	Zbtb4	no_target	zinc finger and BTB domain containing 4	75580
GSE11415_90pc_vs_50pc	1438447_at	0.0005559	2e-06	-23.9476	6.08492	-1.68445	Ddx11	no_target	DEAD/H (Asp-Glu-Ala-Asp/His) box helicase 11	320209
GSE11415_90pc_vs_50pc	1422428_at	0.0005579	2.02e-06	-23.9017	6.07549	-3.27094	Acsbg1	no_target	acyl-CoA synthetase bubblegum family member 1	94180
GSE11415_90pc_vs_50pc	1426257_a_at	0.0005653	2.06e-06	23.8109	6.05677	1.00003	Sars	no_target	seryl-aminoacyl-tRNA synthetase	20226
GSE11415_90pc_vs_50pc	1424119_at	0.0005697	2.08e-06	-23.7453	6.04319	-0.533376	Prkab1	no_target	protein kinase, AMP-activated, beta 1 non-catalytic subunit	19079
GSE11415_90pc_vs_50pc	1417019_a_at	0.0005798	2.13e-06	-23.6346	6.02013	-2.00357	Cdc6	no_target	cell division cycle 6	23834
GSE11415_90pc_vs_50pc	1416299_at	0.0005835	2.17e-06	-23.5605	6.00464	-1.36825	Shcbp1	no_target	Shc SH2-domain binding protein 1	20419
GSE11415_90pc_vs_50pc	1429173_at	0.0005835	2.18e-06	23.5357	5.99943	0.743448	Dnase1l1	no_target	deoxyribonuclease 1-like 1	69537
GSE11415_90pc_vs_50pc	1426255_at	0.0005835	2.19e-06	-23.5213	5.9964	-2.28571	Nefl	no_target	neurofilament, light polypeptide	18039
GSE11415_90pc_vs_50pc	1440975_at	0.0005904	2.24e-06	23.4114	5.97324	0.913447	Mxra7	no_target	matrix-remodelling associated 7	67622
GSE11415_90pc_vs_50pc	1419662_at	0.0005904	2.24e-06	23.3997	5.97077	1.83584	Ogn	no_target	osteoglycin	18295
GSE11415_90pc_vs_50pc	1451596_a_at	0.0005904	2.25e-06	23.3845	5.96754	0.613952	Sphk1	no_target	sphingosine kinase 1	20698
GSE11415_90pc_vs_50pc	1451203_at	0.0005938	2.28e-06	23.3314	5.95629	5.12277	Mb	no_target	myoglobin	17189
GSE11415_90pc_vs_50pc	1442819_at	0.0005948	2.3e-06	23.2836	5.94612	1.49187	Rhbdl2	no_target	rhomboid, veinlet-like 2 (Drosophila)	230726
GSE11415_90pc_vs_50pc	1427026_at	0.0005948	2.32e-06	23.2521	5.93941	4.40754	Myh4	no_target	myosin, heavy polypeptide 4, skeletal muscle	17884
GSE11415_90pc_vs_50pc	1436568_at	0.0005948	2.33e-06	-23.2207	5.93268	-0.931254	Jam2	no_target	junction adhesion molecule 2	67374
GSE11415_90pc_vs_50pc	1448200_at	0.0005948	2.34e-06	23.2154	5.93156	2.64012	Tcn2	no_target	transcobalamin 2	21452
GSE11415_90pc_vs_50pc	1417012_at	0.0005948	2.36e-06	23.1689	5.9216	1.13022	Sdc2	no_target	syndecan 2	15529
GSE11415_90pc_vs_50pc	1459992_x_at	0.0005948	2.36e-06	23.1667	5.92113	0.703853	Cln8	no_target	ceroid-lipofuscinosis, neuronal 8	26889
GSE11415_90pc_vs_50pc	1441850_x_at	0.0006035	2.41e-06	23.0746	5.90132	2.56675	Tcn2	no_target	transcobalamin 2	21452
GSE11415_90pc_vs_50pc	1415694_at	0.0006055	2.43e-06	23.034	5.89257	1.33662	Wars	no_target	tryptophanyl-tRNA synthetase	22375
GSE11415_90pc_vs_50pc	1424177_at	0.0006066	2.45e-06	23.0003	5.88528	1.92116	Tmem38a	no_target	transmembrane protein 38A	74166
GSE11415_90pc_vs_50pc	1417558_at	0.0006079	2.49e-06	22.9234	5.86859	1.41373	Fyn	no_target	Fyn proto-oncogene	14360
GSE11415_90pc_vs_50pc	1427126_at	0.0006079	2.5e-06	-22.9043	5.86443	-1.76508	Hspa1b	no_target	heat shock protein 1B	15511
GSE11415_90pc_vs_50pc	1424595_at	0.0006079	2.5e-06	22.8955	5.86252	1.23368	F11r	no_target	F11 receptor	16456
GSE11415_90pc_vs_50pc	1419056_at	0.0006079	2.51e-06	22.8918	5.86171	2.04356	Rtn2	no_target	reticulon 2 (Z-band associated protein)	20167
GSE11415_90pc_vs_50pc	1434777_at	0.0006139	2.55e-06	22.8227	5.84664	1.82534	Mycl	no_target	v-myc avian myelocytomatosis viral oncogene lung carcinoma derived	16918
GSE11415_90pc_vs_50pc	1416889_at	0.0006224	2.59e-06	22.7365	5.82773	3.3911	Tnni2	no_target	troponin I, skeletal, fast 2	21953
GSE11415_90pc_vs_50pc	1418815_at	0.0006227	2.61e-06	-22.711	5.82212	-0.932575	Cdh2	no_target	cadherin 2	12558
GSE11415_90pc_vs_50pc	1448257_at	0.0006299	2.65e-06	-22.6354	5.80544	-1.58773	Slc29a2	no_target	solute carrier family 29 (nucleoside transporters), member 2	13340
GSE11415_90pc_vs_50pc	1455627_at	0.0006363	2.71e-06	-22.5396	5.78418	-1.14807	Col8a1	no_target	collagen, type VIII, alpha 1	12837
GSE11415_90pc_vs_50pc	1438627_x_at	0.0006363	2.72e-06	-22.5291	5.78186	-0.793951	Pgd	no_target	phosphogluconate dehydrogenase	110208
GSE11415_90pc_vs_50pc	1419312_at	0.0006363	2.72e-06	22.5185	5.77949	3.99582	Atp2a1	no_target	ATPase, Ca++ transporting, cardiac muscle, fast twitch 1	11937
GSE11415_90pc_vs_50pc	1422504_at	0.0006363	2.74e-06	22.4966	5.77461	1.55246	Glrb	no_target	glycine receptor, beta subunit	14658
GSE11415_90pc_vs_50pc	1454744_at	0.000652	2.82e-06	-22.3659	5.74536	-1.69246	Ska3	no_target	spindle and kinetochore associated complex subunit 3	219114
GSE11415_90pc_vs_50pc	1433696_at	0.0006572	2.88e-06	-22.2681	5.72334	-0.852674	Hn1l	no_target	hematological and neurological expressed 1-like	52009
GSE11415_90pc_vs_50pc	1424292_at	0.0006572	2.88e-06	-22.2662	5.72292	-1.79273	Depdc1a	no_target	DEP domain containing 1a	76131
GSE11415_90pc_vs_50pc	1417785_at	0.0006572	2.89e-06	22.2629	5.72217	1.22554	Pla1a	no_target	phospholipase A1 member A	85031
GSE11415_90pc_vs_50pc	1423706_a_at	0.0006673	2.95e-06	-22.1654	5.70007	-0.797222	Pgd	no_target	phosphogluconate dehydrogenase	110208
GSE11415_90pc_vs_50pc	1429678_at	0.0006673	2.96e-06	22.1517	5.69694	1.64094	5730508B09Rik	no_target	RIKEN cDNA 5730508B09 gene	70617
GSE11415_90pc_vs_50pc	1417938_at	0.000668	2.98e-06	-22.1175	5.68916	-0.967927	Rad51ap1	no_target	RAD51 associated protein 1	19362
GSE11415_90pc_vs_50pc	1450781_at	0.000668	2.99e-06	-22.1034	5.68594	-0.983028	Hmga2	no_target	high mobility group AT-hook 2	15364
GSE11415_90pc_vs_50pc	1420772_a_at	0.0006685	3.01e-06	22.0782	5.68019	1.11208	Tsc22d3	no_target	TSC22 domain family, member 3	14605
GSE11415_90pc_vs_50pc	1448931_at	0.0006724	3.07e-06	-21.996	5.66136	-3.20447	F2rl1	no_target	coagulation factor II (thrombin) receptor-like 1	14063
GSE11415_90pc_vs_50pc	1421816_at	0.0006724	3.08e-06	-21.9829	5.65837	-0.770287	Gsr	no_target	glutathione reductase	14782
GSE11415_90pc_vs_50pc	1428549_at	0.0006724	3.09e-06	21.969	5.65516	0.995438	Ccdc3	no_target	coiled-coil domain containing 3	74186
GSE11415_90pc_vs_50pc	1453683_a_at	0.0006724	3.1e-06	-21.9522	5.6513	-1.31588	Cep55	no_target	centrosomal protein 55	74107
GSE11415_90pc_vs_50pc	1424942_a_at	0.0006724	3.1e-06	21.9463	5.64993	0.63177	Myc	no_target	myelocytomatosis oncogene	17869
GSE11415_90pc_vs_50pc	1424366_at	0.0006785	3.14e-06	21.8863	5.63609	0.559604	Dolk	no_target	dolichol kinase	227697
GSE11415_90pc_vs_50pc	1454675_at	0.000686	3.2e-06	21.8109	5.61865	0.814522	Thra	no_target	thyroid hormone receptor alpha	21833
GSE11415_90pc_vs_50pc	1436994_a_at	0.000686	3.21e-06	21.7978	5.61559	2.02873	Hist1h1c	no_target	histone cluster 1, H1c	50708
GSE11415_90pc_vs_50pc	1417373_a_at	0.0006864	3.23e-06	-21.7673	5.60852	-1.20303	Tuba4a	no_target	tubulin, alpha 4A	22145
GSE11415_90pc_vs_50pc	1426739_at	0.0006864	3.24e-06	-21.7508	5.60468	-1.64259	Donson	no_target	downstream neighbor of SON	60364
GSE11415_90pc_vs_50pc	1416315_at	0.0006864	3.28e-06	21.7011	5.59307	1.16987	Abhd4	no_target	abhydrolase domain containing 4	105501
GSE11415_90pc_vs_50pc	1438478_a_at	0.0006864	3.29e-06	21.6881	5.59003	0.753434	Ppp3ca	no_target	protein phosphatase 3, catalytic subunit, alpha isoform	19055
GSE11415_90pc_vs_50pc	1421731_a_at	0.0006864	3.3e-06	-21.6832	5.5889	-1.19283	Fen1	no_target	flap structure specific endonuclease 1	14156
GSE11415_90pc_vs_50pc	1448371_at	0.0006864	3.3e-06	21.6741	5.58675	3.9638	Mylpf	no_target	myosin light chain, phosphorylatable, fast skeletal muscle	17907
GSE11415_90pc_vs_50pc	1433783_at	0.0006877	3.32e-06	21.6464	5.58029	1.53185	Ldb3	no_target	LIM domain binding 3	24131
GSE11415_90pc_vs_50pc	1455011_at	0.0006948	3.37e-06	-21.5827	5.56531	-1.91804	Stard4	no_target	StAR-related lipid transfer (START) domain containing 4	170459
GSE11415_90pc_vs_50pc	1415929_at	0.0007256	3.54e-06	21.3781	5.51688	1.25275	Map1lc3b	no_target	microtubule-associated protein 1 light chain 3 beta	67443
GSE11415_90pc_vs_50pc	1422118_at	0.0007302	3.58e-06	21.3275	5.50481	1.11554	Sync	no_target	syncoilin	68828
GSE11415_90pc_vs_50pc	1426095_a_at	0.0007302	3.6e-06	-21.3122	5.50115	-0.645302	Tnfrsf22	no_target	tumor necrosis factor receptor superfamily, member 22	79202
GSE11415_90pc_vs_50pc	1439777_at	0.0007302	3.61e-06	21.294	5.49679	0.876902	Celf2	no_target	CUGBP, Elav-like family member 2	14007
GSE11415_90pc_vs_50pc	1425166_at	0.0007377	3.66e-06	-21.2322	5.48199	-1.92267	Rbl1	no_target	retinoblastoma-like 1 (p107)	19650
GSE11415_90pc_vs_50pc	1449178_at	0.0007387	3.69e-06	21.2078	5.47611	1.45141	Pdlim3	no_target	PDZ and LIM domain 3	53318
GSE11415_90pc_vs_50pc	1426186_a_at	0.0007398	3.71e-06	-21.1826	5.47006	-1.80748	Fgf5	no_target	fibroblast growth factor 5	14176
GSE11415_90pc_vs_50pc	1429212_a_at	0.0007411	3.73e-06	21.1567	5.4638	1.33709	Lrrc51	no_target	leucine rich repeat containing 51	69358
GSE11415_90pc_vs_50pc	1417900_a_at	0.0007474	3.78e-06	21.103	5.45081	4.02492	Vldlr	no_target	very low density lipoprotein receptor	22359
GSE11415_90pc_vs_50pc	1437964_at	0.0007494	3.81e-06	21.0731	5.44357	2.73911	Nxph2	no_target	neurexophilin 2	18232
GSE11415_90pc_vs_50pc	1416195_at	0.000759	3.91e-06	20.9648	5.4172	0.866268	Inpp5k	no_target	inositol polyphosphate 5-phosphatase K	19062
GSE11415_90pc_vs_50pc	1417563_at	0.000759	3.91e-06	20.9607	5.41621	1.49226	Eif4ebp1	no_target	eukaryotic translation initiation factor 4E binding protein 1	13685
GSE11415_90pc_vs_50pc	1454704_at	0.000759	3.92e-06	20.9508	5.41379	0.852033	Scarb2	no_target	scavenger receptor class B, member 2	12492
GSE11415_90pc_vs_50pc	1436431_at	0.000759	3.93e-06	-20.9402	5.41119	-1.63091	1700025G04Rik	no_target	RIKEN cDNA 1700025G04 gene	69399
GSE11415_90pc_vs_50pc	1426555_at	0.000759	3.94e-06	20.9303	5.40879	0.643504	Scpep1	no_target	serine carboxypeptidase 1	74617
GSE11415_90pc_vs_50pc	1449368_at	0.0007597	3.96e-06	20.9041	5.40237	3.75291	Dcn	no_target	decorin	13179
GSE11415_90pc_vs_50pc	1417430_at	0.0007597	3.98e-06	-20.891	5.39915	-1.42947	Cdr2	no_target	cerebellar degeneration-related 2	12585
GSE11415_90pc_vs_50pc	1422997_s_at	0.00076	4.01e-06	20.8586	5.39119	3.01599	Acot2	no_target	acyl-CoA thioesterase 2;acyl-CoA thioesterase 1	171210;26897
GSE11415_90pc_vs_50pc	1422997_s_at	0.00076	4.01e-06	20.8586	5.39119	3.01599	Acot1	no_target	acyl-CoA thioesterase 2;acyl-CoA thioesterase 1	171210;26897
GSE11415_90pc_vs_50pc	1418026_at	0.00076	4.02e-06	-20.8441	5.38764	-1.82173	Exo1	no_target	exonuclease 1	26909
GSE11415_90pc_vs_50pc	1427760_s_at	0.00076	4.03e-06	-20.8334	5.38501	-2.18491	Gm7040	no_target	predicted gene 7040;prolactin family 2, subfamily c, member 4;prolactin family 2, subfamily c, member 3;prolactin family 2, subfamily c, member 2	630663;26421;18812;18811
GSE11415_90pc_vs_50pc	1427760_s_at	0.00076	4.03e-06	-20.8334	5.38501	-2.18491	Prl2c4	no_target	predicted gene 7040;prolactin family 2, subfamily c, member 4;prolactin family 2, subfamily c, member 3;prolactin family 2, subfamily c, member 2	630663;26421;18812;18811
GSE11415_90pc_vs_50pc	1427760_s_at	0.00076	4.03e-06	-20.8334	5.38501	-2.18491	Prl2c3	no_target	predicted gene 7040;prolactin family 2, subfamily c, member 4;prolactin family 2, subfamily c, member 3;prolactin family 2, subfamily c, member 2	630663;26421;18812;18811
GSE11415_90pc_vs_50pc	1427760_s_at	0.00076	4.03e-06	-20.8334	5.38501	-2.18491	Prl2c2	no_target	predicted gene 7040;prolactin family 2, subfamily c, member 4;prolactin family 2, subfamily c, member 3;prolactin family 2, subfamily c, member 2	630663;26421;18812;18811
GSE11415_90pc_vs_50pc	1426028_a_at	0.00076	4.04e-06	-20.8198	5.38166	-2.24522	Cit	no_target	citron	12704
GSE11415_90pc_vs_50pc	1427382_a_at	0.0007629	4.09e-06	-20.7691	5.36915	-1.39165	Suv39h1	no_target	suppressor of variegation 3-9 homolog 1 (Drosophila)	20937
GSE11415_90pc_vs_50pc	1423369_at	0.0007629	4.1e-06	-20.7665	5.36849	-0.914876	Fmr1	no_target	fragile X mental retardation syndrome 1	14265
GSE11415_90pc_vs_50pc	1429071_at	0.0007629	4.14e-06	20.7257	5.35841	2.81548	Me3	no_target	malic enzyme 3, NADP(+)-dependent, mitochondrial	109264
GSE11415_90pc_vs_50pc	1435484_at	0.0007629	4.14e-06	-20.7202	5.35703	-1.72984	Slc5a3	no_target	solute carrier family 5 (inositol transporters), member 3	53881
GSE11415_90pc_vs_50pc	1436707_x_at	0.0007629	4.14e-06	-20.7192	5.35678	-1.53477	Ncaph	no_target	non-SMC condensin I complex, subunit H	215387
GSE11415_90pc_vs_50pc	1420917_at	0.0007676	4.19e-06	-20.6767	5.34624	-0.561341	Prpf40a	no_target	pre-mRNA processing factor 40A	56194
GSE11415_90pc_vs_50pc	1429660_s_at	0.0007729	4.24e-06	-20.6214	5.33247	-2.15614	Smc2	no_target	structural maintenance of chromosomes 2	14211
GSE11415_90pc_vs_50pc	1428223_at	0.0007729	4.26e-06	-20.6078	5.32909	-2.67703	Mfsd2a	no_target	major facilitator superfamily domain containing 2A	76574
GSE11415_90pc_vs_50pc	1426165_a_at	0.0007729	4.27e-06	-20.5993	5.32695	-0.866811	Casp3	no_target	caspase 3	12367
GSE11415_90pc_vs_50pc	1456359_at	0.0007884	4.39e-06	-20.4792	5.29687	-0.753143	Ppwd1	no_target	peptidylprolyl isomerase domain and WD repeat containing 1	238831
GSE11415_90pc_vs_50pc	1424646_at	0.0007884	4.4e-06	20.4773	5.29638	1.04524	Uckl1	no_target	uridine-cytidine kinase 1-like 1	68556
GSE11415_90pc_vs_50pc	1423489_at	0.0007884	4.41e-06	-20.4693	5.29437	-1.2221	Mmd	no_target	monocyte to macrophage differentiation-associated	67468
GSE11415_90pc_vs_50pc	1448324_at	0.00079	4.44e-06	-20.4342	5.28553	-0.57559	Rnps1	no_target	ribonucleic acid binding protein S1	19826
GSE11415_90pc_vs_50pc	1417494_a_at	0.00079	4.46e-06	20.4208	5.28214	2.72093	Cp	no_target	ceruloplasmin	12870
GSE11415_90pc_vs_50pc	1454067_a_at	0.00079	4.47e-06	20.4127	5.2801	1.30412	4931406C07Rik	no_target	RIKEN cDNA 4931406C07 gene	70984
GSE11415_90pc_vs_50pc	1455990_at	0.0007908	4.5e-06	-20.3796	5.27173	-1.34751	Kif23	no_target	kinesin family member 23	71819
GSE11415_90pc_vs_50pc	1436711_at	0.0007908	4.51e-06	-20.3733	5.27015	-0.428221	Actr5	no_target	ARP5 actin-related protein 5	109275
GSE11415_90pc_vs_50pc	1427735_a_at	0.0007908	4.52e-06	20.3614	5.26713	3.43738	Acta1	no_target	actin, alpha 1, skeletal muscle	11459
GSE11415_90pc_vs_50pc	1452141_a_at	0.0007946	4.56e-06	20.3262	5.25821	1.97172	Sepp1	no_target	selenoprotein P, plasma, 1	20363
GSE11415_90pc_vs_50pc	1434378_a_at	0.0007978	4.6e-06	20.2934	5.24986	1.90029	Mxd4	no_target	Max dimerization protein 4	17122
GSE11415_90pc_vs_50pc	1447640_s_at	0.0007978	4.62e-06	-20.2792	5.24626	-0.995898	Pbx3	no_target	pre B cell leukemia homeobox 3	18516
GSE11415_90pc_vs_50pc	1427306_at	0.0008034	4.68e-06	20.2252	5.23247	2.75061	Ryr1	no_target	ryanodine receptor 1, skeletal muscle	20190
GSE11415_90pc_vs_50pc	1424271_at	0.0008034	4.69e-06	20.2117	5.22902	1.24182	Dclk1	no_target	doublecortin-like kinase 1	13175
GSE11415_90pc_vs_50pc	1417636_at	0.0008034	4.71e-06	20.1998	5.22597	2.36175	Slc6a9	no_target	solute carrier family 6 (neurotransmitter transporter, glycine), member 9	14664
GSE11415_90pc_vs_50pc	1426490_at	0.0008034	4.72e-06	20.1901	5.22349	0.525841	Bfar	no_target	bifunctional apoptosis regulator	67118
GSE11415_90pc_vs_50pc	1455558_at	0.0008085	4.77e-06	20.1493	5.21304	0.962071	Kiz	no_target	kizuna centrosomal protein	228730
GSE11415_90pc_vs_50pc	1416647_at	0.0008259	4.89e-06	20.0496	5.18736	2.01764	Bckdha	no_target	branched chain ketoacid dehydrogenase E1, alpha polypeptide	12039
GSE11415_90pc_vs_50pc	1427868_x_at	0.0008304	4.93e-06	20.0128	5.17785	4.48464	Myh1	no_target	myosin, heavy polypeptide 1, skeletal muscle, adult	17879
GSE11415_90pc_vs_50pc	1433842_at	0.0008364	5e-06	-19.9586	5.16378	-0.744705	Lrrfip1	no_target	leucine rich repeat (in FLII) interacting protein 1	16978
GSE11415_90pc_vs_50pc	1454629_at	0.0008364	5.06e-06	19.9131	5.15195	2.05398	Iffo1	no_target	intermediate filament family orphan 1	320678
GSE11415_90pc_vs_50pc	1454672_at	0.0008364	5.07e-06	-19.9051	5.14987	-1.49031	Nefl	no_target	neurofilament, light polypeptide	18039
GSE11415_90pc_vs_50pc	1453064_at	0.0008364	5.08e-06	-19.8969	5.14772	-1.44261	Etaa1	no_target	Ewing tumor-associated antigen 1	68145
GSE11415_90pc_vs_50pc	1416780_at	0.0008364	5.1e-06	19.8851	5.14466	1.01256	Pfkm	no_target	phosphofructokinase, muscle	18642
GSE11415_90pc_vs_50pc	1423108_at	0.0008364	5.15e-06	19.8417	5.13332	1.11668	Slc25a20	no_target	solute carrier family 25 (mitochondrial carnitine/acylcarnitine translocase), member 20	57279
GSE11415_90pc_vs_50pc	1436186_at	0.0008364	5.17e-06	-19.8294	5.13009	-1.64706	E2f8	no_target	E2F transcription factor 8	108961
GSE11415_90pc_vs_50pc	1448487_at	0.0008364	5.18e-06	19.8179	5.12708	0.628542	Lrrfip1	no_target	leucine rich repeat (in FLII) interacting protein 1	16978
GSE11415_90pc_vs_50pc	1426143_at	0.0008364	5.2e-06	19.8067	5.12414	3.38297	Trdn	no_target	triadin	76757
GSE11415_90pc_vs_50pc	1419613_at	0.0008364	5.2e-06	-19.8039	5.12339	-2.20979	Col7a1	no_target	collagen, type VII, alpha 1	12836
GSE11415_90pc_vs_50pc	1419288_at	0.0008364	5.21e-06	-19.8016	5.12281	-0.859003	Jam2	no_target	junction adhesion molecule 2	67374
GSE11415_90pc_vs_50pc	1460476_s_at	0.0008364	5.23e-06	19.7827	5.11783	2.57093	Fam13c	no_target	family with sequence similarity 13, member C	71721
GSE11415_90pc_vs_50pc	1449954_at	0.0008364	5.24e-06	19.7726	5.11519	0.57349	Nat6	no_target	N-acetyltransferase 6;hyaluronoglucosaminidase 1	56441;15586
GSE11415_90pc_vs_50pc	1449954_at	0.0008364	5.24e-06	19.7726	5.11519	0.57349	Hyal1	no_target	N-acetyltransferase 6;hyaluronoglucosaminidase 1	56441;15586
GSE11415_90pc_vs_50pc	1420891_at	0.0008364	5.25e-06	-19.7652	5.11324	-2.02236	Wnt7b	no_target	wingless-type MMTV integration site family, member 7B	22422
GSE11415_90pc_vs_50pc	1423679_at	0.0008364	5.26e-06	19.7595	5.11173	1.40994	Tmem246	no_target	transmembrane protein 246	67063
GSE11415_90pc_vs_50pc	1424416_at	0.0008364	5.3e-06	19.7307	5.10417	0.956919	Nkiras2	no_target	NFKB inhibitor interacting Ras-like protein 2	71966
GSE11415_90pc_vs_50pc	1429659_at	0.0008364	5.31e-06	-19.7202	5.10138	-2.99418	Smc2	no_target	structural maintenance of chromosomes 2	14211
GSE11415_90pc_vs_50pc	1415881_at	0.0008364	5.32e-06	19.7165	5.10041	1.11864	Ghitm	no_target	growth hormone inducible transmembrane protein	66092
GSE11415_90pc_vs_50pc	1452786_at	0.0008364	5.32e-06	19.7139	5.09972	0.465051	Trmu	no_target	tRNA 5-methylaminomethyl-2-thiouridylate methyltransferase	72026
GSE11415_90pc_vs_50pc	1435630_s_at	0.0008379	5.38e-06	-19.6734	5.08904	-1.6971	Acat2	no_target	acetyl-Coenzyme A acetyltransferase 2	110460
GSE11415_90pc_vs_50pc	1454677_at	0.0008379	5.38e-06	19.673	5.08893	0.523261	Timp2	no_target	tissue inhibitor of metalloproteinase 2	21858
GSE11415_90pc_vs_50pc	1429240_at	0.0008379	5.39e-06	-19.6664	5.08717	-1.73008	Stard4	no_target	StAR-related lipid transfer (START) domain containing 4	170459
GSE11415_90pc_vs_50pc	1415693_at	0.0008399	5.42e-06	19.6433	5.08107	0.651892	Derl1	no_target	Der1-like domain family, member 1	67819
GSE11415_90pc_vs_50pc	1427991_s_at	0.0008537	5.53e-06	-19.5664	5.06064	-0.714083	Usp45	no_target	ubiquitin specific petidase 45	77593
GSE11415_90pc_vs_50pc	1436723_at	0.0008541	5.55e-06	-19.5513	5.05662	-1.38143	Cenpi	no_target	centromere protein I	102920
GSE11415_90pc_vs_50pc	1422851_at	0.0008632	5.63e-06	-19.4969	5.0421	-1.01587	Hmga2	no_target	high mobility group AT-hook 2	15364
GSE11415_90pc_vs_50pc	1417066_at	0.000866	5.67e-06	19.47	5.03489	4.15569	Coq8a	no_target	coenzyme Q8A	67426
GSE11415_90pc_vs_50pc	1416174_at	0.000866	5.68e-06	19.4584	5.03179	0.551043	Rbbp9	no_target	retinoblastoma binding protein 9	26450
GSE11415_90pc_vs_50pc	1437187_at	0.0008677	5.71e-06	-19.4377	5.02622	-1.77856	E2f7	no_target	E2F transcription factor 7	52679
GSE11415_90pc_vs_50pc	1455735_at	0.0008724	5.76e-06	-19.404	5.01716	-1.68355	Ap1s3	no_target	adaptor-related protein complex AP-1, sigma 3	252903
GSE11415_90pc_vs_50pc	1417450_a_at	0.000877	5.81e-06	-19.3705	5.00814	-0.88612	Tacc3	no_target	transforming, acidic coiled-coil containing protein 3	21335
GSE11415_90pc_vs_50pc	1422313_a_at	0.0008777	5.87e-06	19.3353	4.99864	1.51184	Igfbp5	no_target	insulin-like growth factor binding protein 5	16011
GSE11415_90pc_vs_50pc	1452000_s_at	0.0008777	5.89e-06	19.3219	4.99502	1.0095	Sars	no_target	seryl-aminoacyl-tRNA synthetase	20226
GSE11415_90pc_vs_50pc	1424800_at	0.0008777	5.92e-06	19.303	4.98991	1.58103	Enah	no_target	enabled homolog (Drosophila)	13800
GSE11415_90pc_vs_50pc	1425934_a_at	0.0008777	5.93e-06	19.2938	4.98743	1.19306	B4galt4	no_target	UDP-Gal:betaGlcNAc beta 1,4-galactosyltransferase, polypeptide 4	56375
GSE11415_90pc_vs_50pc	1451077_at	0.0008777	5.93e-06	19.2921	4.98696	0.757913	Rpl5	no_target	ribosomal protein L5;ribisomal protein L5, pseudogene 2	100503670;668936
GSE11415_90pc_vs_50pc	1451077_at	0.0008777	5.93e-06	19.2921	4.98696	0.757913	Rpl5-ps2	no_target	ribosomal protein L5;ribisomal protein L5, pseudogene 2	100503670;668936
GSE11415_90pc_vs_50pc	1418011_a_at	0.0008777	5.94e-06	19.2913	4.98675	0.806451	Sh3glb1	no_target	SH3-domain GRB2-like B1 (endophilin)	54673
GSE11415_90pc_vs_50pc	1437851_x_at	0.0008903	6.04e-06	-19.224	4.96848	-0.688891	Rnps1	no_target	ribonucleic acid binding protein S1	19826
GSE11415_90pc_vs_50pc	1424242_at	0.0008933	6.08e-06	19.1988	4.96161	1.75737	Bphl	no_target	biphenyl hydrolase-like (serine hydrolase, breast epithelial mucin-associated antigen)	68021
GSE11415_90pc_vs_50pc	1433668_at	0.0008973	6.13e-06	19.1695	4.95361	0.783652	Pnrc1	no_target	proline-rich nuclear receptor coactivator 1	108767
GSE11415_90pc_vs_50pc	1422654_at	0.0008982	6.15e-06	19.153	4.94912	4.8518	Sgca	no_target	sarcoglycan, alpha (dystrophin-associated glycoprotein)	20391
GSE11415_90pc_vs_50pc	1436708_x_at	0.0009043	6.23e-06	-19.1075	4.93665	-1.2428	Mcm4	no_target	minichromosome maintenance complex component 4	17217
GSE11415_90pc_vs_50pc	1450646_at	0.0009043	6.25e-06	-19.0928	4.93261	-1.48524	Cyp51	no_target	cytochrome P450, family 51	13121
GSE11415_90pc_vs_50pc	1428620_at	0.0009043	6.26e-06	19.0904	4.93196	0.663127	Ensa	no_target	endosulfine alpha	56205
GSE11415_90pc_vs_50pc	1452651_a_at	0.0009103	6.33e-06	19.0455	4.91963	3.26399	Myl1	no_target	myosin, light polypeptide 1	17901
GSE11415_90pc_vs_50pc	1456404_at	0.0009103	6.38e-06	19.0156	4.91138	1.6737	Adamts5	no_target	a disintegrin-like and metallopeptidase (reprolysin type) with thrombospondin type 1 motif, 5 (aggrecanase-2)	23794
GSE11415_90pc_vs_50pc	1430546_at	0.0009103	6.39e-06	19.0104	4.90995	0.981858	Cryzl1	no_target	crystallin, zeta (quinone reductase)-like 1	66609
GSE11415_90pc_vs_50pc	1428513_at	0.0009103	6.4e-06	19.0064	4.90886	2.1387	Calcoco1	no_target	calcium binding and coiled coil domain 1	67488
GSE11415_90pc_vs_50pc	1428899_at	0.0009103	6.4e-06	19.0055	4.90859	2.99696	Tmem182	no_target	transmembrane protein 182	381339
GSE11415_90pc_vs_50pc	1453171_s_at	0.0009118	6.43e-06	18.9871	4.90353	0.656618	Ppm1a	no_target	protein phosphatase 1A, magnesium dependent, alpha isoform	19042
GSE11415_90pc_vs_50pc	1425364_a_at	0.0009129	6.46e-06	18.9708	4.89903	1.08025	Slc3a2	no_target	solute carrier family 3 (activators of dibasic and neutral amino acid transport), member 2	17254
GSE11415_90pc_vs_50pc	1417464_at	0.000916	6.5e-06	18.946	4.89214	4.56938	Tnnc2	no_target	troponin C2, fast	21925
GSE11415_90pc_vs_50pc	1451285_at	0.0009285	6.61e-06	-18.8834	4.87478	-0.590433	Fus	no_target	fused in sarcoma	233908
GSE11415_90pc_vs_50pc	1430193_at	0.0009343	6.67e-06	-18.8485	4.86505	-1.82941	Casc5	no_target	cancer susceptibility candidate 5	76464
GSE11415_90pc_vs_50pc	1431930_x_at	0.0009353	6.7e-06	18.8325	4.8606	0.866975	Crls1	no_target	cardiolipin synthase 1	66586
GSE11415_90pc_vs_50pc	1437370_at	0.0009362	6.73e-06	-18.8153	4.8558	-1.56611	Sgol2a	no_target	shugoshin-like 2a (S. pombe)	68549
GSE11415_90pc_vs_50pc	1448377_at	0.0009362	6.75e-06	18.803	4.85237	3.14668	Slpi	no_target	secretory leukocyte peptidase inhibitor	20568
GSE11415_90pc_vs_50pc	1434416_a_at	0.0009362	6.79e-06	-18.78	4.84592	-1.02642	Capn15	no_target	calpain 15	50817
GSE11415_90pc_vs_50pc	1430547_s_at	0.0009362	6.81e-06	18.773	4.84395	1.10608	Cryzl1	no_target	crystallin, zeta (quinone reductase)-like 1	66609
GSE11415_90pc_vs_50pc	1449626_s_at	0.0009362	6.81e-06	18.7714	4.84351	0.666819	Acbd4	no_target	acyl-Coenzyme A binding domain containing 4	67131
GSE11415_90pc_vs_50pc	1448016_at	0.0009384	6.85e-06	-18.7477	4.83686	-1.46484	Sass6	no_target	SAS-6 centriolar assembly protein	72776
GSE11415_90pc_vs_50pc	1452917_at	0.0009384	6.87e-06	-18.7358	4.83352	-0.8579	Rfc5	no_target	replication factor C (activator 1) 5	72151
GSE11415_90pc_vs_50pc	1424766_at	0.0009384	6.89e-06	-18.7288	4.83156	-1.84103	Ercc6l	no_target	excision repair cross-complementing rodent repair deficiency complementation group 6 like	236930
GSE11415_90pc_vs_50pc	1422430_at	0.0009406	6.92e-06	-18.709	4.82599	-1.56368	Fignl1	no_target	fidgetin-like 1	60530
GSE11415_90pc_vs_50pc	1434792_at	0.0009417	6.97e-06	18.6854	4.81935	1.66561	2010320M18Rik	no_target	RIKEN cDNA 2010320M18 gene	72093
GSE11415_90pc_vs_50pc	1440997_at	0.0009417	6.97e-06	-18.6821	4.81842	-1.51657	Tnrc6c	no_target	trinucleotide repeat containing 6C	217351
GSE11415_90pc_vs_50pc	1428288_at	0.0009457	7.03e-06	18.6531	4.81024	0.658314	Klf9	no_target	Kruppel-like factor 9	16601
GSE11415_90pc_vs_50pc	1454965_at	0.0009457	7.05e-06	18.6441	4.80771	1.52667	Fam171b	no_target	family with sequence similarity 171, member B	241520
GSE11415_90pc_vs_50pc	1423294_at	0.0009516	7.11e-06	-18.6102	4.79811	-2.93423	Mest	no_target	mesoderm specific transcript	17294
GSE11415_90pc_vs_50pc	1454689_at	0.0009585	7.18e-06	-18.5725	4.78744	-0.713302	Srrm1	no_target	serine/arginine repetitive matrix 1	51796
GSE11415_90pc_vs_50pc	1448148_at	0.0009704	7.3e-06	18.5106	4.76982	0.704872	Grn	no_target	granulin	14824
GSE11415_90pc_vs_50pc	1460464_at	0.0009704	7.34e-06	18.4949	4.76536	1.42458	Smim10l1	no_target	small integral membrane protein 10 like 1	381820
GSE11415_90pc_vs_50pc	1450264_a_at	0.0009704	7.36e-06	18.4849	4.7625	0.775636	Chka	no_target	choline kinase alpha	12660
GSE11415_90pc_vs_50pc	1426574_a_at	0.0009704	7.37e-06	18.4792	4.76087	1.0605	Add3	no_target	adducin 3 (gamma)	27360
GSE11415_90pc_vs_50pc	1427115_at	0.0009704	7.42e-06	18.4548	4.7539	2.96062	Myh3	no_target	myosin, heavy polypeptide 3, skeletal muscle, embryonic	17883
GSE11415_90pc_vs_50pc	1437780_at	0.0009704	7.44e-06	-18.4443	4.7509	-2.7814	Fancb	no_target	Fanconi anemia, complementation group B	237211
GSE11415_90pc_vs_50pc	1417403_at	0.0009704	7.44e-06	-18.4438	4.75076	-2.03838	Elovl6	no_target	ELOVL family member 6, elongation of long chain fatty acids (yeast)	170439
GSE11415_90pc_vs_50pc	1450075_at	0.0009704	7.45e-06	-18.4364	4.74864	-2.52232	Polh	no_target	polymerase (DNA directed), eta (RAD 30 related)	80905
GSE11415_90pc_vs_50pc	1450214_at	0.0009704	7.49e-06	18.4176	4.74326	1.75547	Adora2b	no_target	adenosine A2b receptor	11541
GSE11415_90pc_vs_50pc	1423804_a_at	0.0009704	7.51e-06	-18.4083	4.74059	-2.47463	Idi1	no_target	isopentenyl-diphosphate delta isomerase	319554
GSE11415_90pc_vs_50pc	1424862_s_at	0.0009704	7.52e-06	18.4062	4.73999	1.54746	Mib2	no_target	mindbomb E3 ubiquitin protein ligase 2	76580
GSE11415_90pc_vs_50pc	1424074_at	0.0009704	7.53e-06	18.3986	4.73779	0.502966	Btf3l4	no_target	basic transcription factor 3-like 4	70533
GSE11415_90pc_vs_50pc	1423794_at	0.0009704	7.56e-06	18.3831	4.73335	1.27133	Atg13	no_target	autophagy related 13	51897
GSE11415_90pc_vs_50pc	1416852_a_at	0.0009704	7.61e-06	-18.3589	4.7264	-1.308	Ncdn	no_target	neurochondrin	26562
GSE11415_90pc_vs_50pc	1426624_a_at	0.0009704	7.63e-06	18.3517	4.72432	3.20874	Ypel3	no_target	yippee-like 3 (Drosophila)	66090
GSE11415_90pc_vs_50pc	1451122_at	0.0009704	7.63e-06	-18.3485	4.7234	-2.06026	Idi1	no_target	isopentenyl-diphosphate delta isomerase	319554
GSE11415_90pc_vs_50pc	1456412_a_at	0.0009704	7.64e-06	18.3468	4.72291	1.09108	Inpp5k	no_target	inositol polyphosphate 5-phosphatase K	19062
GSE11415_90pc_vs_50pc	1426719_at	0.0009837	7.76e-06	-18.2869	4.70562	-0.803545	Apbb2	no_target	amyloid beta (A4) precursor protein-binding, family B, member 2	11787
GSE11415_90pc_vs_50pc	1453202_at	0.0009907	7.84e-06	-18.2508	4.69519	-1.60212	Mb21d1	no_target	Mab-21 domain containing 1	214763
GSE11415_90pc_vs_50pc	1456331_at	0.0010024	7.96e-06	18.198	4.67984	0.383208	9130023H24Rik	no_target	RIKEN cDNA 9130023H24 gene	100043133
GSE11415_90pc_vs_50pc	1416962_at	0.0010029	8e-06	-18.1782	4.67409	-0.774045	Rcc1	no_target	regulator of chromosome condensation 1	100088
GSE11415_90pc_vs_50pc	1418373_at	0.0010029	8.01e-06	18.1759	4.67341	2.52902	Pgam2	no_target	phosphoglycerate mutase 2	56012
GSE11415_90pc_vs_50pc	1418773_at	0.0010187	8.16e-06	18.1061	4.65305	0.951384	Fads3	no_target	fatty acid desaturase 3	60527
GSE11415_90pc_vs_50pc	1417976_at	0.0010187	8.19e-06	-18.0936	4.64939	-1.60173	Ada	no_target	adenosine deaminase	11486
GSE11415_90pc_vs_50pc	1456419_at	0.0010187	8.22e-06	18.0801	4.64541	1.02016	5730455P16Rik	no_target	RIKEN cDNA 5730455P16 gene	70591
GSE11415_90pc_vs_50pc	1426621_a_at	0.0010187	8.22e-06	18.0796	4.64527	2.48004	Ppp2r2b	no_target	protein phosphatase 2, regulatory subunit B, beta	72930
GSE11415_90pc_vs_50pc	1425162_at	0.0010188	8.25e-06	-18.0653	4.64109	-1.06297	Rorb	no_target	RAR-related orphan receptor beta	225998
GSE11415_90pc_vs_50pc	1420776_a_at	0.0010188	8.27e-06	18.057	4.63864	1.63227	Auh	no_target	AU RNA binding protein/enoyl-coenzyme A hydratase	11992
GSE11415_90pc_vs_50pc	1452301_at	0.0010188	8.29e-06	18.0498	4.63654	1.46519	Aldh3b1	no_target	aldehyde dehydrogenase 3 family, member B1	67689
GSE11415_90pc_vs_50pc	1437696_at	0.0010241	8.36e-06	-18.0214	4.62818	-1.0016	Zfp948	no_target	zinc finger protein 948	381066
GSE11415_90pc_vs_50pc	1438761_a_at	0.0010314	8.44e-06	-17.9841	4.61719	-0.747633	Odc1	no_target	ornithine decarboxylase, structural 1	18263
GSE11415_90pc_vs_50pc	1439514_at	0.0010314	8.46e-06	-17.9765	4.61496	-1.53199	A930004D18Rik	no_target	RIKEN cDNA A930004D18 gene	77940
GSE11415_90pc_vs_50pc	1428394_at	0.0010392	8.56e-06	17.9368	4.60323	2.17964	Lrrc8a	no_target	leucine rich repeat containing 8A;phytanoyl-CoA dioxygenase domain containing 1	241296;227696
GSE11415_90pc_vs_50pc	1428394_at	0.0010392	8.56e-06	17.9368	4.60323	2.17964	Phyhd1	no_target	leucine rich repeat containing 8A;phytanoyl-CoA dioxygenase domain containing 1	241296;227696
GSE11415_90pc_vs_50pc	1437033_a_at	0.0010392	8.57e-06	-17.9301	4.60123	-1.3902	Skp2	no_target	S-phase kinase-associated protein 2 (p45)	27401
GSE11415_90pc_vs_50pc	1428584_a_at	0.0010407	8.64e-06	17.901	4.59261	1.2926	Haghl	no_target	hydroxyacylglutathione hydrolase-like	68977
GSE11415_90pc_vs_50pc	1418710_at	0.0010407	8.67e-06	17.8908	4.5896	2.20171	Cd59a	no_target	CD59a antigen	12509
GSE11415_90pc_vs_50pc	1417947_at	0.0010407	8.68e-06	-17.8867	4.58836	-0.455143	Pcna	no_target	proliferating cell nuclear antigen	18538
GSE11415_90pc_vs_50pc	1449268_at	0.0010407	8.7e-06	-17.8758	4.58513	-0.667936	Gfpt1	no_target	glutamine fructose-6-phosphate transaminase 1	14583
GSE11415_90pc_vs_50pc	1427127_x_at	0.0010407	8.75e-06	-17.8581	4.57988	-1.63259	Hspa1b	no_target	heat shock protein 1B	15511
GSE11415_90pc_vs_50pc	1442856_at	0.0010407	8.8e-06	17.8365	4.57343	1.83217	Adm2	no_target	adrenomedullin 2	223780
GSE11415_90pc_vs_50pc	1416954_at	0.0010407	8.81e-06	-17.8332	4.57247	-0.842867	Slc25a10	no_target	solute carrier family 25 (mitochondrial carrier, dicarboxylate transporter), member 10	27376
GSE11415_90pc_vs_50pc	1451128_s_at	0.0010407	8.81e-06	-17.8319	4.57206	-1.30785	Kif22	no_target	kinesin family member 22	110033
GSE11415_90pc_vs_50pc	1459342_at	0.0010407	8.82e-06	17.8268	4.57054	2.47548	Gm38403	no_target	predicted gene, 38403	216377
GSE11415_90pc_vs_50pc	1416573_at	0.0010407	8.84e-06	17.8198	4.56845	0.393348	Pofut2	no_target	protein O-fucosyltransferase 2	80294
GSE11415_90pc_vs_50pc	1424791_a_at	0.0010407	8.85e-06	17.8171	4.56765	1.64617	Bcam	no_target	basal cell adhesion molecule	57278
GSE11415_90pc_vs_50pc	1422562_at	0.0010407	8.86e-06	17.8121	4.56615	2.39721	Rrad	no_target	Ras-related associated with diabetes	56437
GSE11415_90pc_vs_50pc	1435035_at	0.0010545	9e-06	-17.7562	4.54945	-0.981755	Trmt10a	no_target	tRNA methyltransferase 10A	108943
GSE11415_90pc_vs_50pc	1417057_a_at	0.0010562	9.04e-06	-17.7409	4.54488	-0.413153	Lamp3	no_target	lysosomal-associated membrane protein 3;peptidylprolyl isomerase D (cyclophilin D)	239739;67738
GSE11415_90pc_vs_50pc	1417057_a_at	0.0010562	9.04e-06	-17.7409	4.54488	-0.413153	Ppid	no_target	lysosomal-associated membrane protein 3;peptidylprolyl isomerase D (cyclophilin D)	239739;67738
GSE11415_90pc_vs_50pc	1415945_at	0.0010562	9.06e-06	-17.7319	4.54218	-1.11142	Mcm5	no_target	minichromosome maintenance complex component 5	17218
GSE11415_90pc_vs_50pc	1455582_at	0.0010762	9.26e-06	17.6569	4.51963	1.96419	C1qtnf1	no_target	C1q and tumor necrosis factor related protein 1	56745
GSE11415_90pc_vs_50pc	1439563_at	0.0010786	9.34e-06	17.6271	4.51064	1.04607	Zfp3	no_target	zinc finger protein 3	193043
GSE11415_90pc_vs_50pc	1418440_at	0.0010786	9.36e-06	-17.6178	4.5078	-0.850032	Col8a1	no_target	collagen, type VIII, alpha 1	12837
GSE11415_90pc_vs_50pc	1449591_at	0.0010786	9.37e-06	17.6139	4.50663	2.35996	Casp4	no_target	caspase 4, apoptosis-related cysteine peptidase	12363
GSE11415_90pc_vs_50pc	1433768_at	0.0010786	9.38e-06	-17.6123	4.50614	-0.67604	Palld	no_target	palladin, cytoskeletal associated protein	72333
GSE11415_90pc_vs_50pc	1457435_x_at	0.0010786	9.4e-06	17.6028	4.50328	2.78814	Myom2	no_target	myomesin 2	17930
GSE11415_90pc_vs_50pc	1417856_at	0.0010786	9.44e-06	17.589	4.49909	1.58226	Relb	no_target	avian reticuloendotheliosis viral (v-rel) oncogene related B	19698
GSE11415_90pc_vs_50pc	1427256_at	0.0010786	9.45e-06	-17.586	4.4982	-1.43009	Vcan	no_target	versican	13003
GSE11415_90pc_vs_50pc	1415836_at	0.0010866	9.54e-06	17.5512	4.48764	0.957738	Aldh18a1	no_target	aldehyde dehydrogenase 18 family, member A1	56454
GSE11415_90pc_vs_50pc	1449155_at	0.001091	9.63e-06	-17.5176	4.47741	-2.68984	Polr3g	no_target	polymerase (RNA) III (DNA directed) polypeptide G	67486
GSE11415_90pc_vs_50pc	1416250_at	0.001091	9.65e-06	17.51	4.4751	1.60386	Btg2	no_target	B cell translocation gene 2, anti-proliferative	12227
GSE11415_90pc_vs_50pc	1417372_a_at	0.001091	9.67e-06	-17.5027	4.47289	-0.804878	Peli1	no_target	pellino 1	67245
GSE11415_90pc_vs_50pc	1429056_at	0.001091	9.68e-06	-17.5022	4.47274	-2.06575	Naa16	no_target	N(alpha)-acetyltransferase 16, NatA auxiliary subunit	66897
GSE11415_90pc_vs_50pc	1419838_s_at	0.0010926	9.71e-06	-17.4884	4.46854	-0.904856	Plk4	no_target	polo-like kinase 4	20873
GSE11415_90pc_vs_50pc	1415673_at	0.0010936	9.75e-06	17.4741	4.46415	1.35215	Psph	no_target	phosphoserine phosphatase	100678
GSE11415_90pc_vs_50pc	1422916_at	0.0010936	9.8e-06	17.4578	4.45919	5.31433	Fgf21	no_target	fibroblast growth factor 21	56636
GSE11415_90pc_vs_50pc	1437832_x_at	0.0010936	9.81e-06	17.4544	4.45813	1.4443	Wars	no_target	tryptophanyl-tRNA synthetase	22375
GSE11415_90pc_vs_50pc	1450862_at	0.0010936	9.82e-06	-17.4505	4.45694	-1.76716	Rad54l	no_target	RAD54 like (S. cerevisiae)	19366
GSE11415_90pc_vs_50pc	1420797_at	0.0011086	9.99e-06	17.3925	4.43919	1.68758	Otog	no_target	otogelin	18419
GSE11415_90pc_vs_50pc	1427879_at	0.0011086	1.01e-05	17.3637	4.43035	0.823901	Cnppd1	no_target	cyclin Pas1/PHO80 domain containing 1	69171
GSE11415_90pc_vs_50pc	1451457_at	0.0011086	1.01e-05	-17.3636	4.4303	-1.14709	Sc5d	no_target	sterol-C5-desaturase	235293
GSE11415_90pc_vs_50pc	1419391_at	0.0011086	1.01e-05	17.3524	4.42687	2.71986	Myog	no_target	myogenin	17928
GSE11415_90pc_vs_50pc	1434628_a_at	0.0011086	1.01e-05	-17.3496	4.426	-1.44955	Rhpn2	no_target	rhophilin, Rho GTPase binding protein 2	52428
GSE11415_90pc_vs_50pc	1430811_a_at	0.0011086	1.01e-05	-17.3442	4.42435	-1.02214	Nuf2	no_target	NUF2, NDC80 kinetochore complex component	66977
GSE11415_90pc_vs_50pc	1416342_at	0.0011086	1.01e-05	-17.3437	4.4242	-1.72641	Tnc	no_target	tenascin C	21923
GSE11415_90pc_vs_50pc	1417910_at	0.0011222	1.03e-05	-17.2933	4.40862	-1.06114	Ccna2	no_target	cyclin A2	12428
GSE11415_90pc_vs_50pc	1450976_at	0.0011238	1.03e-05	17.2744	4.4028	1.34411	Ndrg1	no_target	N-myc downstream regulated gene 1	17988
GSE11415_90pc_vs_50pc	1420760_s_at	0.0011238	1.03e-05	17.2718	4.40198	1.24906	Ndrg1	no_target	N-myc downstream regulated gene 1	17988
GSE11415_90pc_vs_50pc	1424918_at	0.0011413	1.06e-05	17.2027	4.38054	0.512311	Tbc1d19	no_target	TBC1 domain family, member 19	67249
GSE11415_90pc_vs_50pc	1449085_at	0.0011413	1.06e-05	17.2022	4.38039	0.977682	Phf10	no_target	PHD finger protein 10	72057
GSE11415_90pc_vs_50pc	1437490_x_at	0.0011424	1.06e-05	-17.1905	4.37675	-0.988552	Uap1	no_target	UDP-N-acetylglucosamine pyrophosphorylase 1	107652
GSE11415_90pc_vs_50pc	1451095_at	0.0011491	1.07e-05	17.1587	4.36687	1.07518	Asns	no_target	asparagine synthetase	27053
GSE11415_90pc_vs_50pc	1416474_at	0.0011491	1.07e-05	17.1543	4.36548	3.29287	Igdcc4	no_target	immunoglobulin superfamily, DCC subclass, member 4	56741
GSE11415_90pc_vs_50pc	1415810_at	0.0011498	1.08e-05	-17.1319	4.35847	-1.64581	Uhrf1	no_target	ubiquitin-like, containing PHD and RING finger domains, 1	18140
GSE11415_90pc_vs_50pc	1450110_at	0.0011498	1.08e-05	17.1206	4.35496	1.1696	Adh7	no_target	alcohol dehydrogenase 7 (class IV), mu or sigma polypeptide	11529
GSE11415_90pc_vs_50pc	1422663_at	0.0011498	1.08e-05	-17.1167	4.35374	-3.24469	Orc1	no_target	origin recognition complex, subunit 1	18392
GSE11415_90pc_vs_50pc	1449325_at	0.0011498	1.08e-05	-17.1133	4.35267	-1.22438	Fads2	no_target	fatty acid desaturase 2	56473
GSE11415_90pc_vs_50pc	1455084_x_at	0.001154	1.09e-05	17.0911	4.34571	0.787075	Shmt2	no_target	serine hydroxymethyltransferase 2 (mitochondrial)	108037
GSE11415_90pc_vs_50pc	1431101_a_at	0.0011613	1.11e-05	-17.0304	4.32665	-2.35649	Srd5a1	no_target	steroid 5 alpha-reductase 1	78925
GSE11415_90pc_vs_50pc	1451340_at	0.0011613	1.11e-05	17.0252	4.32504	0.878579	Arid5a	no_target	AT rich interactive domain 5A (MRF1-like)	214855
GSE11415_90pc_vs_50pc	1417621_at	0.0011613	1.11e-05	-17.0185	4.32292	-0.648644	Nfatc1	no_target	nuclear factor of activated T cells, cytoplasmic, calcineurin dependent 1	18018
GSE11415_90pc_vs_50pc	1428173_at	0.0011613	1.12e-05	17.0121	4.32089	0.764004	Eml2	no_target	echinoderm microtubule associated protein like 2	72205
GSE11415_90pc_vs_50pc	1424270_at	0.0011613	1.12e-05	17.0116	4.32075	1.27787	Dclk1	no_target	doublecortin-like kinase 1	13175
GSE11415_90pc_vs_50pc	1442347_at	0.0011613	1.12e-05	-17.0111	4.3206	-3.82738	Lrp8	no_target	low density lipoprotein receptor-related protein 8, apolipoprotein e receptor	16975
GSE11415_90pc_vs_50pc	1450040_at	0.0011613	1.12e-05	17.0082	4.31966	0.806943	Timp2	no_target	tissue inhibitor of metalloproteinase 2	21858
GSE11415_90pc_vs_50pc	1420046_s_at	0.0011613	1.12e-05	17.0063	4.31908	0.775259	Maf1	no_target	MAF1 homolog, negative regulator of RNA polymerase III	68877
GSE11415_90pc_vs_50pc	1428926_at	0.0011664	1.12e-05	16.9838	4.31197	1.79752	Fbxo31	no_target	F-box protein 31	76454
GSE11415_90pc_vs_50pc	1421817_at	0.0011754	1.14e-05	-16.9499	4.30127	-0.798296	Gsr	no_target	glutathione reductase	14782
GSE11415_90pc_vs_50pc	1423413_at	0.001188	1.15e-05	16.9061	4.28739	1.4742	Ndrg1	no_target	N-myc downstream regulated gene 1	17988
GSE11415_90pc_vs_50pc	1438160_x_at	0.0011882	1.16e-05	-16.8861	4.28103	-3.205	Slco4a1	no_target	solute carrier organic anion transporter family, member 4a1	108115
GSE11415_90pc_vs_50pc	1424786_s_at	0.0011882	1.16e-05	16.883	4.28004	1.48576	Wdr45	no_target	WD repeat domain 45	54636
GSE11415_90pc_vs_50pc	1417604_at	0.0011882	1.16e-05	16.8825	4.27988	0.898095	Camk1	no_target	calcium/calmodulin-dependent protein kinase I	52163
GSE11415_90pc_vs_50pc	1450886_at	0.0011909	1.17e-05	-16.8624	4.2735	-1.51927	Gsg2	no_target	germ cell associated 2, haspin	14841
GSE11415_90pc_vs_50pc	1420629_a_at	0.0011909	1.17e-05	16.8597	4.27265	0.815102	Dnaja3	no_target	DnaJ heat shock protein family (Hsp40) member A3	83945
GSE11415_90pc_vs_50pc	1448859_at	0.001197	1.18e-05	16.8349	4.26476	2.18814	Cxcl13	no_target	chemokine (C-X-C motif) ligand 13	55985
GSE11415_90pc_vs_50pc	1426580_at	0.0011991	1.18e-05	-16.8213	4.26039	-0.886718	Plk4	no_target	polo-like kinase 4	20873
GSE11415_90pc_vs_50pc	1426048_s_at	0.0012008	1.19e-05	-16.8046	4.25508	-2.34929	Tfap2a	no_target	transcription factor AP-2, alpha	21418
GSE11415_90pc_vs_50pc	1437186_at	0.0012008	1.19e-05	-16.8016	4.25411	-1.56477	BC055324	no_target	cDNA sequence BC055324	381306
GSE11415_90pc_vs_50pc	1452879_at	0.0012102	1.2e-05	16.7672	4.24312	1.45817	Synpo2	no_target	synaptopodin 2	118449
GSE11415_90pc_vs_50pc	1418816_at	0.0012102	1.2e-05	16.7588	4.24042	1.03506	Chmp1b	no_target	charged multivesicular body protein 1B	67064
GSE11415_90pc_vs_50pc	1450628_at	0.0012102	1.21e-05	16.7419	4.23498	1.0534	Slc2a8	no_target	solute carrier family 2, (facilitated glucose transporter), member 8	56017
GSE11415_90pc_vs_50pc	1417495_x_at	0.0012102	1.21e-05	16.7417	4.23493	2.96895	Cp	no_target	ceruloplasmin	12870
GSE11415_90pc_vs_50pc	1435176_a_at	0.0012102	1.21e-05	-16.738	4.23374	-1.58933	Id2	no_target	inhibitor of DNA binding 2	15902
GSE11415_90pc_vs_50pc	1439040_at	0.0012167	1.22e-05	-16.7102	4.22481	-1.66359	Cenpe	no_target	centromere protein E	229841
GSE11415_90pc_vs_50pc	1417327_at	0.0012167	1.22e-05	-16.6981	4.22091	-0.977291	Cav2	no_target	caveolin 2	12390
GSE11415_90pc_vs_50pc	1449109_at	0.0012167	1.23e-05	16.694	4.21959	1.05927	Socs2	target	suppressor of cytokine signaling 2	216233
GSE11415_90pc_vs_50pc	1420127_s_at	0.0012167	1.23e-05	16.6886	4.21785	1.14832	Ccpg1	no_target	cell cycle progression 1	72278
GSE11415_90pc_vs_50pc	1423078_a_at	0.0012167	1.23e-05	-16.6816	4.21561	-0.944178	Msmo1	no_target	methylsterol monoxygenase 1	66234
GSE11415_90pc_vs_50pc	1437627_at	0.0012167	1.23e-05	-16.6761	4.21382	-0.551161	Mex3d	no_target	mex3 RNA binding family member D	237400
GSE11415_90pc_vs_50pc	1422438_at	0.0012176	1.24e-05	16.6665	4.21072	0.831152	Ephx1	no_target	epoxide hydrolase 1, microsomal	13849
GSE11415_90pc_vs_50pc	1434844_at	0.0012227	1.24e-05	16.6452	4.20385	0.769979	Hexdc	no_target	hexosaminidase (glycosyl hydrolase family 20, catalytic domain) containing	238023
GSE11415_90pc_vs_50pc	1453152_at	0.0012237	1.25e-05	16.6352	4.20062	2.30543	Mamdc2	no_target	MAM domain containing 2	71738
GSE11415_90pc_vs_50pc	1417703_at	0.0012288	1.26e-05	16.6021	4.18991	0.503892	Nectin2	no_target	nectin cell adhesion molecule 2	19294
GSE11415_90pc_vs_50pc	1452661_at	0.0012288	1.26e-05	-16.6007	4.18944	-1.56009	Tfrc	no_target	transferrin receptor	22042
GSE11415_90pc_vs_50pc	1416986_a_at	0.0012288	1.26e-05	16.5999	4.1892	2.30456	Sirpa	no_target	signal-regulatory protein alpha	19261
GSE11415_90pc_vs_50pc	1431188_a_at	0.0012474	1.29e-05	16.5328	4.16738	1.16486	Tom1	no_target	target of myb1 trafficking protein	21968
GSE11415_90pc_vs_50pc	1418370_at	0.0012474	1.29e-05	16.525	4.16486	3.57202	Tnnc1	no_target	troponin C, cardiac/slow skeletal	21924
GSE11415_90pc_vs_50pc	1435306_a_at	0.0012474	1.29e-05	-16.5217	4.16376	-1.38926	Kif11	no_target	kinesin family member 11	16551
GSE11415_90pc_vs_50pc	1454646_at	0.0012661	1.31e-05	16.4638	4.14487	1.66013	Tcp11l2	no_target	t-complex 11 (mouse) like 2	216198
GSE11415_90pc_vs_50pc	1433975_at	0.0012661	1.32e-05	16.4526	4.14119	0.630842	Cdk10	no_target	cyclin-dependent kinase 10	234854
GSE11415_90pc_vs_50pc	1419943_s_at	0.0012661	1.32e-05	-16.4469	4.13933	-1.24945	Gm5593	no_target	predicted gene 5593;cyclin B1	434175;268697
GSE11415_90pc_vs_50pc	1419943_s_at	0.0012661	1.32e-05	-16.4469	4.13933	-1.24945	Ccnb1	no_target	predicted gene 5593;cyclin B1	434175;268697
GSE11415_90pc_vs_50pc	1449839_at	0.0012661	1.32e-05	-16.4448	4.13864	-0.569221	Casp3	no_target	caspase 3	12367
GSE11415_90pc_vs_50pc	1448559_at	0.0012685	1.33e-05	16.4228	4.13141	1.15093	Flot1	no_target	flotillin 1	14251
GSE11415_90pc_vs_50pc	1448912_at	0.0012685	1.33e-05	16.4149	4.12882	1.26592	C1qtnf1	no_target	C1q and tumor necrosis factor related protein 1	56745
GSE11415_90pc_vs_50pc	1452318_a_at	0.0012685	1.33e-05	-16.4148	4.12881	-1.5621	Hspa1b	no_target	heat shock protein 1B	15511
GSE11415_90pc_vs_50pc	1426440_at	0.0012685	1.34e-05	16.4107	4.12746	1.94052	Dhrs7	no_target	dehydrogenase/reductase (SDR family) member 7	66375
GSE11415_90pc_vs_50pc	1425993_a_at	0.0012696	1.34e-05	-16.4011	4.1243	-1.21466	Hsph1	no_target	heat shock 105kDa/110kDa protein 1	15505
GSE11415_90pc_vs_50pc	1428739_at	0.0012729	1.35e-05	16.3826	4.11822	2.09681	Enho	no_target	energy homeostasis associated	69638
GSE11415_90pc_vs_50pc	1448466_at	0.0012729	1.35e-05	-16.3755	4.11587	-1.48366	Cdca5	no_target	cell division cycle associated 5	67849
GSE11415_90pc_vs_50pc	1416354_at	0.0012729	1.35e-05	-16.3718	4.11467	-1.04688	Rbmx	no_target	RNA binding motif protein, X chromosome	19655
GSE11415_90pc_vs_50pc	1434399_at	0.0012807	1.36e-05	16.3431	4.1052	2.79147	Galnt6	no_target	UDP-N-acetyl-alpha-D-galactosamine:polypeptide N-acetylgalactosaminyltransferase 6	207839
GSE11415_90pc_vs_50pc	1416855_at	0.0012807	1.37e-05	16.3383	4.10362	0.670434	Gas1	no_target	growth arrest specific 1	14451
GSE11415_90pc_vs_50pc	1419706_a_at	0.0012889	1.38e-05	-16.3109	4.09455	-2.01286	Akap12	no_target	A kinase (PRKA) anchor protein (gravin) 12	83397
GSE11415_90pc_vs_50pc	1416067_at	0.0013053	1.4e-05	-16.2629	4.07865	-0.942556	Ifrd1	no_target	interferon-related developmental regulator 1	15982
GSE11415_90pc_vs_50pc	1416985_at	0.0013068	1.4e-05	16.2523	4.07513	1.55255	Sirpa	no_target	signal-regulatory protein alpha	19261
GSE11415_90pc_vs_50pc	1452134_at	0.0013072	1.41e-05	16.2395	4.07087	0.828957	Tmem175	no_target	transmembrane protein 175	72392
GSE11415_90pc_vs_50pc	1451132_at	0.0013072	1.41e-05	16.2369	4.07001	1.1694	Pbxip1	no_target	pre B cell leukemia transcription factor interacting protein 1	229534
GSE11415_90pc_vs_50pc	1436566_at	0.0013072	1.41e-05	16.2254	4.06618	3.60512	Rab40b	no_target	Rab40B, member RAS oncogene family	217371
GSE11415_90pc_vs_50pc	1423551_at	0.0013072	1.42e-05	16.2176	4.06361	1.33542	Cdh13	no_target	cadherin 13	12554
GSE11415_90pc_vs_50pc	1429724_at	0.0013072	1.42e-05	-16.214	4.06238	-0.693704	Prpf4	no_target	pre-mRNA processing factor 4	70052
GSE11415_90pc_vs_50pc	1452171_at	0.0013072	1.42e-05	-16.2023	4.05849	-0.637639	Grwd1	no_target	glutamate-rich WD repeat containing 1	101612
GSE11415_90pc_vs_50pc	1417614_at	0.0013072	1.43e-05	16.1963	4.05649	4.91769	Ckm	no_target	creatine kinase, muscle	12715
GSE11415_90pc_vs_50pc	1449297_at	0.0013072	1.43e-05	16.1942	4.0558	1.62575	Casp12	no_target	caspase 12	12364
GSE11415_90pc_vs_50pc	1417065_at	0.0013072	1.43e-05	16.1917	4.05495	1.91464	Egr1	no_target	early growth response 1	13653
GSE11415_90pc_vs_50pc	1418012_at	0.0013163	1.44e-05	16.1613	4.04483	0.69257	Sh3glb1	no_target	SH3-domain GRB2-like B1 (endophilin)	54673
GSE11415_90pc_vs_50pc	1415984_at	0.0013163	1.44e-05	16.1562	4.04312	0.408264	Acadm	no_target	acyl-Coenzyme A dehydrogenase, medium chain	11364
GSE11415_90pc_vs_50pc	1456191_x_at	0.0013184	1.45e-05	16.1444	4.03917	0.770241	Pacsin3	no_target	protein kinase C and casein kinase substrate in neurons 3	80708
GSE11415_90pc_vs_50pc	1419254_at	0.0013325	1.47e-05	16.0998	4.02421	0.71091	Mthfd2	no_target	methylenetetrahydrofolate dehydrogenase (NAD+ dependent), methenyltetrahydrofolate cyclohydrolase	17768
GSE11415_90pc_vs_50pc	1436512_at	0.0013325	1.47e-05	-16.0972	4.02333	-1.26788	Arl4c	no_target	ADP-ribosylation factor-like 4C	320982
GSE11415_90pc_vs_50pc	1431354_a_at	0.0013344	1.48e-05	16.0843	4.01899	0.727956	Fars2	no_target	phenylalanine-tRNA synthetase 2 (mitochondrial)	69955
GSE11415_90pc_vs_50pc	1455333_at	0.0013344	1.48e-05	-16.0739	4.01549	-1.1189	Tns3	no_target	tensin 3	319939
GSE11415_90pc_vs_50pc	1417734_at	0.0013344	1.48e-05	16.069	4.01387	1.62148	Akap8l	no_target	A kinase (PRKA) anchor protein 8-like	54194
GSE11415_90pc_vs_50pc	1456281_at	0.0013344	1.49e-05	-16.0648	4.01243	-0.961641	Fbxl18	no_target	F-box and leucine-rich repeat protein 18	231863
GSE11415_90pc_vs_50pc	1416691_at	0.0013344	1.49e-05	16.0563	4.00959	1.82245	Gtpbp2	no_target	GTP binding protein 2	56055
GSE11415_90pc_vs_50pc	1426875_s_at	0.0013344	1.49e-05	-16.0543	4.0089	-0.877765	Srxn1	no_target	sulfiredoxin 1 homolog (S. cerevisiae)	76650
GSE11415_90pc_vs_50pc	1416690_at	0.0013377	1.5e-05	16.0399	4.00406	1.81341	Gtpbp2	no_target	GTP binding protein 2	56055
GSE11415_90pc_vs_50pc	1416401_at	0.0013575	1.52e-05	15.9866	3.98604	0.601471	Cd82	no_target	CD82 antigen	12521
GSE11415_90pc_vs_50pc	1420696_at	0.0013613	1.53e-05	15.9713	3.98085	2.16003	Sema3c	no_target	sema domain, immunoglobulin domain (Ig), short basic domain, secreted, (semaphorin) 3C	20348
GSE11415_90pc_vs_50pc	1416120_at	0.0013678	1.54e-05	-15.9466	3.9725	-1.34085	Rrm2	no_target	ribonucleotide reductase M2	20135
GSE11415_90pc_vs_50pc	1433966_x_at	0.0013678	1.54e-05	15.9436	3.97147	1.11864	Asns	no_target	asparagine synthetase	27053
GSE11415_90pc_vs_50pc	1434328_at	0.0013713	1.55e-05	15.9292	3.96658	0.427224	Gm10224	no_target	predicted pseudogene 10224;predicted gene 4581;ribosomal protein L15	100043805;100043670;66480
GSE11415_90pc_vs_50pc	1434328_at	0.0013713	1.55e-05	15.9292	3.96658	0.427224	Gm4581	no_target	predicted pseudogene 10224;predicted gene 4581;ribosomal protein L15	100043805;100043670;66480
GSE11415_90pc_vs_50pc	1434328_at	0.0013713	1.55e-05	15.9292	3.96658	0.427224	Rpl15	no_target	predicted pseudogene 10224;predicted gene 4581;ribosomal protein L15	100043805;100043670;66480
GSE11415_90pc_vs_50pc	1434499_a_at	0.0013738	1.56e-05	15.9087	3.95959	1.95409	Ldhb	no_target	lactate dehydrogenase B	16832
GSE11415_90pc_vs_50pc	1448455_at	0.0013738	1.56e-05	15.9012	3.95703	0.836008	Cln8	no_target	ceroid-lipofuscinosis, neuronal 8	26889
GSE11415_90pc_vs_50pc	1419029_at	0.0013738	1.56e-05	15.8999	3.9566	0.884064	Ero1l	no_target	ERO1-like (S. cerevisiae)	50527
GSE11415_90pc_vs_50pc	1439516_at	0.0013738	1.57e-05	-15.8985	3.95612	-1.09108	2610201A13Rik	no_target	RIKEN cDNA 2610201A13 gene	70434
GSE11415_90pc_vs_50pc	1456225_x_at	0.0013861	1.58e-05	15.864	3.94437	2.47346	Trib3	no_target	tribbles pseudokinase 3	228775
GSE11415_90pc_vs_50pc	1422184_a_at	0.0013901	1.59e-05	15.8487	3.93913	0.650089	Ak1	no_target	adenylate kinase 1	11636
GSE11415_90pc_vs_50pc	1424883_s_at	0.0013933	1.6e-05	-15.8352	3.93452	-0.51453	Srsf7	no_target	serine/arginine-rich splicing factor 7	225027
GSE11415_90pc_vs_50pc	1451183_at	0.0014144	1.63e-05	-15.7794	3.9154	-1.07849	Myo19	no_target	myosin XIX	66196
GSE11415_90pc_vs_50pc	1437173_at	0.0014144	1.63e-05	-15.7756	3.91407	-1.61898	S1pr3	no_target	sphingosine-1-phosphate receptor 3	13610
GSE11415_90pc_vs_50pc	1449815_a_at	0.0014204	1.64e-05	15.7561	3.90736	1.4173	Ssbp2	no_target	single-stranded DNA binding protein 2	66970
GSE11415_90pc_vs_50pc	1427844_a_at	0.0014254	1.65e-05	15.7391	3.90151	1.35949	Cebpb	no_target	CCAAT/enhancer binding protein (C/EBP), beta	12608
GSE11415_90pc_vs_50pc	1428844_a_at	0.0014263	1.65e-05	-15.7266	3.89722	-0.635009	Bclaf1	no_target	BCL2-associated transcription factor 1	72567
GSE11415_90pc_vs_50pc	1448185_at	0.0014263	1.65e-05	15.725	3.89665	1.04703	Herpud1	no_target	homocysteine-inducible, endoplasmic reticulum stress-inducible, ubiquitin-like domain member 1	64209
GSE11415_90pc_vs_50pc	1452446_a_at	0.0014271	1.66e-05	15.7093	3.89125	0.542492	Tmub2	no_target	transmembrane and ubiquitin-like domain containing 2	72053
GSE11415_90pc_vs_50pc	1423158_at	0.0014271	1.66e-05	15.7048	3.88967	1.2225	Gnpnat1	no_target	glucosamine-phosphate N-acetyltransferase 1	54342
GSE11415_90pc_vs_50pc	1436022_at	0.0014271	1.67e-05	-15.6957	3.88654	-0.821677	Exog	no_target	endo/exonuclease (5'-3'), endonuclease G-like	208194
GSE11415_90pc_vs_50pc	1422704_at	0.0014271	1.67e-05	-15.6948	3.88623	-1.32423	Gk	no_target	glycerol kinase	14933
GSE11415_90pc_vs_50pc	1427324_at	0.0014271	1.67e-05	15.6932	3.88566	0.484704	Tmem120b	no_target	transmembrane protein 120B	330189
GSE11415_90pc_vs_50pc	1451257_at	0.0014366	1.69e-05	15.6665	3.87642	0.645958	Acsl6	no_target	acyl-CoA synthetase long-chain family member 6	216739
GSE11415_90pc_vs_50pc	1422327_s_at	0.0014368	1.69e-05	-15.6571	3.87316	-0.664771	G6pdx	no_target	glucose-6-phosphate dehydrogenase X-linked;glucose-6-phosphate dehydrogenase 2	14381;14380
GSE11415_90pc_vs_50pc	1422327_s_at	0.0014368	1.69e-05	-15.6571	3.87316	-0.664771	G6pd2	no_target	glucose-6-phosphate dehydrogenase X-linked;glucose-6-phosphate dehydrogenase 2	14381;14380
GSE11415_90pc_vs_50pc	1460367_at	0.0014368	1.69e-05	15.6542	3.87217	1.11045	Hbp1	no_target	high mobility group box transcription factor 1	73389
GSE11415_90pc_vs_50pc	1452935_at	0.0014476	1.71e-05	15.6249	3.86201	2.73696	Ccpg1os	no_target	cell cycle progression 1, opposite strand	546143
GSE11415_90pc_vs_50pc	1424763_at	0.0014485	1.71e-05	15.617	3.85926	3.55949	Rsph9	no_target	radial spoke head 9 homolog (Chlamydomonas)	75564
GSE11415_90pc_vs_50pc	1423338_at	0.0014594	1.73e-05	15.5879	3.84912	0.511786	Zfp830	no_target	zinc finger protein 830	66983
GSE11415_90pc_vs_50pc	1437834_s_at	0.0014616	1.74e-05	15.5719	3.84356	0.848426	Pacsin3	no_target	protein kinase C and casein kinase substrate in neurons 3	80708
GSE11415_90pc_vs_50pc	1416537_at	0.0014616	1.74e-05	15.5716	3.84344	0.72523	Creld1	no_target	cysteine-rich with EGF-like domains 1	171508
GSE11415_90pc_vs_50pc	1425201_a_at	0.0014638	1.74e-05	15.5609	3.83972	1.11122	Hyi	no_target	hydroxypyruvate isomerase (putative)	68180
GSE11415_90pc_vs_50pc	1449039_a_at	0.0014746	1.76e-05	-15.5323	3.82974	-0.507466	Hnrnpdl	no_target	heterogeneous nuclear ribonucleoprotein D-like	50926
GSE11415_90pc_vs_50pc	1451346_at	0.0014845	1.77e-05	-15.5052	3.82024	-0.471758	Mtap	no_target	methylthioadenosine phosphorylase	66902
GSE11415_90pc_vs_50pc	1451074_at	0.0014845	1.78e-05	15.4959	3.81698	0.663117	Rnf13	no_target	ring finger protein 13	24017
GSE11415_90pc_vs_50pc	1435597_at	0.0014845	1.78e-05	-15.4943	3.8164	-1.59959	Atad5	no_target	ATPase family, AAA domain containing 5	237877
GSE11415_90pc_vs_50pc	1416873_a_at	0.0014865	1.79e-05	-15.4843	3.8129	-0.618553	Cdk2	no_target	cyclin-dependent kinase 2	12566
GSE11415_90pc_vs_50pc	1421459_a_at	0.0014879	1.79e-05	-15.4758	3.8099	-2.62443	Lrp8	no_target	low density lipoprotein receptor-related protein 8, apolipoprotein e receptor	16975
GSE11415_90pc_vs_50pc	1426827_at	0.001494	1.8e-05	-15.4574	3.80344	-0.429443	Ythdc1	no_target	YTH domain containing 1	231386
GSE11415_90pc_vs_50pc	1451345_at	0.001496	1.81e-05	-15.4476	3.80002	-0.51629	Mtap	no_target	methylthioadenosine phosphorylase	66902
GSE11415_90pc_vs_50pc	1420761_at	0.0014977	1.81e-05	15.4383	3.79673	1.53738	Chrnd	no_target	cholinergic receptor, nicotinic, delta polypeptide	11447
GSE11415_90pc_vs_50pc	1416121_at	0.0014986	1.82e-05	-15.4308	3.7941	-0.866743	Lox	no_target	lysyl oxidase	16948
GSE11415_90pc_vs_50pc	1434696_at	0.0015058	1.83e-05	15.4105	3.78692	0.661335	Ift52	no_target	intraflagellar transport 52	245866
GSE11415_90pc_vs_50pc	1439658_at	0.0015128	1.84e-05	15.3905	3.77986	3.74791	Lmod3	no_target	leiomodin 3 (fetal)	320502
GSE11415_90pc_vs_50pc	1425135_a_at	0.0015229	1.86e-05	15.3645	3.77066	0.687373	Dnm2	no_target	dynamin 2	13430
GSE11415_90pc_vs_50pc	1416168_at	0.0015382	1.88e-05	15.3282	3.7578	0.778222	Serpinf1	no_target	serine (or cysteine) peptidase inhibitor, clade F, member 1	20317
GSE11415_90pc_vs_50pc	1444480_at	0.0015397	1.88e-05	15.3196	3.75475	3.2642	Prkag3	no_target	protein kinase, AMP-activated, gamma 3 non-catatlytic subunit	241113
GSE11415_90pc_vs_50pc	1418912_at	0.0015428	1.89e-05	15.3078	3.75056	1.2722	Plxdc2	no_target	plexin domain containing 2	67448
GSE11415_90pc_vs_50pc	1423606_at	0.0015436	1.9e-05	-15.3007	3.74802	-2.33522	Postn	no_target	periostin, osteoblast specific factor	50706
GSE11415_90pc_vs_50pc	1435169_at	0.0015443	1.9e-05	15.2938	3.74556	0.833585	Crebrf	no_target	CREB3 regulatory factor	77128
GSE11415_90pc_vs_50pc	1416625_at	0.0015453	1.91e-05	15.2863	3.74289	3.91387	Serping1	no_target	serine (or cysteine) peptidase inhibitor, clade G, member 1	12258
GSE11415_90pc_vs_50pc	1427364_a_at	0.001548	1.91e-05	-15.2754	3.73901	-1.28182	Odc1	no_target	ornithine decarboxylase, structural 1	18263
GSE11415_90pc_vs_50pc	1438115_a_at	0.001548	1.92e-05	-15.27	3.73708	-1.38395	Slc9a3r1	no_target	solute carrier family 9 (sodium/hydrogen exchanger), member 3 regulator 1	26941
GSE11415_90pc_vs_50pc	1448568_a_at	0.00155	1.92e-05	-15.2582	3.73289	-1.09477	Slc20a1	no_target	solute carrier family 20, member 1	20515
GSE11415_90pc_vs_50pc	1427539_a_at	0.00155	1.92e-05	-15.2552	3.7318	-1.23264	Zwint	no_target	ZW10 interactor	52696
GSE11415_90pc_vs_50pc	1454663_at	0.0015505	1.93e-05	-15.2472	3.72896	-1.1292	Eif5	no_target	eukaryotic translation initiation factor 5	217869
GSE11415_90pc_vs_50pc	1440825_s_at	0.0015505	1.93e-05	15.2415	3.7269	1.69903	Ccdc28a	no_target	coiled-coil domain containing 28A	215814
GSE11415_90pc_vs_50pc	1425815_a_at	0.0015505	1.94e-05	-15.2378	3.72558	-0.938459	Hmmr	no_target	hyaluronan mediated motility receptor (RHAMM)	15366
GSE11415_90pc_vs_50pc	1422601_at	0.0015621	1.96e-05	15.2013	3.71253	0.560158	Serpinb9	no_target	serine (or cysteine) peptidase inhibitor, clade B, member 9	20723
GSE11415_90pc_vs_50pc	1439510_at	0.0015621	1.96e-05	-15.199	3.7117	-1.42638	Sgol1	no_target	shugoshin-like 1 (S. pombe)	72415
GSE11415_90pc_vs_50pc	1422535_at	0.0015621	1.96e-05	-15.1966	3.71084	-1.63637	Ccne2	no_target	cyclin E2	12448
GSE11415_90pc_vs_50pc	1422703_at	0.0015621	1.96e-05	-15.1934	3.70971	-2.03511	Gk	no_target	glycerol kinase	14933
GSE11415_90pc_vs_50pc	1424311_at	0.0015678	1.97e-05	15.1769	3.70378	1.26262	Carkd	no_target	carbohydrate kinase domain containing	69225
GSE11415_90pc_vs_50pc	1423302_a_at	0.0015678	1.98e-05	-15.1717	3.70191	-0.868577	Paxip1	no_target	PAX interacting (with transcription-activation domain) protein 1	55982
GSE11415_90pc_vs_50pc	1453125_at	0.0015705	1.98e-05	-15.1612	3.69812	-1.2292	Sox11	no_target	SRY (sex determining region Y)-box 11	20666
GSE11415_90pc_vs_50pc	1416953_at	0.0015727	1.99e-05	-15.1516	3.69469	-1.65345	Ctgf	no_target	connective tissue growth factor	14219
GSE11415_90pc_vs_50pc	1444521_at	0.0015763	2e-05	15.1393	3.69027	0.431189	Pigl	no_target	phosphatidylinositol glycan anchor biosynthesis, class L	327942
GSE11415_90pc_vs_50pc	1450977_s_at	0.0015865	2.02e-05	15.1146	3.68134	1.73357	Ndrg1	no_target	N-myc downstream regulated gene 1	17988
GSE11415_90pc_vs_50pc	1423488_at	0.0015929	2.03e-05	-15.094	3.67391	-1.07993	Mmd	no_target	monocyte to macrophage differentiation-associated	67468
GSE11415_90pc_vs_50pc	1423675_at	0.0015929	2.03e-05	-15.0918	3.67314	-1.27874	Usp1	no_target	ubiquitin specific peptidase 1	230484
GSE11415_90pc_vs_50pc	1416969_at	0.001593	2.04e-05	-15.0805	3.66903	-1.25448	Gtse1	no_target	G two S phase expressed protein 1	29870
GSE11415_90pc_vs_50pc	1436889_at	0.001593	2.04e-05	-15.0773	3.66787	-1.83577	Gabra1	no_target	gamma-aminobutyric acid (GABA) A receptor, subunit alpha 1	14394
GSE11415_90pc_vs_50pc	1426628_at	0.001593	2.04e-05	-15.0716	3.66581	-0.328777	Tmem184c	no_target	transmembrane protein 184C	234463
GSE11415_90pc_vs_50pc	1422540_at	0.001593	2.05e-05	-15.0663	3.66392	-0.466687	Fbln1	no_target	fibulin 1	14114
GSE11415_90pc_vs_50pc	1424068_at	0.001593	2.05e-05	15.0655	3.6636	1.25594	Tcta	no_target	T cell leukemia translocation altered gene	102791
GSE11415_90pc_vs_50pc	1456777_at	0.0015961	2.06e-05	15.0506	3.65822	1.76332	Mgam	no_target	maltase-glucoamylase	232714
GSE11415_90pc_vs_50pc	1429570_at	0.0015961	2.06e-05	-15.044	3.65584	-1.15859	Mlkl	no_target	mixed lineage kinase domain-like	74568
GSE11415_90pc_vs_50pc	1419286_s_at	0.0015961	2.06e-05	15.044	3.65582	0.937278	Ift81	no_target	intraflagellar transport 81	12589
GSE11415_90pc_vs_50pc	1422375_a_at	0.0015991	2.07e-05	15.0331	3.65187	2.32662	Art1	no_target	ADP-ribosyltransferase 1	11870
GSE11415_90pc_vs_50pc	1428873_a_at	0.0016024	2.08e-05	-15.0217	3.64774	-0.609228	Msl1	no_target	male-specific lethal 1 homolog (Drosophila)	74026
GSE11415_90pc_vs_50pc	1417557_at	0.0016059	2.09e-05	15.01	3.64349	1.16185	Ubxn6	no_target	UBX domain protein 6	66530
GSE11415_90pc_vs_50pc	1434509_at	0.0016072	2.09e-05	-15.0024	3.64074	-0.939742	Rapgef6	no_target	Rap guanine nucleotide exchange factor (GEF) 6	192786
GSE11415_90pc_vs_50pc	1436067_at	0.0016168	2.11e-05	14.9747	3.63063	0.383754	Zbtb10	no_target	zinc finger and BTB domain containing 10	229055
GSE11415_90pc_vs_50pc	1436119_at	0.0016168	2.11e-05	14.9744	3.63054	1.68083	Aldh1l2	no_target	aldehyde dehydrogenase 1 family, member L2	216188
GSE11415_90pc_vs_50pc	1424452_at	0.0016171	2.12e-05	-14.9688	3.62848	-0.798094	Sltm	no_target	SAFB-like, transcription modulator	66660
GSE11415_90pc_vs_50pc	1444257_at	0.0016199	2.13e-05	-14.9522	3.62242	-1.35551	Prr11	no_target	proline rich 11	270906
GSE11415_90pc_vs_50pc	1421425_a_at	0.0016199	2.13e-05	14.9508	3.62191	2.2923	Rcan2	no_target	regulator of calcineurin 2	53901
GSE11415_90pc_vs_50pc	1429239_a_at	0.0016199	2.13e-05	-14.9438	3.61937	-1.87384	Stard4	no_target	StAR-related lipid transfer (START) domain containing 4	170459
GSE11415_90pc_vs_50pc	1428365_a_at	0.0016199	2.13e-05	14.9434	3.61921	1.41844	Lonp1	no_target	lon peptidase 1, mitochondrial	74142
GSE11415_90pc_vs_50pc	1439259_x_at	0.0016279	2.15e-05	14.9195	3.61047	0.826256	Abhd4	no_target	abhydrolase domain containing 4	105501
GSE11415_90pc_vs_50pc	1415697_at	0.0016279	2.15e-05	-14.9146	3.60867	-0.590342	G3bp2	no_target	GTPase activating protein (SH3 domain) binding protein 2	23881
GSE11415_90pc_vs_50pc	1422606_at	0.0016279	2.16e-05	14.9106	3.60723	1.74233	C1qtnf3	no_target	C1q and tumor necrosis factor related protein 3	81799
GSE11415_90pc_vs_50pc	1424029_at	0.0016279	2.16e-05	14.9061	3.60556	2.42194	Tspyl4	no_target	TSPY-like 4	72480
GSE11415_90pc_vs_50pc	1426965_at	0.0016279	2.16e-05	-14.8995	3.60315	-1.14251	Rap2a	no_target	RAS related protein 2a	76108
GSE11415_90pc_vs_50pc	1452620_at	0.0016279	2.17e-05	14.8925	3.60057	1.2838	Pck2	no_target	phosphoenolpyruvate carboxykinase 2 (mitochondrial)	74551
GSE11415_90pc_vs_50pc	1424187_at	0.0016279	2.17e-05	14.8906	3.59989	1.64459	Ccdc80	no_target	coiled-coil domain containing 80	67896
GSE11415_90pc_vs_50pc	1437302_at	0.0016279	2.17e-05	14.8873	3.59869	0.753498	Adrb2	no_target	adrenergic receptor, beta 2	11555
GSE11415_90pc_vs_50pc	1438704_at	0.0016279	2.18e-05	14.879	3.59564	2.62025	Trim63	no_target	tripartite motif-containing 63	433766
GSE11415_90pc_vs_50pc	1438470_at	0.0016279	2.18e-05	14.8775	3.59506	2.05649	Socs2	target	suppressor of cytokine signaling 2	216233
GSE11415_90pc_vs_50pc	1427990_at	0.0016279	2.18e-05	-14.8738	3.59374	-0.706093	Usp45	no_target	ubiquitin specific petidase 45	77593
GSE11415_90pc_vs_50pc	1417129_a_at	0.0016402	2.2e-05	14.8465	3.58367	0.642065	Meis2	target	Meis homeobox 2	17536
GSE11415_90pc_vs_50pc	1454658_at	0.0016406	2.21e-05	14.8383	3.58068	0.736172	Ilvbl	no_target	ilvB (bacterial acetolactate synthase)-like	216136
GSE11415_90pc_vs_50pc	1423521_at	0.0016406	2.21e-05	-14.8359	3.57979	-1.06511	Lmnb1	no_target	lamin B1	16906
GSE11415_90pc_vs_50pc	1448627_s_at	0.0016457	2.22e-05	-14.8217	3.57456	-0.892676	Pbk	no_target	PDZ binding kinase	52033
GSE11415_90pc_vs_50pc	1429404_at	0.0016508	2.23e-05	-14.8076	3.56936	-1.95193	Sapcd2	no_target	suppressor APC domain containing 2	72080
GSE11415_90pc_vs_50pc	1424186_at	0.0016539	2.24e-05	14.7952	3.56476	1.36828	Ccdc80	no_target	coiled-coil domain containing 80	67896
GSE11415_90pc_vs_50pc	1439542_at	0.0016539	2.24e-05	14.7919	3.56356	0.696503	Zfp651	no_target	zinc finger protein 651	270210
GSE11415_90pc_vs_50pc	1454967_at	0.0016539	2.25e-05	14.7876	3.56198	1.76441	Crebrf	no_target	CREB3 regulatory factor	77128
GSE11415_90pc_vs_50pc	1436818_a_at	0.0016622	2.26e-05	14.768	3.55471	0.782423	Msi2	no_target	musashi RNA-binding protein 2	76626
GSE11415_90pc_vs_50pc	1448635_at	0.0016701	2.28e-05	-14.7491	3.54772	-1.39172	Smc2	no_target	structural maintenance of chromosomes 2	14211
GSE11415_90pc_vs_50pc	1439087_a_at	0.0016716	2.28e-05	14.7416	3.54494	2.30264	Pik3ip1	no_target	phosphoinositide-3-kinase interacting protein 1	216505
GSE11415_90pc_vs_50pc	1416778_at	0.0016736	2.29e-05	14.7333	3.54185	0.979682	Sdpr	no_target	serum deprivation response	20324
GSE11415_90pc_vs_50pc	1451382_at	0.0016737	2.29e-05	14.7284	3.54003	1.34543	Chac1	no_target	ChaC, cation transport regulator 1	69065
GSE11415_90pc_vs_50pc	1448405_a_at	0.0016741	2.3e-05	14.7163	3.53555	1.21563	Eid1	no_target	EP300 interacting inhibitor of differentiation 1	58521
GSE11415_90pc_vs_50pc	1456042_s_at	0.0016741	2.3e-05	-14.7159	3.5354	-0.34592	Cramp1l	no_target	Crm, cramped-like (Drosophila)	57354
GSE11415_90pc_vs_50pc	1417300_at	0.0016741	2.31e-05	-14.7101	3.53325	-1.35912	Smpdl3b	no_target	sphingomyelin phosphodiesterase, acid-like 3B	100340
GSE11415_90pc_vs_50pc	1426471_at	0.0016741	2.31e-05	-14.7086	3.53266	-1.51784	Zfp52	no_target	zinc finger protein 52	22710
GSE11415_90pc_vs_50pc	1430028_at	0.001676	2.32e-05	-14.7004	3.52963	-1.06927	Emsy	no_target	EMSY, BRCA2-interacting transcriptional repressor	233545
GSE11415_90pc_vs_50pc	1454847_at	0.0016812	2.33e-05	14.6816	3.52264	0.946541	Lhfpl2	no_target	lipoma HMGIC fusion partner-like 2	218454
GSE11415_90pc_vs_50pc	1451417_at	0.0016812	2.33e-05	-14.6812	3.52248	-1.79599	Brca1	no_target	breast cancer 1, early onset	12189
GSE11415_90pc_vs_50pc	1443733_x_at	0.0016812	2.33e-05	-14.6773	3.52101	-0.853007	Pold3	no_target	polymerase (DNA-directed), delta 3, accessory subunit	67967
GSE11415_90pc_vs_50pc	1416802_a_at	0.0016852	2.34e-05	-14.6655	3.51663	-1.12404	Cdca5	no_target	cell division cycle associated 5	67849
GSE11415_90pc_vs_50pc	1416013_at	0.0016879	2.35e-05	14.6535	3.51215	1.09121	Pld3	no_target	phospholipase D family, member 3	18807
GSE11415_90pc_vs_50pc	1424008_a_at	0.0016879	2.35e-05	-14.6515	3.51141	-0.92443	Gm3470	no_target	predicted gene 3470;RNA binding protein with multiple splicing 2	100041680;71973
GSE11415_90pc_vs_50pc	1424008_a_at	0.0016879	2.35e-05	-14.6515	3.51141	-0.92443	Rbpms2	no_target	predicted gene 3470;RNA binding protein with multiple splicing 2	100041680;71973
GSE11415_90pc_vs_50pc	1448230_at	0.0016887	2.36e-05	-14.6454	3.50913	-0.537257	Usp10	no_target	ubiquitin specific peptidase 10	22224
GSE11415_90pc_vs_50pc	1420375_at	0.0016961	2.37e-05	14.6275	3.50243	0.583205	Kif3a	no_target	kinesin family member 3A	16568
GSE11415_90pc_vs_50pc	1419716_a_at	0.0016961	2.38e-05	-14.6233	3.50086	-0.75721	Pou2f1	no_target	POU domain, class 2, transcription factor 1	18986
GSE11415_90pc_vs_50pc	1448744_at	0.0016992	2.38e-05	14.6133	3.49712	0.66614	Galns	no_target	galactosamine (N-acetyl)-6-sulfate sulfatase	50917
GSE11415_90pc_vs_50pc	1416757_at	0.0017044	2.4e-05	-14.5996	3.49199	-0.960187	Zwilch	no_target	zwilch kinetochore protein	68014
GSE11415_90pc_vs_50pc	1422638_s_at	0.001708	2.4e-05	14.5889	3.48796	0.655782	Rassf5	no_target	Ras association (RalGDS/AF-6) domain family member 5	54354
GSE11415_90pc_vs_50pc	1436990_s_at	0.0017098	2.41e-05	14.5804	3.48478	2.598	Chchd10	no_target	coiled-coil-helix-coiled-coil-helix domain containing 10	103172
GSE11415_90pc_vs_50pc	1434437_x_at	0.0017098	2.42e-05	-14.5743	3.48249	-0.982936	Rrm2	no_target	ribonucleotide reductase M2	20135
GSE11415_90pc_vs_50pc	1434240_at	0.0017098	2.42e-05	-14.5711	3.48127	-2.60902	Ddias	no_target	DNA damage-induced apoptosis suppressor	74041
GSE11415_90pc_vs_50pc	1438955_x_at	0.0017098	2.42e-05	-14.5674	3.47991	-1.05391	Ppif	no_target	peptidylprolyl isomerase F (cyclophilin F)	105675
GSE11415_90pc_vs_50pc	1428057_a_at	0.0017105	2.43e-05	14.5616	3.47772	1.90879	Ahnak	no_target	AHNAK nucleoprotein (desmoyokin)	66395
GSE11415_90pc_vs_50pc	1421217_a_at	0.0017113	2.43e-05	14.5557	3.47549	1.09436	Lgals9	no_target	lectin, galactose binding, soluble 9	16859
GSE11415_90pc_vs_50pc	1437671_x_at	0.0017116	2.44e-05	14.5507	3.47362	0.479101	Prss23	no_target	protease, serine 23	76453
GSE11415_90pc_vs_50pc	1423082_at	0.0017176	2.45e-05	14.5359	3.46804	0.834879	Derl1	no_target	Der1-like domain family, member 1	67819
GSE11415_90pc_vs_50pc	1428121_at	0.0017214	2.46e-05	14.525	3.46393	0.735242	Mvb12b	no_target	multivesicular body subunit 12B	72543
GSE11415_90pc_vs_50pc	1452314_at	0.001723	2.46e-05	-14.5177	3.46118	-1.50894	Kif11	no_target	kinesin family member 11	16551
GSE11415_90pc_vs_50pc	1426817_at	0.0017241	2.47e-05	-14.5114	3.4588	-1.80224	Mki67	no_target	antigen identified by monoclonal antibody Ki 67	17345
GSE11415_90pc_vs_50pc	1419469_at	0.0017322	2.49e-05	-14.4931	3.4519	-1.11673	Gnb4	no_target	guanine nucleotide binding protein (G protein), beta 4	14696
GSE11415_90pc_vs_50pc	1418981_at	0.0017427	2.5e-05	14.4712	3.4436	1.47618	Casp12	no_target	caspase 12	12364
GSE11415_90pc_vs_50pc	1448369_at	0.0017578	2.53e-05	-14.4416	3.43238	-0.654884	Pola2	no_target	polymerase (DNA directed), alpha 2	18969
GSE11415_90pc_vs_50pc	1438610_a_at	0.0017671	2.55e-05	14.4218	3.42488	0.501323	Cryz	no_target	crystallin, zeta	12972
GSE11415_90pc_vs_50pc	1435055_a_at	0.0017734	2.56e-05	14.4071	3.41929	1.16773	Tom1	no_target	target of myb1 trafficking protein	21968
GSE11415_90pc_vs_50pc	1431358_at	0.0017783	2.58e-05	-14.3824	3.40988	-1.60178	Parpbp	no_target	PARP1 binding protein	75317
GSE11415_90pc_vs_50pc	1455185_s_at	0.0017783	2.58e-05	-14.3792	3.40865	-1.89336	Jade3	no_target	jade family PHD finger 3	382207
GSE11415_90pc_vs_50pc	1450917_at	0.0017783	2.59e-05	14.3773	3.40794	3.4241	Myom2	no_target	myomesin 2	17930
GSE11415_90pc_vs_50pc	1453795_at	0.0017783	2.59e-05	14.3745	3.40685	1.25165	Fahd2a	no_target	fumarylacetoacetate hydrolase domain containing 2A	68126
GSE11415_90pc_vs_50pc	1419489_at	0.0017783	2.59e-05	-14.3679	3.40434	-1.66521	Fam19a5	no_target	family with sequence similarity 19, member A5	106014
GSE11415_90pc_vs_50pc	1429355_at	0.0017783	2.6e-05	14.3667	3.40389	0.842471	Tekt5	no_target	tektin 5	70426
GSE11415_90pc_vs_50pc	1429783_at	0.0017783	2.6e-05	14.3646	3.40307	1.06058	Pdlim5	no_target	PDZ and LIM domain 5	56376
GSE11415_90pc_vs_50pc	1421821_at	0.0017783	2.6e-05	-14.36	3.40133	-1.99267	Ldlr	no_target	low density lipoprotein receptor	16835
GSE11415_90pc_vs_50pc	1452345_at	0.0017783	2.6e-05	14.3596	3.40118	3.42773	Lmod2	no_target	leiomodin 2 (cardiac)	93677
GSE11415_90pc_vs_50pc	1420512_at	0.0017799	2.61e-05	-14.3526	3.39849	-1.88554	Dkk2	no_target	dickkopf WNT signaling pathway inhibitor 2	56811
GSE11415_90pc_vs_50pc	1430750_at	0.0017827	2.62e-05	-14.3367	3.39242	-0.685061	Dhfr	no_target	dihydrofolate reductase	13361
GSE11415_90pc_vs_50pc	1435773_at	0.0017827	2.63e-05	-14.3327	3.39088	-1.60762	Parpbp	no_target	PARP1 binding protein	75317
GSE11415_90pc_vs_50pc	1420892_at	0.0017827	2.63e-05	-14.3317	3.39051	-2.58957	Wnt7b	no_target	wingless-type MMTV integration site family, member 7B	22422
GSE11415_90pc_vs_50pc	1419668_at	0.0017827	2.63e-05	14.3297	3.38976	0.860901	Sgcb	no_target	sarcoglycan, beta (dystrophin-associated glycoprotein)	24051
GSE11415_90pc_vs_50pc	1448673_at	0.0017827	2.64e-05	-14.3192	3.38573	-0.587824	Nectin3	no_target	nectin cell adhesion molecule 3	58998
GSE11415_90pc_vs_50pc	1419440_at	0.0017827	2.64e-05	14.3191	3.3857	0.91047	Trim54	no_target	tripartite motif-containing 54	58522
GSE11415_90pc_vs_50pc	1438527_at	0.0017827	2.64e-05	-14.3177	3.38515	-1.76862	Gm5879	no_target	predicted gene 5879;predicted gene 12816;ribosomal protein L3	545864;433745;27367
GSE11415_90pc_vs_50pc	1438527_at	0.0017827	2.64e-05	-14.3177	3.38515	-1.76862	Gm12816	no_target	predicted gene 5879;predicted gene 12816;ribosomal protein L3	545864;433745;27367
GSE11415_90pc_vs_50pc	1438527_at	0.0017827	2.64e-05	-14.3177	3.38515	-1.76862	Rpl3	no_target	predicted gene 5879;predicted gene 12816;ribosomal protein L3	545864;433745;27367
GSE11415_90pc_vs_50pc	1426727_s_at	0.0017987	2.67e-05	-14.2824	3.3716	-1.07522	Gm8801	no_target	protein phosphatase 1, regulatory subunit 10 pseudogene;protein phosphatase 1, regulatory subunit 10	667766;52040
GSE11415_90pc_vs_50pc	1426727_s_at	0.0017987	2.67e-05	-14.2824	3.3716	-1.07522	Ppp1r10	no_target	protein phosphatase 1, regulatory subunit 10 pseudogene;protein phosphatase 1, regulatory subunit 10	667766;52040
GSE11415_90pc_vs_50pc	1416543_at	0.0017987	2.67e-05	14.2821	3.3715	0.709208	Nfe2l2	no_target	nuclear factor, erythroid derived 2, like 2	18024
GSE11415_90pc_vs_50pc	1429326_at	0.0017987	2.68e-05	-14.2733	3.36813	-1.40334	Cenpl	no_target	centromere protein L	70454
GSE11415_90pc_vs_50pc	1423222_at	0.0017987	2.68e-05	14.2699	3.36682	1.85815	Cap2	no_target	CAP, adenylate cyclase-associated protein, 2 (yeast)	67252
GSE11415_90pc_vs_50pc	1417162_at	0.0017987	2.69e-05	14.2673	3.36581	0.623621	Tmbim1	no_target	transmembrane BAX inhibitor motif containing 1	69660
GSE11415_90pc_vs_50pc	1440255_at	0.0017987	2.69e-05	-14.2664	3.36547	-0.822209	Hinfp	no_target	histone H4 transcription factor	102423
GSE11415_90pc_vs_50pc	1422130_at	0.0018071	2.7e-05	-14.2489	3.35871	-1.81872	Nptx1	no_target	neuronal pentraxin 1	18164
GSE11415_90pc_vs_50pc	1448586_at	0.0018109	2.71e-05	-14.2386	3.35475	-0.647571	Hspa14	no_target	heat shock protein 14	50497
GSE11415_90pc_vs_50pc	1433829_a_at	0.0018235	2.74e-05	-14.2145	3.34546	-0.732738	Hnrnpa2b1	no_target	heterogeneous nuclear ribonucleoprotein A2/B1	53379
GSE11415_90pc_vs_50pc	1452210_at	0.0018347	2.76e-05	-14.1928	3.33709	-2.74077	Dna2	no_target	DNA replication helicase/nuclease 2	327762
GSE11415_90pc_vs_50pc	1419006_s_at	0.0018374	2.77e-05	14.1804	3.33227	1.56727	Peli2	no_target	pellino 2	93834
GSE11415_90pc_vs_50pc	1417169_at	0.0018374	2.77e-05	14.1803	3.33222	2.72219	Usp2	no_target	ubiquitin specific peptidase 2	53376
GSE11415_90pc_vs_50pc	1456769_at	0.0018434	2.78e-05	-14.1669	3.32703	-0.636091	Dusp3	no_target	dual specificity phosphatase 3 (vaccinia virus phosphatase VH1-related)	72349
GSE11415_90pc_vs_50pc	1450011_at	0.0018478	2.79e-05	-14.1559	3.32279	-0.473006	Hsd17b12	no_target	hydroxysteroid (17-beta) dehydrogenase 12	56348
GSE11415_90pc_vs_50pc	1435626_a_at	0.0018504	2.8e-05	14.1456	3.3188	0.812094	Herpud1	no_target	homocysteine-inducible, endoplasmic reticulum stress-inducible, ubiquitin-like domain member 1	64209
GSE11415_90pc_vs_50pc	1448700_at	0.0018504	2.81e-05	14.1436	3.318	2.33434	G0s2	no_target	G0/G1 switch gene 2	14373
GSE11415_90pc_vs_50pc	1438680_at	0.001859	2.82e-05	-14.1263	3.3113	-1.55071	Auts2	no_target	autism susceptibility candidate 2	319974
GSE11415_90pc_vs_50pc	1418417_at	0.0018618	2.83e-05	-14.1171	3.3077	-1.27034	Msc	no_target	musculin	17681
GSE11415_90pc_vs_50pc	1417982_at	0.0018618	2.84e-05	14.1137	3.30638	0.776454	Insig2	no_target	insulin induced gene 2	72999
GSE11415_90pc_vs_50pc	1456015_x_at	0.001868	2.85e-05	14.0977	3.30016	0.534476	Ndufv1	no_target	NADH dehydrogenase (ubiquinone) flavoprotein 1	17995
GSE11415_90pc_vs_50pc	1448830_at	0.001868	2.85e-05	-14.0961	3.29952	-0.288496	Dusp1	no_target	dual specificity phosphatase 1	19252
GSE11415_90pc_vs_50pc	1418036_at	0.0018727	2.87e-05	-14.0848	3.29511	-0.628895	Prim2	no_target	DNA primase, p58 subunit	19076
GSE11415_90pc_vs_50pc	1434678_at	0.001885	2.89e-05	-14.062	3.28622	-1.37943	Mbnl3	no_target	muscleblind-like 3 (Drosophila)	171170
GSE11415_90pc_vs_50pc	1415978_at	0.001885	2.89e-05	-14.0582	3.28474	-2.19732	Tubb3	no_target	tubulin, beta 3 class III	22152
GSE11415_90pc_vs_50pc	1419050_at	0.0018914	2.91e-05	14.0445	3.2794	3.81424	Tmem8c	no_target	transmembrane protein 8C	66139
GSE11415_90pc_vs_50pc	1418004_a_at	0.0018941	2.92e-05	14.0325	3.27468	1.81878	Tmem176b	no_target	transmembrane protein 176B	65963
GSE11415_90pc_vs_50pc	1458624_at	0.0018941	2.93e-05	14.025	3.27175	2.19675	Rbm24	no_target	RNA binding motif protein 24	666794
GSE11415_90pc_vs_50pc	1429057_at	0.0018941	2.93e-05	-14.0183	3.26914	-2.01162	Naa16	no_target	N(alpha)-acetyltransferase 16, NatA auxiliary subunit	66897
GSE11415_90pc_vs_50pc	1416568_a_at	0.0018941	2.94e-05	-14.0142	3.26751	-0.491736	Acin1	no_target	apoptotic chromatin condensation inducer 1	56215
GSE11415_90pc_vs_50pc	1416743_at	0.0018941	2.94e-05	-14.0134	3.26719	-0.71718	Uap1	no_target	UDP-N-acetylglucosamine pyrophosphorylase 1	107652
GSE11415_90pc_vs_50pc	1416662_at	0.0018941	2.94e-05	14.0121	3.2667	1.07145	Sardh	no_target	sarcosine dehydrogenase	192166
GSE11415_90pc_vs_50pc	1424971_at	0.0018991	2.96e-05	-13.9974	3.26093	-1.43102	Spdl1	no_target	spindle apparatus coiled-coil protein 1	70385
GSE11415_90pc_vs_50pc	1418400_at	0.0018991	2.96e-05	13.9952	3.26004	0.550746	Larp6	no_target	La ribonucleoprotein domain family, member 6	67557
GSE11415_90pc_vs_50pc	1439443_x_at	0.0018991	2.96e-05	-13.9927	3.25908	-1.00532	Tkt	no_target	transketolase	21881
GSE11415_90pc_vs_50pc	1425702_a_at	0.0019076	2.98e-05	13.9761	3.25254	1.61235	Enpp5	no_target	ectonucleotide pyrophosphatase/phosphodiesterase 5	83965
GSE11415_90pc_vs_50pc	1435114_at	0.0019084	2.98e-05	-13.9693	3.24988	-2.74221	Wdhd1	no_target	WD repeat and HMG-box DNA binding protein 1	218973
GSE11415_90pc_vs_50pc	1438609_x_at	0.0019084	2.99e-05	13.967	3.24899	2.84101	Tnni2	no_target	troponin I, skeletal, fast 2	21953
GSE11415_90pc_vs_50pc	1456242_at	0.0019098	2.99e-05	13.9599	3.24617	5.00278	Gm7325	no_target	predicted gene 7325	653016
GSE11415_90pc_vs_50pc	1443954_at	0.0019098	3e-05	-13.9525	3.24325	-0.929065	Rad18	no_target	RAD18 E3 ubiquitin protein ligase	58186
GSE11415_90pc_vs_50pc	1438175_x_at	0.0019098	3.01e-05	13.9489	3.24184	2.6423	Myom2	no_target	myomesin 2	17930
GSE11415_90pc_vs_50pc	1450090_at	0.0019098	3.01e-05	-13.9458	3.24064	-1.42979	Zfp101	no_target	zinc finger protein 101	22643
GSE11415_90pc_vs_50pc	1416548_at	0.0019098	3.01e-05	-13.9452	3.24038	-0.578175	Slc35b4	no_target	solute carrier family 35, member B4	58246
GSE11415_90pc_vs_50pc	1427147_at	0.0019249	3.04e-05	-13.9166	3.2291	-2.11791	Mms22l	no_target	MMS22-like, DNA repair protein	212377
GSE11415_90pc_vs_50pc	1448534_at	0.0019249	3.04e-05	13.9152	3.22854	1.87841	Sirpa	no_target	signal-regulatory protein alpha	19261
GSE11415_90pc_vs_50pc	1424874_a_at	0.001941	3.07e-05	-13.8881	3.21781	-0.762158	Ptbp1	no_target	polypyrimidine tract binding protein 1	19205
GSE11415_90pc_vs_50pc	1423793_at	0.0019419	3.08e-05	13.8829	3.21574	0.891592	Atg13	no_target	autophagy related 13	51897
GSE11415_90pc_vs_50pc	1437611_x_at	0.0019582	3.11e-05	-13.8556	3.20493	-1.29855	Kif2c	no_target	kinesin family member 2C	73804
GSE11415_90pc_vs_50pc	1423156_at	0.0019615	3.12e-05	13.8452	3.20079	1.31416	Gnpnat1	no_target	glucosamine-phosphate N-acetyltransferase 1	54342
GSE11415_90pc_vs_50pc	1422814_at	0.0019615	3.12e-05	-13.8431	3.19996	-1.3367	Aspm	no_target	asp (abnormal spindle)-like, microcephaly associated (Drosophila)	12316
GSE11415_90pc_vs_50pc	1416206_at	0.0019678	3.14e-05	-13.8303	3.19488	-1.13761	Sipa1	no_target	signal-induced proliferation associated gene 1	20469
GSE11415_90pc_vs_50pc	1416280_at	0.0019743	3.15e-05	-13.8173	3.18971	-0.527209	Uba2	no_target	ubiquitin-like modifier activating enzyme 2	50995
GSE11415_90pc_vs_50pc	1454011_a_at	0.0019913	3.18e-05	-13.7895	3.17862	-0.933358	Rpa2	no_target	replication protein A2	19891
GSE11415_90pc_vs_50pc	1442076_at	0.0019913	3.19e-05	13.7858	3.17715	3.83101	Cobl	no_target	cordon-bleu WH2 repeat	12808
GSE11415_90pc_vs_50pc	1447403_a_at	0.0019925	3.2e-05	-13.7792	3.17449	-0.686171	Zmynd19	no_target	zinc finger, MYND domain containing 19	67187
GSE11415_90pc_vs_50pc	1424131_at	0.0019925	3.2e-05	-13.7765	3.17344	-1.77189	Col6a3	no_target	collagen, type VI, alpha 3	12835
GSE11415_90pc_vs_50pc	1434182_at	0.0019931	3.2e-05	-13.7718	3.17156	-0.34004	Ddx31	no_target	DEAD/H (Asp-Glu-Ala-Asp/His) box polypeptide 31	227674
GSE11415_90pc_vs_50pc	1434723_at	0.0019975	3.22e-05	13.762	3.16761	1.92724	E130307A14Rik	no_target	RIKEN cDNA E130307A14 gene	327744
GSE11415_90pc_vs_50pc	1442793_s_at	0.0020097	3.24e-05	-13.7392	3.1585	-0.731114	Tbrg4	no_target	transforming growth factor beta regulated gene 4	21379
GSE11415_90pc_vs_50pc	1429429_s_at	0.0020097	3.25e-05	13.7322	3.15567	0.762207	Pcmtd1	no_target	protein-L-isoaspartate (D-aspartate) O-methyltransferase domain containing 1	319263
GSE11415_90pc_vs_50pc	1428148_s_at	0.0020097	3.25e-05	13.7321	3.15566	0.918948	Coro7	no_target	coronin 7	78885
GSE11415_90pc_vs_50pc	1451974_at	0.0020097	3.25e-05	13.7299	3.15477	0.865111	Osbpl2	no_target	oxysterol binding protein-like 2	228983
GSE11415_90pc_vs_50pc	1425954_a_at	0.0020151	3.27e-05	-13.7187	3.15027	-0.862877	Apex2	no_target	apurinic/apyrimidinic endonuclease 2	77622
GSE11415_90pc_vs_50pc	1432289_a_at	0.0020237	3.28e-05	13.7031	3.14402	2.13839	Jsrp1	no_target	junctional sarcoplasmic reticulum protein 1	71912
GSE11415_90pc_vs_50pc	1427937_at	0.0020268	3.29e-05	13.6952	3.14082	0.698891	Vma21	no_target	VMA21 vacuolar H+-ATPase homolog (S. cerevisiae)	67048
GSE11415_90pc_vs_50pc	1416641_at	0.0020271	3.3e-05	-13.6886	3.13817	-1.09061	Lig1	no_target	ligase I, DNA, ATP-dependent	16881
GSE11415_90pc_vs_50pc	1433436_s_at	0.0020271	3.3e-05	13.6874	3.13768	1.1889	Thtpa	no_target	thiamine triphosphatase	105663
GSE11415_90pc_vs_50pc	1427074_at	0.0020337	3.32e-05	13.6709	3.13104	0.900546	Pcmtd2	no_target	protein-L-isoaspartate (D-aspartate) O-methyltransferase domain containing 2	245867
GSE11415_90pc_vs_50pc	1460207_s_at	0.0020337	3.33e-05	-13.6647	3.12857	-0.723956	E2f5	no_target	E2F transcription factor 5	13559
GSE11415_90pc_vs_50pc	1450134_at	0.0020337	3.33e-05	13.6613	3.12717	0.625095	Loxl4	no_target	lysyl oxidase-like 4	67573
GSE11415_90pc_vs_50pc	1437333_x_at	0.0020337	3.33e-05	13.6613	3.12716	0.52974	Aldh18a1	no_target	aldehyde dehydrogenase 18 family, member A1	56454
GSE11415_90pc_vs_50pc	1449677_s_at	0.0020337	3.34e-05	13.6568	3.12538	1.41478	Tmem38b	no_target	transmembrane protein 38B	52076
GSE11415_90pc_vs_50pc	1431812_a_at	0.0020337	3.34e-05	13.656	3.12504	2.81133	Slc6a9	no_target	solute carrier family 6 (neurotransmitter transporter, glycine), member 9	14664
GSE11415_90pc_vs_50pc	1455295_at	0.0020343	3.35e-05	13.6514	3.12321	1.04529	Slc38a7	no_target	solute carrier family 38, member 7	234595
GSE11415_90pc_vs_50pc	1452197_at	0.0020493	3.38e-05	-13.6276	3.11359	-0.831489	Smc4	no_target	structural maintenance of chromosomes 4	70099
GSE11415_90pc_vs_50pc	1416558_at	0.0020535	3.39e-05	-13.6183	3.10983	-1.43098	Melk	no_target	maternal embryonic leucine zipper kinase	17279
GSE11415_90pc_vs_50pc	1442367_at	0.0020597	3.4e-05	-13.6064	3.10502	-1.67681	Atp11c	no_target	ATPase, class VI, type 11C	320940
GSE11415_90pc_vs_50pc	1456081_a_at	0.002061	3.41e-05	-13.5997	3.10226	-1.20358	Aacs	no_target	acetoacetyl-CoA synthetase	78894
GSE11415_90pc_vs_50pc	1421043_s_at	0.002061	3.41e-05	13.5973	3.1013	0.993431	Arhgef2	no_target	rho/rac guanine nucleotide exchange factor (GEF) 2	16800
GSE11415_90pc_vs_50pc	1451377_a_at	0.0020628	3.43e-05	-13.5877	3.0974	-0.955562	Aaas	no_target	achalasia, adrenocortical insufficiency, alacrimia	223921
GSE11415_90pc_vs_50pc	1435323_a_at	0.0020628	3.43e-05	-13.5876	3.0974	-0.674624	Mboat1	no_target	membrane bound O-acyltransferase domain containing 1	218121
GSE11415_90pc_vs_50pc	1433719_at	0.0020636	3.43e-05	13.5818	3.09504	1.84318	Slc9a9	no_target	solute carrier family 9 (sodium/hydrogen exchanger), member 9	331004
GSE11415_90pc_vs_50pc	1427229_at	0.0020636	3.44e-05	-13.5772	3.09315	-1.60755	Hmgcr	no_target	3-hydroxy-3-methylglutaryl-Coenzyme A reductase	15357
GSE11415_90pc_vs_50pc	1421923_at	0.0020636	3.44e-05	13.5738	3.09178	0.738768	Sh3bp5	no_target	SH3-domain binding protein 5 (BTK-associated)	24056
GSE11415_90pc_vs_50pc	1439244_a_at	0.0020636	3.45e-05	-13.5721	3.09107	-0.797519	Tnrc6a	no_target	trinucleotide repeat containing 6a	233833
GSE11415_90pc_vs_50pc	1415997_at	0.0020674	3.46e-05	13.5585	3.08557	1.72842	Txnip	no_target	thioredoxin interacting protein	56338
GSE11415_90pc_vs_50pc	1423465_at	0.0020674	3.46e-05	-13.557	3.08494	-1.04894	Frrs1	no_target	ferric-chelate reductase 1	20321
GSE11415_90pc_vs_50pc	1436771_x_at	0.0020674	3.47e-05	-13.5561	3.0846	-0.743631	Pgd	no_target	phosphogluconate dehydrogenase	110208
GSE11415_90pc_vs_50pc	1428356_at	0.0020718	3.48e-05	-13.5468	3.08079	-1.40865	Osbp2	no_target	oxysterol binding protein 2	74309
GSE11415_90pc_vs_50pc	1419470_at	0.0020754	3.49e-05	-13.5356	3.07623	-1.09271	Gnb4	no_target	guanine nucleotide binding protein (G protein), beta 4	14696
GSE11415_90pc_vs_50pc	1417911_at	0.0020754	3.5e-05	-13.5296	3.07381	-1.06585	Ccna2	no_target	cyclin A2	12428
GSE11415_90pc_vs_50pc	1415756_a_at	0.0020754	3.5e-05	13.5287	3.07342	1.42046	Snapin	no_target	SNAP-associated protein	20615
GSE11415_90pc_vs_50pc	1452826_s_at	0.0020754	3.5e-05	13.5276	3.07297	1.68182	Fbxl20	no_target	F-box and leucine-rich repeat protein 20	72194
GSE11415_90pc_vs_50pc	1416155_at	0.0020767	3.51e-05	-13.5192	3.06956	-1.05713	Hmgb3	no_target	high mobility group box 3	15354
GSE11415_90pc_vs_50pc	1424782_at	0.0020767	3.51e-05	13.5186	3.06931	0.634231	Dram2	no_target	DNA-damage regulated autophagy modulator 2	67171
GSE11415_90pc_vs_50pc	1449383_at	0.0020767	3.52e-05	13.5152	3.06794	1.08964	Adssl1	no_target	adenylosuccinate synthetase like 1	11565
GSE11415_90pc_vs_50pc	1435143_at	0.0020817	3.53e-05	-13.5051	3.06382	-1.16433	Elk3	no_target	ELK3, member of ETS oncogene family	13713
GSE11415_90pc_vs_50pc	1423854_a_at	0.0020966	3.56e-05	-13.4822	3.05443	-2.16275	Rasl11b	no_target	RAS-like, family 11, member B	68939
GSE11415_90pc_vs_50pc	1441937_s_at	0.0020992	3.57e-05	13.4752	3.05159	0.957853	Pink1	no_target	PTEN induced putative kinase 1	68943
GSE11415_90pc_vs_50pc	1419442_at	0.0020992	3.58e-05	13.4688	3.04897	1.05345	Matn2	no_target	matrilin 2	17181
GSE11415_90pc_vs_50pc	1434859_at	0.0020992	3.58e-05	-13.4683	3.04875	-1.1553	Umps	no_target	uridine monophosphate synthetase	22247
GSE11415_90pc_vs_50pc	1415882_at	0.0021028	3.59e-05	13.4601	3.04541	0.841965	Ghitm	no_target	growth hormone inducible transmembrane protein	66092
GSE11415_90pc_vs_50pc	1433720_s_at	0.002103	3.6e-05	13.4563	3.04383	3.3101	Chchd10	no_target	coiled-coil-helix-coiled-coil-helix domain containing 10	103172
GSE11415_90pc_vs_50pc	1451357_at	0.0021088	3.61e-05	13.4454	3.03936	0.912228	Mpnd	no_target	MPN domain containing	68047
GSE11415_90pc_vs_50pc	1424762_at	0.0021094	3.62e-05	13.441	3.03757	0.922651	Mfrp	no_target	membrane frizzled-related protein;C1q and tumor necrosis factor related protein 5	259172;235312
GSE11415_90pc_vs_50pc	1424762_at	0.0021094	3.62e-05	13.441	3.03757	0.922651	C1qtnf5	no_target	membrane frizzled-related protein;C1q and tumor necrosis factor related protein 5	259172;235312
GSE11415_90pc_vs_50pc	1426736_at	0.002117	3.63e-05	-13.4278	3.03216	-0.641565	Gspt1	no_target	G1 to S phase transition 1	14852
GSE11415_90pc_vs_50pc	1428968_at	0.0021183	3.64e-05	-13.4226	3.03003	-0.709924	Cep57	no_target	centrosomal protein 57	74360
GSE11415_90pc_vs_50pc	1448557_at	0.0021248	3.66e-05	13.411	3.02523	1.44944	Fam13c	no_target	family with sequence similarity 13, member C	71721
GSE11415_90pc_vs_50pc	1429830_a_at	0.0021312	3.67e-05	13.3993	3.02042	2.77991	Cd59a	no_target	CD59a antigen	12509
GSE11415_90pc_vs_50pc	1428869_at	0.002133	3.68e-05	-13.3936	3.01808	-1.02846	Nolc1	no_target	nucleolar and coiled-body phosphoprotein 1	70769
GSE11415_90pc_vs_50pc	1417981_at	0.0021393	3.69e-05	13.3822	3.01339	0.428654	Insig2	no_target	insulin induced gene 2	72999
GSE11415_90pc_vs_50pc	1454961_at	0.0021436	3.71e-05	-13.3733	3.00973	-0.656645	Synj1	no_target	synaptojanin 1	104015
GSE11415_90pc_vs_50pc	1449442_at	0.002165	3.75e-05	13.343	2.9972	1.00705	Pex11a	no_target	peroxisomal biogenesis factor 11 alpha	18631
GSE11415_90pc_vs_50pc	1427141_at	0.002165	3.75e-05	-13.3394	2.9957	-0.768211	2700099C18Rik	no_target	NDC80 homolog, kinetochore complex component pseudogene	77022
GSE11415_90pc_vs_50pc	1435057_x_at	0.002165	3.76e-05	-13.3321	2.9927	-0.66121	Polr1e	no_target	polymerase (RNA) I polypeptide E	64424
GSE11415_90pc_vs_50pc	1426587_a_at	0.002165	3.77e-05	13.3295	2.99163	0.718043	Stat3	no_target	signal transducer and activator of transcription 3	20848
GSE11415_90pc_vs_50pc	1456174_x_at	0.002165	3.77e-05	13.3294	2.99157	1.09927	Ndrg1	no_target	N-myc downstream regulated gene 1	17988
GSE11415_90pc_vs_50pc	1428543_at	0.0021746	3.8e-05	-13.3075	2.98251	-1.10048	Ppat	no_target	phosphoribosyl pyrophosphate amidotransferase	231327
GSE11415_90pc_vs_50pc	1434653_at	0.0021746	3.8e-05	-13.305	2.98147	-0.940344	Ptk2b	no_target	PTK2 protein tyrosine kinase 2 beta	19229
GSE11415_90pc_vs_50pc	1428608_at	0.0021746	3.8e-05	13.3039	2.98099	1.27994	Myl12b	no_target	myosin, light chain 12B, regulatory	67938
GSE11415_90pc_vs_50pc	1417455_at	0.0021802	3.82e-05	13.2936	2.97673	0.435768	Tgfb3	no_target	transforming growth factor, beta 3	21809
GSE11415_90pc_vs_50pc	1418530_at	0.0021836	3.83e-05	-13.286	2.97358	-1.08587	Nup160	no_target	nucleoporin 160	59015
GSE11415_90pc_vs_50pc	1420920_a_at	0.0021858	3.84e-05	-13.28	2.97107	-0.335526	Arf1	no_target	ADP-ribosylation factor 1	11840
GSE11415_90pc_vs_50pc	1433408_a_at	0.0021859	3.85e-05	-13.2745	2.96878	-1.63248	Mcm10	no_target	minichromosome maintenance 10 replication initiation factor	70024
GSE11415_90pc_vs_50pc	1426301_at	0.0021859	3.85e-05	-13.273	2.96818	-2.04676	Alcam	no_target	activated leukocyte cell adhesion molecule	11658
GSE11415_90pc_vs_50pc	1442077_at	0.0021913	3.86e-05	-13.2632	2.96408	-3.00721	2310076G05Rik	no_target	RIKEN cDNA 2310076G05 gene;5-hydroxytryptamine (serotonin) receptor 1B	76963;15551
GSE11415_90pc_vs_50pc	1442077_at	0.0021913	3.86e-05	-13.2632	2.96408	-3.00721	Htr1b	no_target	RIKEN cDNA 2310076G05 gene;5-hydroxytryptamine (serotonin) receptor 1B	76963;15551
GSE11415_90pc_vs_50pc	1456699_s_at	0.0021948	3.88e-05	-13.2537	2.96014	-0.478919	Ythdc1	no_target	YTH domain containing 1	231386
GSE11415_90pc_vs_50pc	1451804_a_at	0.0021948	3.88e-05	-13.2521	2.95948	-0.689109	Lrrc16a	no_target	leucine rich repeat containing 16A	68732
GSE11415_90pc_vs_50pc	1439888_at	0.0021953	3.89e-05	13.2443	2.95621	1.92019	Gm15867	no_target	predicted gene 15867	100503471
GSE11415_90pc_vs_50pc	1417547_at	0.0021953	3.89e-05	-13.2429	2.95562	-0.713547	Sart3	no_target	squamous cell carcinoma antigen recognized by T cells 3	53890
GSE11415_90pc_vs_50pc	1455487_at	0.0021953	3.89e-05	13.2415	2.95505	0.408488	Mfsd11	no_target	major facilitator superfamily domain containing 11	69900
GSE11415_90pc_vs_50pc	1433789_at	0.0022058	3.92e-05	-13.2255	2.94835	-1.55322	Snhg3	no_target	small nucleolar RNA host gene 3	399101
GSE11415_90pc_vs_50pc	1426906_at	0.0022149	3.94e-05	13.2112	2.94239	1.12152	Mndal	no_target	myeloid nuclear differentiation antigen like	100040462
GSE11415_90pc_vs_50pc	1453855_at	0.0022189	3.95e-05	13.2031	2.93901	1.67956	Mxra7	no_target	matrix-remodelling associated 7	67622
GSE11415_90pc_vs_50pc	1436158_at	0.002219	3.96e-05	-13.1997	2.93757	-0.707375	Eif4ebp2	no_target	eukaryotic translation initiation factor 4E binding protein 2	13688
GSE11415_90pc_vs_50pc	1456240_x_at	0.0022197	3.96e-05	-13.1955	2.93582	-0.694564	Cdca4	no_target	cell division cycle associated 4	71963
GSE11415_90pc_vs_50pc	1452242_at	0.0022283	3.98e-05	-13.1819	2.93012	-1.11515	Cep55	no_target	centrosomal protein 55	74107
GSE11415_90pc_vs_50pc	1435076_at	0.002248	4.02e-05	-13.1552	2.91894	-0.755292	Fam57a	no_target	family with sequence similarity 57, member A	116972
GSE11415_90pc_vs_50pc	1426652_at	0.002252	4.04e-05	-13.1459	2.915	-1.12924	Mcm3	no_target	minichromosome maintenance complex component 3	17215
GSE11415_90pc_vs_50pc	1423919_at	0.002252	4.04e-05	-13.1411	2.91302	-0.992432	Haus3	no_target	HAUS augmin-like complex, subunit 3	231123
GSE11415_90pc_vs_50pc	1434365_a_at	0.002252	4.05e-05	-13.1372	2.91138	-1.40116	BC055324	no_target	cDNA sequence BC055324	381306
GSE11415_90pc_vs_50pc	1419554_at	0.002252	4.05e-05	13.1359	2.91083	0.784817	Cd47	no_target	CD47 antigen (Rh-related antigen, integrin-associated signal transducer)	16423
GSE11415_90pc_vs_50pc	1418010_a_at	0.002252	4.06e-05	13.1327	2.90949	0.386598	Sh3glb1	no_target	SH3-domain GRB2-like B1 (endophilin)	54673
GSE11415_90pc_vs_50pc	1449679_s_at	0.002252	4.06e-05	13.1309	2.90873	0.716864	Stx5a	no_target	syntaxin 5A	56389
GSE11415_90pc_vs_50pc	1440215_at	0.0022534	4.07e-05	13.1261	2.90669	1.75637	Triqk	no_target	triple QxxK/R motif containing	208820
GSE11415_90pc_vs_50pc	1453099_at	0.0022613	4.09e-05	-13.1136	2.90142	-0.481507	Csnk2a2	no_target	casein kinase 2, alpha prime polypeptide	13000
GSE11415_90pc_vs_50pc	1422467_at	0.002263	4.09e-05	13.1083	2.89919	0.695061	Ppt1	no_target	palmitoyl-protein thioesterase 1	19063
GSE11415_90pc_vs_50pc	1421329_a_at	0.0022632	4.1e-05	13.1038	2.89731	1.49675	Smyd1	no_target	SET and MYND domain containing 1	12180
GSE11415_90pc_vs_50pc	1454808_at	0.0022632	4.11e-05	13.0977	2.89472	0.511384	Micu2	no_target	mitochondrial calcium uptake 2	68514
GSE11415_90pc_vs_50pc	1417730_at	0.0022632	4.11e-05	13.0953	2.89372	0.906365	Ext1	no_target	exostoses (multiple) 1	14042
GSE11415_90pc_vs_50pc	1451695_a_at	0.0022632	4.11e-05	13.0952	2.89367	0.643285	Gpx4	no_target	glutathione peroxidase 4	625249
GSE11415_90pc_vs_50pc	1429348_at	0.0022643	4.12e-05	13.0907	2.89175	1.85922	Sema3c	no_target	sema domain, immunoglobulin domain (Ig), short basic domain, secreted, (semaphorin) 3C	20348
GSE11415_90pc_vs_50pc	1455717_s_at	0.0022737	4.15e-05	13.0742	2.8848	0.460049	Daam2	no_target	dishevelled associated activator of morphogenesis 2	76441
GSE11415_90pc_vs_50pc	1428421_a_at	0.0022737	4.15e-05	13.0713	2.88359	0.843398	Glod4	no_target	glyoxalase domain containing 4	67201
GSE11415_90pc_vs_50pc	1460344_at	0.0022737	4.15e-05	13.0701	2.88307	1.26	Pbxip1	no_target	pre B cell leukemia transcription factor interacting protein 1	229534
GSE11415_90pc_vs_50pc	1417011_at	0.0022743	4.16e-05	13.0662	2.88143	0.893658	Sdc2	no_target	syndecan 2	15529
GSE11415_90pc_vs_50pc	1424259_at	0.0022793	4.18e-05	13.0553	2.87682	1.4303	Lmf1	no_target	lipase maturation factor 1	76483
GSE11415_90pc_vs_50pc	1460247_a_at	0.0022793	4.18e-05	-13.0541	2.8763	-1.37391	Skp2	no_target	S-phase kinase-associated protein 2 (p45)	27401
GSE11415_90pc_vs_50pc	1439849_at	0.00228	4.19e-05	13.0501	2.87461	0.812684	Trabd2b	no_target	TraB domain containing 2B	666048
GSE11415_90pc_vs_50pc	1427011_a_at	0.0022822	4.19e-05	13.0444	2.87218	0.844888	Lancl1	no_target	LanC (bacterial lantibiotic synthetase component C)-like 1	14768
GSE11415_90pc_vs_50pc	1428593_at	0.0022894	4.21e-05	-13.0323	2.86704	-1.20326	Tex30	no_target	testis expressed 30	75623
GSE11415_90pc_vs_50pc	1418828_at	0.0022894	4.22e-05	-13.0297	2.86595	-0.715236	Eri1	no_target	exoribonuclease 1	67276
GSE11415_90pc_vs_50pc	1434787_at	0.0022896	4.22e-05	-13.0264	2.86455	-1.19522	Arf3	no_target	ADP-ribosylation factor 3	11842
GSE11415_90pc_vs_50pc	1454901_at	0.0023011	4.25e-05	13.01	2.8576	1.44625	Ypel2	no_target	yippee-like 2 (Drosophila)	77864
GSE11415_90pc_vs_50pc	1434808_at	0.00231	4.27e-05	-12.9968	2.85198	-2.02661	Palb2	no_target	partner and localizer of BRCA2	233826
GSE11415_90pc_vs_50pc	1449555_a_at	0.0023127	4.28e-05	12.9906	2.84934	0.650916	Fetub	no_target	fetuin beta	59083
GSE11415_90pc_vs_50pc	1420592_a_at	0.0023239	4.31e-05	-12.9748	2.84263	-0.841325	Anp32e	no_target	acidic (leucine-rich) nuclear phosphoprotein 32 family, member E	66471
GSE11415_90pc_vs_50pc	1424107_at	0.0023264	4.32e-05	-12.9689	2.84009	-1.52654	Kif18a	no_target	kinesin family member 18A	228421
GSE11415_90pc_vs_50pc	1423683_at	0.0023279	4.33e-05	-12.9641	2.83803	-0.697761	Cdca4	no_target	cell division cycle associated 4	71963
GSE11415_90pc_vs_50pc	1417110_at	0.0023308	4.34e-05	-12.9577	2.83533	-1.8682	Man1a	no_target	mannosidase 1, alpha	17155
GSE11415_90pc_vs_50pc	1423067_at	0.0023369	4.36e-05	12.9443	2.8296	0.826826	Cdk5rap3	no_target	CDK5 regulatory subunit associated protein 3	80280
GSE11415_90pc_vs_50pc	1435826_at	0.0023369	4.36e-05	-12.9418	2.82854	-1.88559	Rad18	no_target	RAD18 E3 ubiquitin protein ligase	58186
GSE11415_90pc_vs_50pc	1431885_a_at	0.0023369	4.36e-05	12.9416	2.82843	0.238921	Mus81	no_target	MUS81 structure-specific endonuclease subunit	71711
GSE11415_90pc_vs_50pc	1459773_x_at	0.0023415	4.38e-05	-12.9333	2.8249	-0.362418	Snip1	no_target	Smad nuclear interacting protein 1	76793
GSE11415_90pc_vs_50pc	1418027_at	0.0023593	4.42e-05	-12.9104	2.8151	-3.1202	Exo1	no_target	exonuclease 1	26909
GSE11415_90pc_vs_50pc	1454074_a_at	0.0023631	4.43e-05	-12.9032	2.81201	-0.420364	Rsrc2	no_target	arginine/serine-rich coiled-coil 2	208606
GSE11415_90pc_vs_50pc	1437199_at	0.0023638	4.43e-05	-12.8994	2.81037	-1.06863	Dusp5	no_target	dual specificity phosphatase 5	240672
GSE11415_90pc_vs_50pc	1422813_at	0.0023679	4.45e-05	12.8918	2.8071	1.96619	Cacng1	no_target	calcium channel, voltage-dependent, gamma subunit 1	12299
GSE11415_90pc_vs_50pc	1426065_a_at	0.0023682	4.46e-05	12.8839	2.80372	2.92703	Trib3	no_target	tribbles pseudokinase 3	228775
GSE11415_90pc_vs_50pc	1423893_x_at	0.0023682	4.46e-05	12.8821	2.80297	1.06973	Apbb1	no_target	amyloid beta (A4) precursor protein-binding, family B, member 1	11785
GSE11415_90pc_vs_50pc	1437621_x_at	0.0023682	4.47e-05	12.8801	2.80211	0.502793	Phgdh	no_target	3-phosphoglycerate dehydrogenase	236539
GSE11415_90pc_vs_50pc	1438603_x_at	0.0023682	4.47e-05	12.8791	2.80168	1.16487	Masp1	no_target	mannan-binding lectin serine peptidase 1	17174
GSE11415_90pc_vs_50pc	1453035_at	0.0023759	4.49e-05	-12.8677	2.79675	-0.567254	Lnpk1	no_target	ER junction formation factor 1	69605
GSE11415_90pc_vs_50pc	1417823_at	0.0023919	4.52e-05	-12.8472	2.78796	-1.10738	Gcat	no_target	glycine C-acetyltransferase (2-amino-3-ketobutyrate-coenzyme A ligase);galanin receptor 3	26912;14429
GSE11415_90pc_vs_50pc	1417823_at	0.0023919	4.52e-05	-12.8472	2.78796	-1.10738	Galr3	no_target	glycine C-acetyltransferase (2-amino-3-ketobutyrate-coenzyme A ligase);galanin receptor 3	26912;14429
GSE11415_90pc_vs_50pc	1458365_at	0.002396	4.54e-05	-12.8398	2.78474	-0.678063	Gorab	no_target	golgin, RAB6-interacting	98376
GSE11415_90pc_vs_50pc	1449147_at	0.0024067	4.56e-05	-12.8241	2.77798	-0.835469	Chst1	no_target	carbohydrate (keratan sulfate Gal-6) sulfotransferase 1	76969
GSE11415_90pc_vs_50pc	1416442_at	0.0024067	4.57e-05	12.8203	2.77634	0.750562	Ier2	no_target	immediate early response 2	15936
GSE11415_90pc_vs_50pc	1436040_at	0.0024067	4.57e-05	12.8191	2.77582	1.79186	Snhg12	no_target	small nucleolar RNA host gene 12	100039864
GSE11415_90pc_vs_50pc	1427707_a_at	0.0024071	4.58e-05	-12.8157	2.77435	-1.69629	Stil	no_target	Scl/Tal1 interrupting locus	20460
GSE11415_90pc_vs_50pc	1434876_at	0.0024088	4.59e-05	-12.8109	2.77227	-1.33076	Gxylt1	no_target	glucoside xylosyltransferase 1	223827
GSE11415_90pc_vs_50pc	1429775_a_at	0.0024119	4.6e-05	-12.8045	2.76954	-0.571839	Gpr137b-ps	no_target	G protein-coupled receptor 137B, pseudogene;G protein-coupled receptor 137B	664862;83924
GSE11415_90pc_vs_50pc	1429775_a_at	0.0024119	4.6e-05	-12.8045	2.76954	-0.571839	Gpr137b	no_target	G protein-coupled receptor 137B, pseudogene;G protein-coupled receptor 137B	664862;83924
GSE11415_90pc_vs_50pc	1433446_at	0.0024174	4.62e-05	-12.7954	2.7656	-1.30571	Hmgcs1	no_target	3-hydroxy-3-methylglutaryl-Coenzyme A synthase 1	208715
GSE11415_90pc_vs_50pc	1423241_a_at	0.0024174	4.62e-05	-12.7912	2.76377	-0.593457	Tfdp1	no_target	transcription factor Dp 1	21781
GSE11415_90pc_vs_50pc	1434842_s_at	0.0024174	4.63e-05	-12.7875	2.76218	-0.750505	Upf3b	no_target	UPF3 regulator of nonsense transcripts homolog B (yeast)	68134
GSE11415_90pc_vs_50pc	1417374_at	0.0024174	4.63e-05	-12.7863	2.76166	-1.37072	Tuba4a	no_target	tubulin, alpha 4A	22145
GSE11415_90pc_vs_50pc	1429499_at	0.0024174	4.64e-05	-12.7837	2.76053	-1.11501	Fbxo5	no_target	F-box protein 5	67141
GSE11415_90pc_vs_50pc	1420916_at	0.002419	4.64e-05	-12.779	2.75848	-0.473218	Prpf40a	no_target	pre-mRNA processing factor 40A	56194
GSE11415_90pc_vs_50pc	1455271_at	0.002427	4.67e-05	12.7675	2.75348	2.34279	Gm13889	no_target	predicted gene 13889	620695
GSE11415_90pc_vs_50pc	1426883_at	0.002429	4.67e-05	12.7624	2.7513	0.57056	Slc25a45	no_target	solute carrier family 25, member 45	107375
GSE11415_90pc_vs_50pc	1451372_a_at	0.0024425	4.71e-05	12.7419	2.74238	2.6226	Art1	no_target	ADP-ribosyltransferase 1	11870
GSE11415_90pc_vs_50pc	1426764_at	0.0024425	4.72e-05	12.74	2.74156	0.81765	Oaz2	no_target	ornithine decarboxylase antizyme 2	18247
GSE11415_90pc_vs_50pc	1442549_at	0.0024425	4.73e-05	-12.7349	2.73934	-2.93432	Mbnl3	no_target	muscleblind-like 3 (Drosophila)	171170
GSE11415_90pc_vs_50pc	1426696_at	0.0024425	4.73e-05	12.7321	2.73812	0.868079	Lrpap1	no_target	low density lipoprotein receptor-related protein associated protein 1	16976
GSE11415_90pc_vs_50pc	1448226_at	0.0024425	4.73e-05	-12.7314	2.73782	-1.16358	Rrm2	no_target	ribonucleotide reductase M2	20135
GSE11415_90pc_vs_50pc	1422782_s_at	0.0024425	4.73e-05	-12.7298	2.73714	-0.657342	Tlr3	no_target	toll-like receptor 3	142980
GSE11415_90pc_vs_50pc	1425547_a_at	0.0024425	4.74e-05	12.7243	2.73474	1.17256	Klc4	no_target	kinesin light chain 4	74764
GSE11415_90pc_vs_50pc	1448865_at	0.0024425	4.75e-05	-12.7228	2.73407	-1.62456	Hsd17b7	no_target	hydroxysteroid (17-beta) dehydrogenase 7	15490
GSE11415_90pc_vs_50pc	1427412_s_at	0.0024425	4.75e-05	-12.7216	2.73356	-1.19335	Rapgef6	no_target	Rap guanine nucleotide exchange factor (GEF) 6	192786
GSE11415_90pc_vs_50pc	1416671_a_at	0.0024497	4.78e-05	12.7074	2.72738	0.847224	Mcoln1	no_target	mucolipin 1	94178
GSE11415_90pc_vs_50pc	1457666_s_at	0.0024497	4.78e-05	12.7044	2.72607	0.94112	LOC100044068	no_target	interferon-activable protein 202-like;interferon activated gene 202B	100044068;26388
GSE11415_90pc_vs_50pc	1457666_s_at	0.0024497	4.78e-05	12.7044	2.72607	0.94112	Ifi202b	no_target	interferon-activable protein 202-like;interferon activated gene 202B	100044068;26388
GSE11415_90pc_vs_50pc	1425532_a_at	0.0024497	4.78e-05	12.703	2.72545	0.527893	Bin1	no_target	bridging integrator 1	30948
GSE11415_90pc_vs_50pc	1437251_at	0.0024497	4.79e-05	-12.7023	2.72515	-1.68018	Cdca2	no_target	cell division cycle associated 2	108912
GSE11415_90pc_vs_50pc	1417225_at	0.0024497	4.79e-05	12.6992	2.72382	0.70302	Arl6ip5	no_target	ADP-ribosylation factor-like 6 interacting protein 5	65106
GSE11415_90pc_vs_50pc	1460626_at	0.0024497	4.8e-05	12.6966	2.72267	0.809701	Sept11	no_target	septin 11	52398
GSE11415_90pc_vs_50pc	1422944_a_at	0.0024635	4.83e-05	-12.6793	2.71512	-1.17863	Diaph3	no_target	diaphanous related formin 3	56419
GSE11415_90pc_vs_50pc	1449363_at	0.0024725	4.85e-05	12.667	2.70976	1.09774	Atf3	no_target	activating transcription factor 3	11910
GSE11415_90pc_vs_50pc	1431076_at	0.0024757	4.86e-05	-12.6608	2.70704	-1.56145	Add2	no_target	adducin 2 (beta)	11519
GSE11415_90pc_vs_50pc	1438116_x_at	0.0024776	4.87e-05	-12.6555	2.70474	-1.37247	Slc9a3r1	no_target	solute carrier family 9 (sodium/hydrogen exchanger), member 3 regulator 1	26941
GSE11415_90pc_vs_50pc	1455834_x_at	0.0024776	4.88e-05	-12.6514	2.70294	-1.30798	Tacc3	no_target	transforming, acidic coiled-coil containing protein 3	21335
GSE11415_90pc_vs_50pc	1419667_at	0.0024776	4.88e-05	12.6503	2.70242	0.780265	Sgcb	no_target	sarcoglycan, beta (dystrophin-associated glycoprotein)	24051
GSE11415_90pc_vs_50pc	1416935_at	0.0024804	4.89e-05	-12.6445	2.69991	-0.660248	Trpv2	no_target	transient receptor potential cation channel, subfamily V, member 2	22368
GSE11415_90pc_vs_50pc	1417487_at	0.0024866	4.91e-05	-12.6347	2.69562	-1.1443	Fosl1	no_target	fos-like antigen 1	14283
GSE11415_90pc_vs_50pc	1433443_a_at	0.0024866	4.92e-05	-12.6303	2.69366	-1.11254	Hmgcs1	no_target	3-hydroxy-3-methylglutaryl-Coenzyme A synthase 1	208715
GSE11415_90pc_vs_50pc	1439649_at	0.0024866	4.92e-05	12.6295	2.69334	2.24719	Azin2	no_target	antizyme inhibitor 2	242669
GSE11415_90pc_vs_50pc	1442031_at	0.0024897	4.94e-05	12.622	2.69005	1.20988	Mcu	no_target	mitochondrial calcium uniporter	215999
GSE11415_90pc_vs_50pc	1452527_a_at	0.0024897	4.94e-05	12.6207	2.68946	1.10917	P2rx4	no_target	purinergic receptor P2X, ligand-gated ion channel 4	18438
GSE11415_90pc_vs_50pc	1441963_at	0.002493	4.96e-05	-12.6126	2.68592	-0.856424	Lzts3	no_target	leucine zipper, putative tumor suppressor family member 3	241638
GSE11415_90pc_vs_50pc	1429294_at	0.002493	4.96e-05	-12.6116	2.68546	-1.52028	Trip13	no_target	thyroid hormone receptor interactor 13	69716
GSE11415_90pc_vs_50pc	1429787_x_at	0.0024965	4.97e-05	-12.6042	2.68223	-1.01959	Zwint	no_target	ZW10 interactor	52696
GSE11415_90pc_vs_50pc	1437482_at	0.0024965	4.98e-05	12.6023	2.6814	2.01758	Tecrl	no_target	trans-2,3-enoyl-CoA reductase-like	243078
GSE11415_90pc_vs_50pc	1422758_at	0.0025174	5.03e-05	-12.576	2.66983	-1.3638	Chst2	no_target	carbohydrate sulfotransferase 2	54371
GSE11415_90pc_vs_50pc	1452338_s_at	0.0025174	5.03e-05	-12.5755	2.66957	-0.631848	Itsn1	no_target	intersectin 1 (SH3 domain protein 1A)	16443
GSE11415_90pc_vs_50pc	1451449_at	0.002525	5.05e-05	12.5636	2.66437	0.792122	Erlec1	no_target	endoplasmic reticulum lectin 1	66753
GSE11415_90pc_vs_50pc	1434013_at	0.002525	5.06e-05	12.5623	2.66375	2.17334	Ablim3	no_target	actin binding LIM protein family, member 3	319713
GSE11415_90pc_vs_50pc	1434765_at	0.0025271	5.07e-05	-12.5573	2.66157	-0.707072	Ep300	no_target	E1A binding protein p300	328572
GSE11415_90pc_vs_50pc	1435866_s_at	0.002531	5.08e-05	12.5506	2.65861	1.98529	Hist3h2a	no_target	histone cluster 3, H2a	319162
GSE11415_90pc_vs_50pc	1434495_at	0.0025368	5.1e-05	-12.542	2.65481	-0.870426	Patz1	no_target	POZ (BTB) and AT hook containing zinc finger 1	56218
GSE11415_90pc_vs_50pc	1419606_a_at	0.0025387	5.11e-05	12.5373	2.65273	4.28305	Tnnt1	no_target	troponin T1, skeletal, slow	21955
GSE11415_90pc_vs_50pc	1416915_at	0.0025535	5.14e-05	-12.5198	2.64498	-1.24378	Msh6	no_target	mutS homolog 6	17688
GSE11415_90pc_vs_50pc	1422823_at	0.0025605	5.16e-05	-12.5083	2.63992	-0.684677	Eps8	no_target	epidermal growth factor receptor pathway substrate 8	13860
GSE11415_90pc_vs_50pc	1451479_a_at	0.0025605	5.17e-05	12.5048	2.63836	2.48922	Tmem53	no_target	transmembrane protein 53	68777
GSE11415_90pc_vs_50pc	1444232_at	0.0025605	5.17e-05	12.5045	2.63821	1.22184	Prkg1	no_target	protein kinase, cGMP-dependent, type I	19091
GSE11415_90pc_vs_50pc	1454648_s_at	0.0025665	5.19e-05	-12.4958	2.63438	-0.503915	D10Wsu102e	no_target	DNA segment, Chr 10, Wayne State University 102, expressed	28109
GSE11415_90pc_vs_50pc	1449577_x_at	0.0025694	5.2e-05	12.4902	2.63189	1.30329	Tpm2	no_target	tropomyosin 2, beta	22004
GSE11415_90pc_vs_50pc	1451304_at	0.0025796	5.23e-05	12.4764	2.62577	0.442254	Tmem143	no_target	transmembrane protein 143	70209
GSE11415_90pc_vs_50pc	1424362_at	0.0025796	5.23e-05	12.4747	2.625	2.18991	Plpp7	no_target	phospholipid phosphatase 7 (inactive)	227721
GSE11415_90pc_vs_50pc	1426484_at	0.0025803	5.25e-05	12.4688	2.62237	0.401805	Ubxn4	no_target	UBX domain protein 4	67812
GSE11415_90pc_vs_50pc	1427439_s_at	0.0025803	5.26e-05	-12.4628	2.61969	-0.812082	Prmt5	no_target	protein arginine N-methyltransferase 5	27374
GSE11415_90pc_vs_50pc	1435444_at	0.0025803	5.27e-05	12.4593	2.61813	1.30288	Atf6	no_target	activating transcription factor 6	226641
GSE11415_90pc_vs_50pc	1448191_at	0.0025803	5.27e-05	-12.4583	2.61771	-1.38084	Plk1	no_target	polo-like kinase 1	18817
GSE11415_90pc_vs_50pc	1448908_at	0.0025803	5.27e-05	12.4556	2.61652	0.729791	Plpp3	no_target	phospholipid phosphatase 3	67916
GSE11415_90pc_vs_50pc	1448953_at	0.0025803	5.27e-05	-12.4548	2.61616	-1.56247	Blm	no_target	Bloom syndrome, RecQ helicase-like	12144
GSE11415_90pc_vs_50pc	1439010_at	0.0025803	5.28e-05	-12.4541	2.61585	-0.657303	Larp4	no_target	La ribonucleoprotein domain family, member 4	207214
GSE11415_90pc_vs_50pc	1422678_at	0.0025803	5.28e-05	12.452	2.61492	0.78827	Dgat2	no_target	diacylglycerol O-acyltransferase 2	67800
GSE11415_90pc_vs_50pc	1438211_s_at	0.0025845	5.29e-05	12.4453	2.61191	1.08875	Dbp	no_target	D site albumin promoter binding protein	13170
GSE11415_90pc_vs_50pc	1426852_x_at	0.002587	5.31e-05	12.4398	2.60945	1.94489	Nov	no_target	nephroblastoma overexpressed gene	18133
GSE11415_90pc_vs_50pc	1449406_at	0.002587	5.31e-05	12.4373	2.60836	0.415445	Cyhr1	no_target	cysteine and histidine rich 1	54151
GSE11415_90pc_vs_50pc	1450845_a_at	0.002587	5.32e-05	-12.4347	2.60718	-0.658049	Bzw1	no_target	basic leucine zipper and W2 domains 1	66882
GSE11415_90pc_vs_50pc	1424354_at	0.0025981	5.35e-05	12.4212	2.6012	1.84527	Tmem140	no_target	transmembrane protein 140	68487
GSE11415_90pc_vs_50pc	1453208_at	0.0025983	5.35e-05	12.4183	2.59987	1.24424	Smim10l1	no_target	small integral membrane protein 10 like 1	381820
GSE11415_90pc_vs_50pc	1455141_at	0.0026057	5.37e-05	-12.4084	2.59548	-0.820282	Tnrc6a	no_target	trinucleotide repeat containing 6a	233833
GSE11415_90pc_vs_50pc	1422804_at	0.0026081	5.38e-05	12.4035	2.59325	1.68973	Serpinb6b	no_target	serine (or cysteine) peptidase inhibitor, clade B, member 6b	20708
GSE11415_90pc_vs_50pc	1425272_at	0.0026109	5.4e-05	12.3968	2.59028	0.638944	Emp2	no_target	epithelial membrane protein 2	13731
GSE11415_90pc_vs_50pc	1449556_at	0.0026109	5.4e-05	12.3954	2.58966	1.1041	LOC102641046	no_target	H-2 class I histocompatibility antigen, D-37 alpha chain-like;histocompatibility 2, T region locus, pseudogene;histocompatibility 2, T region locus 23	102641046;667803;15040
GSE11415_90pc_vs_50pc	1449556_at	0.0026109	5.4e-05	12.3954	2.58966	1.1041	H2-T-ps	no_target	H-2 class I histocompatibility antigen, D-37 alpha chain-like;histocompatibility 2, T region locus, pseudogene;histocompatibility 2, T region locus 23	102641046;667803;15040
GSE11415_90pc_vs_50pc	1449556_at	0.0026109	5.4e-05	12.3954	2.58966	1.1041	H2-T23	no_target	H-2 class I histocompatibility antigen, D-37 alpha chain-like;histocompatibility 2, T region locus, pseudogene;histocompatibility 2, T region locus 23	102641046;667803;15040
GSE11415_90pc_vs_50pc	1447862_x_at	0.0026112	5.41e-05	-12.3925	2.58834	-1.08977	Thbs2	no_target	thrombospondin 2	21826
GSE11415_90pc_vs_50pc	1415723_at	0.0026183	5.43e-05	-12.3825	2.58386	-0.853455	Eif5	no_target	eukaryotic translation initiation factor 5	217869
GSE11415_90pc_vs_50pc	1451727_at	0.0026183	5.43e-05	12.3803	2.58288	0.873064	Slu7	no_target	SLU7 splicing factor homolog (S. cerevisiae)	193116
GSE11415_90pc_vs_50pc	1451148_at	0.0026255	5.46e-05	12.3684	2.57755	1.17452	Pink1	no_target	PTEN induced putative kinase 1	68943
GSE11415_90pc_vs_50pc	1451998_at	0.0026255	5.46e-05	-12.3673	2.57704	-0.763021	Tasp1	no_target	taspase, threonine aspartase 1	75812
GSE11415_90pc_vs_50pc	1449198_a_at	0.0026255	5.47e-05	12.3648	2.57592	0.824664	St3gal5	no_target	ST3 beta-galactoside alpha-2,3-sialyltransferase 5	20454
GSE11415_90pc_vs_50pc	1436704_x_at	0.0026255	5.48e-05	-12.3601	2.57383	-1.07985	Mthfd1	no_target	methylenetetrahydrofolate dehydrogenase (NADP+ dependent), methenyltetrahydrofolate cyclohydrolase, formyltetrahydrofolate synthase	108156
GSE11415_90pc_vs_50pc	1450780_s_at	0.0026292	5.49e-05	-12.3534	2.57082	-0.79899	Hmga2	no_target	high mobility group AT-hook 2	15364
GSE11415_90pc_vs_50pc	1426650_at	0.0026292	5.5e-05	12.3512	2.56985	2.38368	Myh8	no_target	myosin, heavy polypeptide 8, skeletal muscle, perinatal	17885
GSE11415_90pc_vs_50pc	1434441_at	0.002633	5.53e-05	12.3342	2.56221	0.522723	Aaed1	no_target	AhpC/TSA antioxidant enzyme domain containing 1	66129
GSE11415_90pc_vs_50pc	1427920_at	0.002633	5.54e-05	-12.3325	2.56145	-1.53968	Phf19	no_target	PHD finger protein 19	74016
GSE11415_90pc_vs_50pc	1416741_at	0.002633	5.54e-05	-12.3321	2.56124	-1.13235	Col5a1	no_target	collagen, type V, alpha 1	12831
GSE11415_90pc_vs_50pc	1452747_at	0.002633	5.54e-05	12.3318	2.56111	0.955213	Atp13a2	no_target	ATPase type 13A2	74772
GSE11415_90pc_vs_50pc	1448775_at	0.002633	5.54e-05	12.3318	2.56111	0.978967	LOC100862473	no_target	cell wall protein AWA1-like;interferon-activable protein 203-like;interferon activated gene 203	100862473;100504287;15950
GSE11415_90pc_vs_50pc	1448775_at	0.002633	5.54e-05	12.3318	2.56111	0.978967	Gm16340	no_target	cell wall protein AWA1-like;interferon-activable protein 203-like;interferon activated gene 203	100862473;100504287;15950
GSE11415_90pc_vs_50pc	1448775_at	0.002633	5.54e-05	12.3318	2.56111	0.978967	Ifi203	no_target	cell wall protein AWA1-like;interferon-activable protein 203-like;interferon activated gene 203	100862473;100504287;15950
GSE11415_90pc_vs_50pc	1420693_at	0.002633	5.55e-05	12.3281	2.55945	3.5242	Myom1	no_target	myomesin 1	17929
GSE11415_90pc_vs_50pc	1433530_at	0.002633	5.55e-05	-12.326	2.55851	-1.67488	Rpl41	no_target	ribosomal protein L41	67945
GSE11415_90pc_vs_50pc	1428717_at	0.002633	5.55e-05	12.3255	2.55827	0.657427	Scrn1	no_target	secernin 1	69938
GSE11415_90pc_vs_50pc	1448619_at	0.002633	5.57e-05	-12.3203	2.55596	-1.35698	Dhcr7	no_target	7-dehydrocholesterol reductase	13360
GSE11415_90pc_vs_50pc	1425804_at	0.002633	5.57e-05	-12.3199	2.55576	-2.01447	Hmx2	no_target	H6 homeobox 2	15372
GSE11415_90pc_vs_50pc	1424046_at	0.002633	5.57e-05	-12.3188	2.55526	-1.37734	Bub1	no_target	BUB1, mitotic checkpoint serine/threonine kinase	12235
GSE11415_90pc_vs_50pc	1450203_at	0.0026338	5.58e-05	12.3154	2.55374	2.29861	Smyd1	no_target	SET and MYND domain containing 1	12180
GSE11415_90pc_vs_50pc	1438902_a_at	0.002637	5.59e-05	-12.3098	2.55121	-0.373365	Hsp90aa1	no_target	heat shock protein 90, alpha (cytosolic), class A member 1	15519
GSE11415_90pc_vs_50pc	1448429_at	0.0026373	5.6e-05	12.3068	2.54988	0.692655	Gyg	no_target	glycogenin	27357
GSE11415_90pc_vs_50pc	1452871_at	0.0026384	5.61e-05	12.2992	2.54644	1.12039	Neil1	no_target	nei endonuclease VIII-like 1 (E. coli)	72774
GSE11415_90pc_vs_50pc	1417516_at	0.0026384	5.62e-05	12.2973	2.5456	2.80121	Ddit3	no_target	DNA-damage inducible transcript 3	13198
GSE11415_90pc_vs_50pc	1428838_a_at	0.0026384	5.62e-05	-12.2948	2.54444	-1.04551	Dck	no_target	deoxycytidine kinase	13178
GSE11415_90pc_vs_50pc	1451754_a_at	0.0026384	5.62e-05	12.2947	2.5444	1.59079	Wdr45	no_target	WD repeat domain 45	54636
GSE11415_90pc_vs_50pc	1451246_s_at	0.0026384	5.63e-05	-12.2928	2.54357	-1.172	Aurkb	no_target	aurora kinase B	20877
GSE11415_90pc_vs_50pc	1450187_a_at	0.0026576	5.68e-05	12.2717	2.53401	0.764445	Galt	no_target	galactose-1-phosphate uridyl transferase	14430
GSE11415_90pc_vs_50pc	1453724_a_at	0.0026576	5.68e-05	12.2686	2.53263	1.01316	Serpinf1	no_target	serine (or cysteine) peptidase inhibitor, clade F, member 1	20317
GSE11415_90pc_vs_50pc	1453056_at	0.0026576	5.69e-05	-12.2671	2.53195	-0.774889	Slc16a13	no_target	solute carrier family 16 (monocarboxylic acid transporters), member 13	69309
GSE11415_90pc_vs_50pc	1418996_a_at	0.0026579	5.69e-05	12.2642	2.53064	1.68585	Lyrm5	no_target	LYR motif containing 5	67636
GSE11415_90pc_vs_50pc	1445412_at	0.0026584	5.7e-05	-12.2612	2.52927	-2.05239	Ccdc73	no_target	coiled-coil domain containing 73	211936
GSE11415_90pc_vs_50pc	1434813_x_at	0.0026608	5.71e-05	12.2565	2.52713	1.33852	Wars	no_target	tryptophanyl-tRNA synthetase	22375
GSE11415_90pc_vs_50pc	1436596_at	0.002662	5.72e-05	12.2527	2.52544	0.993881	H2afv	no_target	H2A histone family, member V	77605
GSE11415_90pc_vs_50pc	1437327_x_at	0.0026641	5.73e-05	-12.2482	2.52341	-1.32193	Enoph1	no_target	enolase-phosphatase 1	67870
GSE11415_90pc_vs_50pc	1436454_x_at	0.0026661	5.74e-05	-12.2439	2.52143	-0.814887	Fen1	no_target	flap structure specific endonuclease 1	14156
GSE11415_90pc_vs_50pc	1437556_at	0.0026709	5.76e-05	-12.2368	2.51822	-0.74194	Zfhx4	target	zinc finger homeodomain 4	80892
GSE11415_90pc_vs_50pc	1419671_a_at	0.0026717	5.77e-05	12.2326	2.51634	0.820608	Il17rc	no_target	interleukin 17 receptor C	171095
GSE11415_90pc_vs_50pc	1454993_a_at	0.0026717	5.77e-05	-12.23	2.51513	-0.462453	Srsf3	no_target	serine/arginine-rich splicing factor 3	20383
GSE11415_90pc_vs_50pc	1452436_at	0.0026717	5.79e-05	-12.2232	2.51207	-0.698517	Gm21451	no_target	predicted gene, 21451;lysyl oxidase-like 2	100862072;94352
GSE11415_90pc_vs_50pc	1452436_at	0.0026717	5.79e-05	-12.2232	2.51207	-0.698517	Loxl2	no_target	predicted gene, 21451;lysyl oxidase-like 2	100862072;94352
GSE11415_90pc_vs_50pc	1434047_x_at	0.0026717	5.79e-05	-12.2214	2.51123	-0.651489	Hnrnpa2b1	no_target	heterogeneous nuclear ribonucleoprotein A2/B1	53379
GSE11415_90pc_vs_50pc	1433974_at	0.0026717	5.8e-05	-12.2194	2.51035	-0.597934	Sephs1	no_target	selenophosphate synthetase 1	109079
GSE11415_90pc_vs_50pc	1434276_x_at	0.0026717	5.8e-05	12.2185	2.50994	0.69217	BC004004	no_target	cDNA sequence BC004004	80748
GSE11415_90pc_vs_50pc	1429295_s_at	0.0026717	5.8e-05	-12.2183	2.50984	-1.37892	Trip13	no_target	thyroid hormone receptor interactor 13	69716
GSE11415_90pc_vs_50pc	1433487_at	0.0026723	5.81e-05	12.2152	2.50843	0.533696	Clcn3	no_target	chloride channel, voltage-sensitive 3	12725
GSE11415_90pc_vs_50pc	1418840_at	0.0026782	5.83e-05	12.2073	2.50481	1.56706	Pdcd4	no_target	programmed cell death 4	18569
GSE11415_90pc_vs_50pc	1424444_a_at	0.0026802	5.84e-05	12.2029	2.50283	0.67247	1600014C10Rik	no_target	RIKEN cDNA 1600014C10 gene	72244
GSE11415_90pc_vs_50pc	1434133_s_at	0.0026996	5.89e-05	12.1813	2.49301	0.86171	Dcaf8	no_target	DDB1 and CUL4 associated factor 8	98193
GSE11415_90pc_vs_50pc	1424408_at	0.0026996	5.89e-05	12.1801	2.49245	0.652841	Lims2	no_target	LIM and senescent cell antigen like domains 2	225341
GSE11415_90pc_vs_50pc	1456309_x_at	0.0026999	5.9e-05	-12.1774	2.49121	-0.860484	Lasp1	no_target	LIM and SH3 protein 1	16796
GSE11415_90pc_vs_50pc	1418261_at	0.0027016	5.91e-05	-12.1733	2.48935	-1.01986	Syk	no_target	spleen tyrosine kinase	20963
GSE11415_90pc_vs_50pc	1429390_at	0.0027032	5.92e-05	-12.169	2.48739	-1.53983	Pxylp1	no_target	2-phosphoxylose phosphatase 1	235534
GSE11415_90pc_vs_50pc	1416433_at	0.0027032	5.92e-05	-12.1668	2.48639	-0.921168	Rpa2	no_target	replication protein A2	19891
GSE11415_90pc_vs_50pc	1421362_a_at	0.0027043	5.93e-05	-12.1633	2.48481	-1.38818	Frk	no_target	fyn-related kinase	14302
GSE11415_90pc_vs_50pc	1417932_at	0.002705	5.94e-05	12.1602	2.4834	1.35968	Il18	no_target	interleukin 18	16173
GSE11415_90pc_vs_50pc	1417426_at	0.0027055	5.95e-05	12.1565	2.48172	1.92274	Srgn	no_target	serglycin	19073
GSE11415_90pc_vs_50pc	1438402_at	0.0027055	5.95e-05	-12.1548	2.4809	-0.932947	Fam171a1	no_target	family with sequence similarity 171, member A1	269233
GSE11415_90pc_vs_50pc	1426280_at	0.0027234	6e-05	12.1361	2.47238	0.711698	Wdpcp	no_target	WD repeat containing planar cell polarity effector	216560
GSE11415_90pc_vs_50pc	1449434_at	0.0027261	6.01e-05	12.1311	2.47011	1.77611	Car3	no_target	carbonic anhydrase 3	12350
GSE11415_90pc_vs_50pc	1423774_a_at	0.0027436	6.05e-05	-12.1131	2.46183	-1.3262	Prc1	no_target	protein regulator of cytokinesis 1	233406
GSE11415_90pc_vs_50pc	1422580_at	0.0027436	6.06e-05	12.1084	2.45972	5.10205	Myl4	no_target	myosin, light polypeptide 4	17896
GSE11415_90pc_vs_50pc	1426313_at	0.0027436	6.07e-05	12.1072	2.45914	1.02777	Bre	no_target	brain and reproductive organ-expressed protein	107976
GSE11415_90pc_vs_50pc	1455380_at	0.0027436	6.07e-05	-12.105	2.45814	-0.428779	Pcyox1l	no_target	prenylcysteine oxidase 1 like	240334
GSE11415_90pc_vs_50pc	1448380_at	0.0027436	6.08e-05	12.1016	2.45659	1.08156	Lgals3bp	no_target	lectin, galactoside-binding, soluble, 3 binding protein	19039
GSE11415_90pc_vs_50pc	1424039_at	0.0027436	6.08e-05	12.1007	2.45616	0.477456	Saraf	no_target	store-operated calcium entry-associated regulatory factor	67887
GSE11415_90pc_vs_50pc	1440882_at	0.0027531	6.11e-05	-12.0898	2.45117	-3.73228	Lrp8	no_target	low density lipoprotein receptor-related protein 8, apolipoprotein e receptor	16975
GSE11415_90pc_vs_50pc	1460319_at	0.0027555	6.12e-05	-12.0852	2.44905	-0.736243	Fut8	no_target	fucosyltransferase 8	53618
GSE11415_90pc_vs_50pc	1452346_at	0.0027703	6.16e-05	12.0682	2.44121	0.388267	B4gat1	no_target	beta-1,4-glucuronyltransferase 1	108902
GSE11415_90pc_vs_50pc	1421048_a_at	0.0027703	6.17e-05	12.0662	2.44033	0.364308	Ypel1	no_target	yippee-like 1 (Drosophila)	106369
GSE11415_90pc_vs_50pc	1419495_at	0.0027703	6.17e-05	12.0648	2.43968	1.44079	Immp2l	no_target	IMP2 inner mitochondrial membrane peptidase-like (S. cerevisiae)	93757
GSE11415_90pc_vs_50pc	1448332_at	0.0027709	6.18e-05	12.0618	2.43831	0.843091	Pex19	no_target	peroxisomal biogenesis factor 19	19298
GSE11415_90pc_vs_50pc	1420013_s_at	0.0027808	6.21e-05	-12.0507	2.43319	-1.22892	Lss	no_target	lanosterol synthase	16987
GSE11415_90pc_vs_50pc	1454664_a_at	0.0027933	6.24e-05	-12.0374	2.42705	-0.912157	Eif5	no_target	eukaryotic translation initiation factor 5	217869
GSE11415_90pc_vs_50pc	1458438_at	0.0028095	6.29e-05	12.0209	2.41944	0.959349	Ccdc122	no_target	coiled-coil domain containing 122	108811
GSE11415_90pc_vs_50pc	1426423_at	0.0028198	6.31e-05	12.0096	2.41421	0.926426	Shmt2	no_target	serine hydroxymethyltransferase 2 (mitochondrial)	108037
GSE11415_90pc_vs_50pc	1457915_at	0.0028241	6.33e-05	12.0035	2.41137	1.06233	Mettl20	no_target	methyltransferase like 20	320204
GSE11415_90pc_vs_50pc	1460353_at	0.0028245	6.34e-05	-12.0007	2.4101	-1.05378	Ndc1	no_target	NDC1 transmembrane nucleoporin	72787
GSE11415_90pc_vs_50pc	1426398_at	0.0028273	6.36e-05	11.9938	2.40689	0.83269	Ube2w	no_target	ubiquitin-conjugating enzyme E2W (putative)	66799
GSE11415_90pc_vs_50pc	1419328_at	0.0028273	6.36e-05	-11.9935	2.40678	-1.52382	Sema4f	no_target	sema domain, immunoglobulin domain (Ig), TM domain, and short cytoplasmic domain	20355
GSE11415_90pc_vs_50pc	1430560_at	0.0028477	6.41e-05	-11.9725	2.39703	-0.819188	Ppp1r10	no_target	protein phosphatase 1, regulatory subunit 10	52040
GSE11415_90pc_vs_50pc	1419267_at	0.0028477	6.42e-05	-11.9713	2.39647	-0.650869	Nfyb	no_target	nuclear transcription factor-Y beta	18045
GSE11415_90pc_vs_50pc	1447924_at	0.0028497	6.43e-05	-11.9672	2.39458	-0.837556	Nucks1	no_target	nuclear casein kinase and cyclin-dependent kinase substrate 1	98415
GSE11415_90pc_vs_50pc	1419451_at	0.0028533	6.45e-05	-11.9598	2.39112	-0.499116	Fzr1	no_target	fizzy/cell division cycle 20 related 1 (Drosophila)	56371
GSE11415_90pc_vs_50pc	1436678_at	0.0028533	6.45e-05	11.9593	2.39092	0.890485	Sgcb	no_target	sarcoglycan, beta (dystrophin-associated glycoprotein)	24051
GSE11415_90pc_vs_50pc	1452013_at	0.0028553	6.46e-05	-11.9553	2.38903	-1.09861	Atp10a	no_target	ATPase, class V, type 10A	11982
GSE11415_90pc_vs_50pc	1455335_at	0.0028614	6.48e-05	-11.9462	2.38482	-1.17139	Xrcc2	no_target	X-ray repair complementing defective repair in Chinese hamster cells 2	57434
GSE11415_90pc_vs_50pc	1451207_at	0.0028614	6.48e-05	11.9454	2.38443	1.01185	Micu1	no_target	mitochondrial calcium uptake 1	216001
GSE11415_90pc_vs_50pc	1450983_at	0.0028848	6.55e-05	-11.9214	2.37326	-0.750284	Akap8	no_target	A kinase (PRKA) anchor protein 8	56399
GSE11415_90pc_vs_50pc	1437626_at	0.0028848	6.56e-05	-11.9187	2.37201	-0.602812	Zfp36l2	no_target	zinc finger protein 36, C3H type-like 2	12193
GSE11415_90pc_vs_50pc	1415860_at	0.0028848	6.56e-05	-11.9186	2.37197	-0.623471	Kpna2	no_target	karyopherin (importin) alpha 2	16647
GSE11415_90pc_vs_50pc	1416222_at	0.0028934	6.58e-05	-11.9082	2.36712	-1.09215	Nsdhl	no_target	NAD(P) dependent steroid dehydrogenase-like	18194
GSE11415_90pc_vs_50pc	1428568_at	0.0028934	6.59e-05	11.9067	2.36644	1.09797	B230217C12Rik	no_target	RIKEN cDNA B230217C12 gene	68127
GSE11415_90pc_vs_50pc	1435631_x_at	0.0028939	6.6e-05	11.9028	2.36463	1.04415	Exoc6	no_target	exocyst complex component 6;SH3-domain GRB2-like B1 (endophilin)	107371;54673
GSE11415_90pc_vs_50pc	1435631_x_at	0.0028939	6.6e-05	11.9028	2.36463	1.04415	Sh3glb1	no_target	exocyst complex component 6;SH3-domain GRB2-like B1 (endophilin)	107371;54673
GSE11415_90pc_vs_50pc	1436558_at	0.0028939	6.61e-05	-11.8973	2.36203	-0.857994	Taf1d	no_target	TATA-box binding protein associated factor, RNA polymerase I, D	75316
GSE11415_90pc_vs_50pc	1433807_at	0.0028939	6.62e-05	-11.8947	2.36083	-1.88767	Bora	no_target	bora, aurora kinase A activator	77744
GSE11415_90pc_vs_50pc	1439093_at	0.0028939	6.62e-05	-11.8943	2.36066	-0.837843	Hspa4l	no_target	heat shock protein 4 like	18415
GSE11415_90pc_vs_50pc	1427520_a_at	0.0028939	6.64e-05	11.8881	2.35776	4.88985	Myh1	no_target	myosin, heavy polypeptide 1, skeletal muscle, adult	17879
GSE11415_90pc_vs_50pc	1416198_at	0.0028939	6.65e-05	-11.8859	2.3567	-0.383916	Nelfcd	no_target	negative elongation factor complex member C/D, Th1l	57314
GSE11415_90pc_vs_50pc	1451016_at	0.0028939	6.66e-05	-11.8816	2.35471	-0.799466	Ifrd2	no_target	interferon-related developmental regulator 2	15983
GSE11415_90pc_vs_50pc	1416445_at	0.0028939	6.67e-05	-11.8772	2.35263	-0.685829	Fam98a	no_target	family with sequence similarity 98, member A	72722
GSE11415_90pc_vs_50pc	1442038_at	0.0028939	6.68e-05	-11.8731	2.35074	-0.618759	Rbm26	no_target	RNA binding motif protein 26	74213
GSE11415_90pc_vs_50pc	1425810_a_at	0.0028939	6.68e-05	11.8719	2.35019	0.357287	Csrp1	no_target	cysteine and glycine-rich protein 1	13007
GSE11415_90pc_vs_50pc	1453416_at	0.0028939	6.69e-05	-11.871	2.34976	-1.75233	Gas2l3	no_target	growth arrest-specific 2 like 3	237436
GSE11415_90pc_vs_50pc	1417234_at	0.0028939	6.69e-05	11.8693	2.34895	1.69051	Mmp11	no_target	matrix metallopeptidase 11	17385
GSE11415_90pc_vs_50pc	1416076_at	0.0028939	6.69e-05	-11.8692	2.3489	-1.26099	Gm5593	no_target	predicted gene 5593;cyclin B1	434175;268697
GSE11415_90pc_vs_50pc	1416076_at	0.0028939	6.69e-05	-11.8692	2.3489	-1.26099	Ccnb1	no_target	predicted gene 5593;cyclin B1	434175;268697
GSE11415_90pc_vs_50pc	1420124_s_at	0.0028939	6.7e-05	11.8673	2.34802	1.12786	Tcta	no_target	T cell leukemia translocation altered gene	102791
GSE11415_90pc_vs_50pc	1435191_at	0.0028939	6.7e-05	11.8667	2.34773	5.34322	Cdsn	no_target	corneodesmosin	386463
GSE11415_90pc_vs_50pc	1435295_at	0.0028939	6.7e-05	-11.8646	2.34677	-0.337998	Dopey1	no_target	dopey family member 1	320615
GSE11415_90pc_vs_50pc	1424529_s_at	0.0028939	6.71e-05	11.8637	2.34635	1.01364	Cgref1	no_target	cell growth regulator with EF hand domain 1	68567
GSE11415_90pc_vs_50pc	1448834_at	0.0028939	6.71e-05	-11.8625	2.34576	-1.42901	Foxm1	no_target	forkhead box M1	14235
GSE11415_90pc_vs_50pc	1452241_at	0.0028939	6.71e-05	-11.862	2.34552	-1.24505	Topbp1	no_target	topoisomerase (DNA) II binding protein 1	235559
GSE11415_90pc_vs_50pc	1428147_at	0.0028939	6.72e-05	11.8599	2.34454	2.14301	Coro7	no_target	coronin 7	78885
GSE11415_90pc_vs_50pc	1459850_x_at	0.0028952	6.73e-05	11.8565	2.34294	1.3118	Glrb	no_target	glycine receptor, beta subunit	14658
GSE11415_90pc_vs_50pc	1435339_at	0.0028979	6.74e-05	11.8513	2.34053	0.64798	Kctd15	no_target	potassium channel tetramerisation domain containing 15	233107
GSE11415_90pc_vs_50pc	1424511_at	0.0028979	6.75e-05	-11.8496	2.33974	-1.25789	Aurka	no_target	aurora kinase A	20878
GSE11415_90pc_vs_50pc	1458218_s_at	0.0029041	6.77e-05	-11.8422	2.33627	-0.597635	Pde7a	no_target	phosphodiesterase 7A	18583
GSE11415_90pc_vs_50pc	1451493_at	0.0029174	6.81e-05	11.8269	2.32906	0.559535	Ndfip1	no_target	Nedd4 family interacting protein 1	65113
GSE11415_90pc_vs_50pc	1423298_at	0.0029174	6.81e-05	11.8261	2.32872	0.890375	Add3	no_target	adducin 3 (gamma)	27360
GSE11415_90pc_vs_50pc	1416118_at	0.0029174	6.82e-05	-11.8244	2.32792	-1.17631	Trim59	no_target	tripartite motif-containing 59	66949
GSE11415_90pc_vs_50pc	1457823_at	0.0029232	6.84e-05	-11.8174	2.32462	-1.55478	Cyr61	no_target	cysteine rich protein 61	16007
GSE11415_90pc_vs_50pc	1447842_x_at	0.0029301	6.86e-05	11.8095	2.32091	1.18574	Tcn2	no_target	transcobalamin 2	21452
GSE11415_90pc_vs_50pc	1416607_at	0.0029309	6.87e-05	11.8059	2.3192	1.27338	4931406C07Rik	no_target	RIKEN cDNA 4931406C07 gene	70984
GSE11415_90pc_vs_50pc	1423042_at	0.0029309	6.88e-05	-11.802	2.31737	-0.528715	Ddx3x	no_target	DEAD/H (Asp-Glu-Ala-Asp/His) box polypeptide 3, X-linked	13205
GSE11415_90pc_vs_50pc	1416126_at	0.0029309	6.88e-05	-11.8019	2.31731	-1.21373	Polr1b	no_target	polymerase (RNA) I polypeptide B	20017
GSE11415_90pc_vs_50pc	1427496_at	0.0029309	6.89e-05	-11.7985	2.31571	-1.28054	Cep152	no_target	centrosomal protein 152	99100
GSE11415_90pc_vs_50pc	1437146_x_at	0.0029309	6.89e-05	11.7976	2.31528	0.874301	Coro7	no_target	coronin 7	78885
GSE11415_90pc_vs_50pc	1452956_a_at	0.0029323	6.9e-05	11.7942	2.31368	1.46916	Ifi27	no_target	interferon, alpha-inducible protein 27	52668
GSE11415_90pc_vs_50pc	1439377_x_at	0.002933	6.91e-05	-11.791	2.31219	-1.0289	Cdc20	no_target	cell division cycle 20	107995
GSE11415_90pc_vs_50pc	1422106_a_at	0.002933	6.92e-05	11.789	2.31126	1.66569	Spsb2	no_target	splA/ryanodine receptor domain and SOCS box containing 2	14794
GSE11415_90pc_vs_50pc	1443832_s_at	0.0029331	6.93e-05	11.7867	2.31018	1.1038	Sdpr	no_target	serum deprivation response	20324
GSE11415_90pc_vs_50pc	1421694_a_at	0.0029433	6.96e-05	-11.7762	2.30519	-1.87431	Vcan	no_target	versican	13003
GSE11415_90pc_vs_50pc	1421480_a_at	0.0029443	6.97e-05	-11.7709	2.3027	-1.62481	Adarb1	no_target	adenosine deaminase, RNA-specific, B1	110532
GSE11415_90pc_vs_50pc	1455719_at	0.0029443	6.98e-05	-11.7698	2.30217	-0.852478	Tubb5	no_target	tubulin, beta 5 class I	22154
GSE11415_90pc_vs_50pc	1448415_a_at	0.0029443	6.98e-05	11.7687	2.30167	1.10039	Sema3b	no_target	sema domain, immunoglobulin domain (Ig), short basic domain, secreted, (semaphorin) 3B	20347
GSE11415_90pc_vs_50pc	1415985_at	0.0029518	7.01e-05	-11.7592	2.29717	-0.888766	Sf3b3	no_target	splicing factor 3b, subunit 3	101943
GSE11415_90pc_vs_50pc	1434265_s_at	0.0029518	7.01e-05	11.7581	2.29668	1.4057	Ank2	no_target	ankyrin 2, brain	109676
GSE11415_90pc_vs_50pc	1417226_at	0.0029551	7.02e-05	11.7533	2.29439	0.980631	Fbxw4	no_target	F-box and WD-40 domain protein 4	30838
GSE11415_90pc_vs_50pc	1419739_at	0.0029568	7.03e-05	11.7496	2.29266	1.5033	Tpm2	no_target	tropomyosin 2, beta	22004
GSE11415_90pc_vs_50pc	1425196_a_at	0.0029569	7.05e-05	11.7457	2.29081	1.57005	Hint2	no_target	histidine triad nucleotide binding protein 2	68917
GSE11415_90pc_vs_50pc	1455019_x_at	0.0029569	7.05e-05	-11.7452	2.29056	-0.61431	Ckap4	no_target	cytoskeleton-associated protein 4	216197
GSE11415_90pc_vs_50pc	1451108_at	0.0029662	7.08e-05	11.7354	2.28594	0.813226	Rnf185	no_target	ring finger protein 185	193670
GSE11415_90pc_vs_50pc	1455029_at	0.0029664	7.09e-05	-11.7316	2.28411	-0.711034	Kif21a	no_target	kinesin family member 21A	16564
GSE11415_90pc_vs_50pc	1433897_at	0.0029664	7.09e-05	-11.7309	2.28378	-0.318138	Tmem263	no_target	transmembrane protein 263	103266
GSE11415_90pc_vs_50pc	1417980_a_at	0.002974	7.13e-05	11.7187	2.27802	0.649599	Insig2	no_target	insulin induced gene 2	72999
GSE11415_90pc_vs_50pc	1460239_at	0.002974	7.13e-05	11.7172	2.2773	0.90038	Tspan13	no_target	tetraspanin 13	66109
GSE11415_90pc_vs_50pc	1453520_at	0.002974	7.13e-05	-11.7167	2.27708	-0.72358	Ttc21b	no_target	tetratricopeptide repeat domain 21B	73668
GSE11415_90pc_vs_50pc	1452676_a_at	0.002974	7.13e-05	-11.716	2.27674	-0.486468	Pnpt1	no_target	polyribonucleotide nucleotidyltransferase 1	71701
GSE11415_90pc_vs_50pc	1421571_a_at	0.002974	7.14e-05	11.7134	2.2755	1.38112	Ly6c2	no_target	lymphocyte antigen 6 complex, locus C2;lymphocyte antigen 6 complex, locus C1	100041546;17067
GSE11415_90pc_vs_50pc	1421571_a_at	0.002974	7.14e-05	11.7134	2.2755	1.38112	Ly6c1	no_target	lymphocyte antigen 6 complex, locus C2;lymphocyte antigen 6 complex, locus C1	100041546;17067
GSE11415_90pc_vs_50pc	1424326_at	0.002974	7.15e-05	11.7113	2.27452	0.58079	Lemd2	no_target	LEM domain containing 2	224640
GSE11415_90pc_vs_50pc	1448833_at	0.002974	7.15e-05	-11.7094	2.27359	-1.994	Foxm1	no_target	forkhead box M1	14235
GSE11415_90pc_vs_50pc	1447898_s_at	0.0029754	7.17e-05	-11.7056	2.27178	-0.740966	Srsf6	no_target	serine/arginine-rich splicing factor 6	67996
GSE11415_90pc_vs_50pc	1422155_at	0.0029754	7.17e-05	11.7039	2.27099	2.27395	Hist2h3b	no_target	histone cluster 2, H3b;histone cluster 1, H3e;histone cluster 1, H3b;histone cluster 1, H3d;histone cluster 1, H3c;histone cluster 1, H3f;histone cluster 2, H3c2;histone cluster 2, H3c1	319154;319151;319150;319149;319148;260423;97114;15077
GSE11415_90pc_vs_50pc	1422155_at	0.0029754	7.17e-05	11.7039	2.27099	2.27395	Hist1h3e	no_target	histone cluster 2, H3b;histone cluster 1, H3e;histone cluster 1, H3b;histone cluster 1, H3d;histone cluster 1, H3c;histone cluster 1, H3f;histone cluster 2, H3c2;histone cluster 2, H3c1	319154;319151;319150;319149;319148;260423;97114;15077
GSE11415_90pc_vs_50pc	1422155_at	0.0029754	7.17e-05	11.7039	2.27099	2.27395	Hist1h3b	no_target	histone cluster 2, H3b;histone cluster 1, H3e;histone cluster 1, H3b;histone cluster 1, H3d;histone cluster 1, H3c;histone cluster 1, H3f;histone cluster 2, H3c2;histone cluster 2, H3c1	319154;319151;319150;319149;319148;260423;97114;15077
GSE11415_90pc_vs_50pc	1422155_at	0.0029754	7.17e-05	11.7039	2.27099	2.27395	Hist1h3d	no_target	histone cluster 2, H3b;histone cluster 1, H3e;histone cluster 1, H3b;histone cluster 1, H3d;histone cluster 1, H3c;histone cluster 1, H3f;histone cluster 2, H3c2;histone cluster 2, H3c1	319154;319151;319150;319149;319148;260423;97114;15077
GSE11415_90pc_vs_50pc	1422155_at	0.0029754	7.17e-05	11.7039	2.27099	2.27395	Hist1h3c	no_target	histone cluster 2, H3b;histone cluster 1, H3e;histone cluster 1, H3b;histone cluster 1, H3d;histone cluster 1, H3c;histone cluster 1, H3f;histone cluster 2, H3c2;histone cluster 2, H3c1	319154;319151;319150;319149;319148;260423;97114;15077
GSE11415_90pc_vs_50pc	1422155_at	0.0029754	7.17e-05	11.7039	2.27099	2.27395	Hist1h3f	no_target	histone cluster 2, H3b;histone cluster 1, H3e;histone cluster 1, H3b;histone cluster 1, H3d;histone cluster 1, H3c;histone cluster 1, H3f;histone cluster 2, H3c2;histone cluster 2, H3c1	319154;319151;319150;319149;319148;260423;97114;15077
GSE11415_90pc_vs_50pc	1422155_at	0.0029754	7.17e-05	11.7039	2.27099	2.27395	Hist2h3c2	no_target	histone cluster 2, H3b;histone cluster 1, H3e;histone cluster 1, H3b;histone cluster 1, H3d;histone cluster 1, H3c;histone cluster 1, H3f;histone cluster 2, H3c2;histone cluster 2, H3c1	319154;319151;319150;319149;319148;260423;97114;15077
GSE11415_90pc_vs_50pc	1422155_at	0.0029754	7.17e-05	11.7039	2.27099	2.27395	Hist2h3c1	no_target	histone cluster 2, H3b;histone cluster 1, H3e;histone cluster 1, H3b;histone cluster 1, H3d;histone cluster 1, H3c;histone cluster 1, H3f;histone cluster 2, H3c2;histone cluster 2, H3c1	319154;319151;319150;319149;319148;260423;97114;15077
GSE11415_90pc_vs_50pc	1439478_at	0.0029791	7.19e-05	11.6988	2.26857	3.42652	Acot2	no_target	acyl-CoA thioesterase 2	171210
GSE11415_90pc_vs_50pc	1426374_at	0.0029803	7.2e-05	11.6957	2.26708	0.706385	Mtfr1l	no_target	mitochondrial fission regulator 1-like	76824
GSE11415_90pc_vs_50pc	1416751_a_at	0.0029859	7.22e-05	-11.6889	2.26387	-0.936915	Ddx20	no_target	DEAD (Asp-Glu-Ala-Asp) box polypeptide 20	53975
GSE11415_90pc_vs_50pc	1436790_a_at	0.0029859	7.22e-05	-11.6868	2.26288	-1.12403	Sox11	no_target	SRY (sex determining region Y)-box 11	20666
GSE11415_90pc_vs_50pc	1433642_at	0.002998	7.26e-05	11.675	2.25724	1.10117	Arl15	no_target	ADP-ribosylation factor-like 15	218639
GSE11415_90pc_vs_50pc	1423705_at	0.002998	7.27e-05	-11.673	2.25628	-1.47742	Enoph1	no_target	enolase-phosphatase 1	67870
GSE11415_90pc_vs_50pc	1434431_x_at	0.002999	7.28e-05	11.6679	2.25385	1.26473	Adora2b	no_target	adenosine A2b receptor	11541
GSE11415_90pc_vs_50pc	1419149_at	0.002999	7.28e-05	-11.6678	2.25383	-2.83512	Serpine1	no_target	serine (or cysteine) peptidase inhibitor, clade E, member 1	18787
GSE11415_90pc_vs_50pc	1437197_at	0.0030039	7.3e-05	11.6618	2.25095	0.680357	Sorbs2	no_target	sorbin and SH3 domain containing 2	234214
GSE11415_90pc_vs_50pc	1434687_at	0.0030056	7.31e-05	-11.6583	2.24927	-0.476508	C730026J16	no_target	uncharacterized protein C730026J16;zinc finger and BTB domain containing 38	331006;245007
GSE11415_90pc_vs_50pc	1434687_at	0.0030056	7.31e-05	-11.6583	2.24927	-0.476508	Zbtb38	no_target	uncharacterized protein C730026J16;zinc finger and BTB domain containing 38	331006;245007
GSE11415_90pc_vs_50pc	1453002_at	0.0030077	7.33e-05	-11.6528	2.24668	-0.667862	Sox11	no_target	SRY (sex determining region Y)-box 11	20666
GSE11415_90pc_vs_50pc	1420493_a_at	0.0030077	7.33e-05	-11.6523	2.24643	-0.531093	Pcyt2	no_target	phosphate cytidylyltransferase 2, ethanolamine	68671
GSE11415_90pc_vs_50pc	1423813_at	0.0030098	7.34e-05	-11.6472	2.244	-1.32769	Kif22	no_target	kinesin family member 22	110033
GSE11415_90pc_vs_50pc	1432281_a_at	0.0030098	7.37e-05	11.6395	2.24033	0.9926	Itgb6	no_target	integrin beta 6	16420
GSE11415_90pc_vs_50pc	1436544_at	0.0030098	7.37e-05	-11.6393	2.24025	-2.55911	Atp10d	no_target	ATPase, class V, type 10D	231287
GSE11415_90pc_vs_50pc	1450449_a_at	0.0030098	7.38e-05	11.6363	2.23879	0.854695	Rilpl1	no_target	Rab interacting lysosomal protein-like 1	75695
GSE11415_90pc_vs_50pc	1416575_at	0.0030098	7.38e-05	-11.6361	2.23869	-0.888657	Cdc45	no_target	cell division cycle 45	12544
GSE11415_90pc_vs_50pc	1425106_a_at	0.0030098	7.38e-05	11.636	2.23865	1.30016	Wars	no_target	tryptophanyl-tRNA synthetase	22375
GSE11415_90pc_vs_50pc	1448778_at	0.0030098	7.38e-05	-11.6352	2.23828	-0.609946	Srsf4	no_target	serine/arginine-rich splicing factor 4	57317
GSE11415_90pc_vs_50pc	1420417_at	0.0030098	7.39e-05	-11.6336	2.23749	-2.3196	Sema3a	target	sema domain, immunoglobulin domain (Ig), short basic domain, secreted, (semaphorin) 3A	20346
GSE11415_90pc_vs_50pc	1426260_a_at	0.0030127	7.4e-05	11.6291	2.23536	1.73204	Ugt1a1	no_target	UDP glucuronosyltransferase 1 family, polypeptide A1;UDP glucuronosyltransferase 1 family, polypeptide A6B;UDP glucuronosyltransferase 1 family, polypeptide A9;UDP glucuronosyltransferase 1 family, polypeptide A5;UDP glucuronosyltransferase 1 family, polypeptide A7C;UDP glycosyltransferase 1 family, polypeptide A10;UDP glucuronosyltransferase 1 family, polypeptide A6A;UDP glucuronosyltransferase …	394436;394435;394434;394433;394432;394430;94284;22236
GSE11415_90pc_vs_50pc	1426260_a_at	0.0030127	7.4e-05	11.6291	2.23536	1.73204	Ugt1a6b	no_target	UDP glucuronosyltransferase 1 family, polypeptide A1;UDP glucuronosyltransferase 1 family, polypeptide A6B;UDP glucuronosyltransferase 1 family, polypeptide A9;UDP glucuronosyltransferase 1 family, polypeptide A5;UDP glucuronosyltransferase 1 family, polypeptide A7C;UDP glycosyltransferase 1 family, polypeptide A10;UDP glucuronosyltransferase 1 family, polypeptide A6A;UDP glucuronosyltransferase …	394436;394435;394434;394433;394432;394430;94284;22236
GSE11415_90pc_vs_50pc	1426260_a_at	0.0030127	7.4e-05	11.6291	2.23536	1.73204	Ugt1a9	no_target	UDP glucuronosyltransferase 1 family, polypeptide A1;UDP glucuronosyltransferase 1 family, polypeptide A6B;UDP glucuronosyltransferase 1 family, polypeptide A9;UDP glucuronosyltransferase 1 family, polypeptide A5;UDP glucuronosyltransferase 1 family, polypeptide A7C;UDP glycosyltransferase 1 family, polypeptide A10;UDP glucuronosyltransferase 1 family, polypeptide A6A;UDP glucuronosyltransferase …	394436;394435;394434;394433;394432;394430;94284;22236
GSE11415_90pc_vs_50pc	1426260_a_at	0.0030127	7.4e-05	11.6291	2.23536	1.73204	Ugt1a5	no_target	UDP glucuronosyltransferase 1 family, polypeptide A1;UDP glucuronosyltransferase 1 family, polypeptide A6B;UDP glucuronosyltransferase 1 family, polypeptide A9;UDP glucuronosyltransferase 1 family, polypeptide A5;UDP glucuronosyltransferase 1 family, polypeptide A7C;UDP glycosyltransferase 1 family, polypeptide A10;UDP glucuronosyltransferase 1 family, polypeptide A6A;UDP glucuronosyltransferase …	394436;394435;394434;394433;394432;394430;94284;22236
GSE11415_90pc_vs_50pc	1426260_a_at	0.0030127	7.4e-05	11.6291	2.23536	1.73204	Ugt1a7c	no_target	UDP glucuronosyltransferase 1 family, polypeptide A1;UDP glucuronosyltransferase 1 family, polypeptide A6B;UDP glucuronosyltransferase 1 family, polypeptide A9;UDP glucuronosyltransferase 1 family, polypeptide A5;UDP glucuronosyltransferase 1 family, polypeptide A7C;UDP glycosyltransferase 1 family, polypeptide A10;UDP glucuronosyltransferase 1 family, polypeptide A6A;UDP glucuronosyltransferase …	394436;394435;394434;394433;394432;394430;94284;22236
GSE11415_90pc_vs_50pc	1426260_a_at	0.0030127	7.4e-05	11.6291	2.23536	1.73204	Ugt1a10	no_target	UDP glucuronosyltransferase 1 family, polypeptide A1;UDP glucuronosyltransferase 1 family, polypeptide A6B;UDP glucuronosyltransferase 1 family, polypeptide A9;UDP glucuronosyltransferase 1 family, polypeptide A5;UDP glucuronosyltransferase 1 family, polypeptide A7C;UDP glycosyltransferase 1 family, polypeptide A10;UDP glucuronosyltransferase 1 family, polypeptide A6A;UDP glucuronosyltransferase …	394436;394435;394434;394433;394432;394430;94284;22236
GSE11415_90pc_vs_50pc	1426260_a_at	0.0030127	7.4e-05	11.6291	2.23536	1.73204	Ugt1a6a	no_target	UDP glucuronosyltransferase 1 family, polypeptide A1;UDP glucuronosyltransferase 1 family, polypeptide A6B;UDP glucuronosyltransferase 1 family, polypeptide A9;UDP glucuronosyltransferase 1 family, polypeptide A5;UDP glucuronosyltransferase 1 family, polypeptide A7C;UDP glycosyltransferase 1 family, polypeptide A10;UDP glucuronosyltransferase 1 family, polypeptide A6A;UDP glucuronosyltransferase …	394436;394435;394434;394433;394432;394430;94284;22236
GSE11415_90pc_vs_50pc	1426260_a_at	0.0030127	7.4e-05	11.6291	2.23536	1.73204	Ugt1a2	no_target	UDP glucuronosyltransferase 1 family, polypeptide A1;UDP glucuronosyltransferase 1 family, polypeptide A6B;UDP glucuronosyltransferase 1 family, polypeptide A9;UDP glucuronosyltransferase 1 family, polypeptide A5;UDP glucuronosyltransferase 1 family, polypeptide A7C;UDP glycosyltransferase 1 family, polypeptide A10;UDP glucuronosyltransferase 1 family, polypeptide A6A;UDP glucuronosyltransferase …	394436;394435;394434;394433;394432;394430;94284;22236
GSE11415_90pc_vs_50pc	1448362_at	0.0030236	7.44e-05	11.6164	2.22928	0.608109	Dnajc7	no_target	DnaJ heat shock protein family (Hsp40) member C7	56354
GSE11415_90pc_vs_50pc	1438267_x_at	0.0030236	7.44e-05	-11.6163	2.22926	-0.686603	Rnps1	no_target	ribonucleic acid binding protein S1	19826
GSE11415_90pc_vs_50pc	1426037_a_at	0.0030322	7.47e-05	-11.6076	2.22506	-1.12116	Rgs16	no_target	regulator of G-protein signaling 16	19734
GSE11415_90pc_vs_50pc	1434600_at	0.0030325	7.48e-05	-11.6052	2.22392	-1.24795	Tjp2	no_target	tight junction protein 2	21873
GSE11415_90pc_vs_50pc	1451036_at	0.0030353	7.49e-05	11.6008	2.22182	0.617238	Spg21	no_target	spastic paraplegia 21 homolog (human)	27965
GSE11415_90pc_vs_50pc	1452115_a_at	0.0030353	7.5e-05	-11.5985	2.22071	-0.968379	Plk4	no_target	polo-like kinase 4	20873
GSE11415_90pc_vs_50pc	1448124_at	0.0030353	7.51e-05	-11.5955	2.21928	-0.40019	Gusb	no_target	glucuronidase, beta	110006
GSE11415_90pc_vs_50pc	1415705_at	0.0030353	7.51e-05	11.5946	2.21883	0.561571	Smim7	no_target	small integral membrane protein 7	66818
GSE11415_90pc_vs_50pc	1421253_at	0.0030392	7.53e-05	11.5881	2.21574	2.96494	Nrap	no_target	nebulin-related anchoring protein	18175
GSE11415_90pc_vs_50pc	1442927_at	0.0030392	7.54e-05	-11.5853	2.21437	-0.409254	Ptk2b	no_target	PTK2 protein tyrosine kinase 2 beta	19229
GSE11415_90pc_vs_50pc	1438385_s_at	0.0030392	7.54e-05	11.5841	2.21382	1.73168	Gpt2	no_target	glutamic pyruvate transaminase (alanine aminotransferase) 2	108682
GSE11415_90pc_vs_50pc	1416601_a_at	0.0030392	7.55e-05	-11.5831	2.21334	-0.329423	Rcan1	no_target	regulator of calcineurin 1	54720
GSE11415_90pc_vs_50pc	1420688_a_at	0.0030477	7.58e-05	11.5745	2.20919	1.12433	Sgce	no_target	sarcoglycan, epsilon	20392
GSE11415_90pc_vs_50pc	1429325_at	0.0030478	7.58e-05	-11.5723	2.20815	-0.981458	Poc1b	no_target	POC1 centriolar protein B	382406
GSE11415_90pc_vs_50pc	1453748_a_at	0.0030519	7.6e-05	-11.5671	2.20563	-1.63166	Kif23	no_target	kinesin family member 23	71819
GSE11415_90pc_vs_50pc	1424928_at	0.0030584	7.63e-05	-11.5587	2.20162	-1.22362	Emsy	no_target	EMSY, BRCA2-interacting transcriptional repressor	233545
GSE11415_90pc_vs_50pc	1455045_at	0.0030584	7.63e-05	11.5579	2.20121	1.92548	Srr	no_target	serine racemase	27364
GSE11415_90pc_vs_50pc	1450243_a_at	0.0030611	7.64e-05	11.5537	2.19922	3.303	Rcan2	no_target	regulator of calcineurin 2	53901
GSE11415_90pc_vs_50pc	1448445_at	0.0030771	7.69e-05	11.5395	2.19234	1.49917	Acp6	no_target	acid phosphatase 6, lysophosphatidic	66659
GSE11415_90pc_vs_50pc	1436859_at	0.0030817	7.71e-05	11.5339	2.18964	0.573017	Arl14ep	no_target	ADP-ribosylation factor-like 14 effector protein	212772
GSE11415_90pc_vs_50pc	1417034_at	0.0030841	7.72e-05	11.53	2.18777	2.32269	Trappc6a	no_target	trafficking protein particle complex 6A	67091
GSE11415_90pc_vs_50pc	1453288_at	0.0030844	7.73e-05	11.5276	2.18663	0.944266	Atf6	no_target	activating transcription factor 6	226641
GSE11415_90pc_vs_50pc	1416059_at	0.003087	7.74e-05	-11.5236	2.18471	-0.700849	Sec23b	no_target	SEC23 homolog B, COPII coat complex component	27054
GSE11415_90pc_vs_50pc	1418131_at	0.0030938	7.77e-05	-11.5164	2.18123	-0.627521	Samhd1	no_target	SAM domain and HD domain, 1	56045
GSE11415_90pc_vs_50pc	1450569_a_at	0.0031106	7.81e-05	-11.5017	2.1741	-0.52456	Rbm14	no_target	RNA binding motif protein 14	56275
GSE11415_90pc_vs_50pc	1452777_a_at	0.003116	7.83e-05	11.4956	2.17116	0.770926	Nub1	no_target	negative regulator of ubiquitin-like proteins 1	53312
GSE11415_90pc_vs_50pc	1423865_at	0.0031204	7.85e-05	11.4902	2.16857	0.990453	Slc44a1	no_target	solute carrier family 44, member 1	100434
GSE11415_90pc_vs_50pc	1455007_s_at	0.0031225	7.86e-05	11.4866	2.1668	1.47008	Gpt2	no_target	glutamic pyruvate transaminase (alanine aminotransferase) 2	108682
GSE11415_90pc_vs_50pc	1456711_at	0.0031321	7.9e-05	11.4774	2.16234	2.22551	Maats1	no_target	MYCBP-associated, testis expressed 1	320214
GSE11415_90pc_vs_50pc	1423666_s_at	0.0031398	7.92e-05	11.4695	2.15855	0.900148	Rpl5	no_target	ribosomal protein L5;ribisomal protein L5, pseudogene 2	100503670;668936
GSE11415_90pc_vs_50pc	1423666_s_at	0.0031398	7.92e-05	11.4695	2.15855	0.900148	Rpl5-ps2	no_target	ribosomal protein L5;ribisomal protein L5, pseudogene 2	100503670;668936
GSE11415_90pc_vs_50pc	1418000_a_at	0.0031398	7.93e-05	11.4671	2.15737	0.733427	Itm2b	no_target	integral membrane protein 2B	16432
GSE11415_90pc_vs_50pc	1418666_at	0.0031398	7.94e-05	11.4655	2.15659	3.31172	Ptx3	no_target	pentraxin related gene	19288
GSE11415_90pc_vs_50pc	1453110_at	0.0031417	7.95e-05	-11.4621	2.15492	-0.872379	Poc1b	no_target	POC1 centriolar protein B	382406
GSE11415_90pc_vs_50pc	1455655_a_at	0.0031552	7.99e-05	-11.4496	2.14886	-0.592121	Tardbp	no_target	TAR DNA binding protein	230908
GSE11415_90pc_vs_50pc	1454968_at	0.0031552	8e-05	-11.448	2.14812	-1.04942	Dnaaf2	no_target	dynein, axonemal assembly factor 2	109065
GSE11415_90pc_vs_50pc	1429114_at	0.0031652	8.03e-05	-11.4386	2.14355	-0.584071	Sestd1	no_target	SEC14 and spectrin domains 1	228071
GSE11415_90pc_vs_50pc	1422836_at	0.0031657	8.04e-05	-11.4362	2.14239	-1.50725	Mbnl3	no_target	muscleblind-like 3 (Drosophila)	171170
GSE11415_90pc_vs_50pc	1429242_at	0.0031748	8.07e-05	-11.4275	2.13815	-1.1541	Inip	no_target	INTS3 and NABP interacting protein	66209
GSE11415_90pc_vs_50pc	1450677_at	0.0031757	8.08e-05	-11.4248	2.13683	-1.01241	Chek1	no_target	checkpoint kinase 1	12649
GSE11415_90pc_vs_50pc	1437497_a_at	0.003178	8.09e-05	-11.4211	2.13504	-0.391816	Hsp90aa1	no_target	heat shock protein 90, alpha (cytosolic), class A member 1	15519
GSE11415_90pc_vs_50pc	1449060_at	0.0031782	8.1e-05	-11.4175	2.13325	-1.36211	Kif2c	no_target	kinesin family member 2C	73804
GSE11415_90pc_vs_50pc	1448819_at	0.0031782	8.1e-05	11.417	2.13301	0.567897	Eif2s2	no_target	eukaryotic translation initiation factor 2, subunit 2 (beta)	67204
GSE11415_90pc_vs_50pc	1449291_a_at	0.003186	8.14e-05	-11.4061	2.1277	-1.4341	Dcbld1	no_target	discoidin, CUB and LCCL domain containing 1	66686
GSE11415_90pc_vs_50pc	1419031_at	0.003186	8.14e-05	-11.4057	2.12751	-1.30858	Fads2	no_target	fatty acid desaturase 2	56473
GSE11415_90pc_vs_50pc	1427932_s_at	0.003186	8.15e-05	11.4051	2.12722	0.86168	A130040M12Rik	no_target	RIKEN cDNA A130040M12 gene;RIKEN cDNA 1200015M12 gene;RIKEN cDNA 1200003I10 gene	319269;71739;71719
GSE11415_90pc_vs_50pc	1427932_s_at	0.003186	8.15e-05	11.4051	2.12722	0.86168	1200015M12Rik	no_target	RIKEN cDNA A130040M12 gene;RIKEN cDNA 1200015M12 gene;RIKEN cDNA 1200003I10 gene	319269;71739;71719
GSE11415_90pc_vs_50pc	1427932_s_at	0.003186	8.15e-05	11.4051	2.12722	0.86168	1200003I10Rik	no_target	RIKEN cDNA A130040M12 gene;RIKEN cDNA 1200015M12 gene;RIKEN cDNA 1200003I10 gene	319269;71739;71719
GSE11415_90pc_vs_50pc	1423362_at	0.003186	8.15e-05	11.4032	2.1263	1.66368	Sort1	no_target	sortilin 1	20661
GSE11415_90pc_vs_50pc	1451599_at	0.0031991	8.2e-05	11.39	2.11983	1.20007	Sesn2	no_target	sestrin 2	230784
GSE11415_90pc_vs_50pc	1452056_s_at	0.0031991	8.2e-05	11.3897	2.11971	0.545361	Ppp3ca	no_target	protein phosphatase 3, catalytic subunit, alpha isoform	19055
GSE11415_90pc_vs_50pc	1417522_at	0.0032053	8.22e-05	11.3833	2.11656	0.962529	Fbxo32	no_target	F-box protein 32	67731
GSE11415_90pc_vs_50pc	1450957_a_at	0.0032101	8.25e-05	11.3769	2.11346	0.488457	Sqstm1	no_target	sequestosome 1	18412
GSE11415_90pc_vs_50pc	1452430_s_at	0.0032101	8.26e-05	-11.3741	2.11208	-0.758001	LOC102641923	no_target	serine/arginine-rich splicing factor 1-like;serine/arginine-rich splicing factor 1	102641923;110809
GSE11415_90pc_vs_50pc	1452430_s_at	0.0032101	8.26e-05	-11.3741	2.11208	-0.758001	Srsf1	no_target	serine/arginine-rich splicing factor 1-like;serine/arginine-rich splicing factor 1	102641923;110809
GSE11415_90pc_vs_50pc	1425869_a_at	0.0032101	8.26e-05	11.3738	2.11195	1.36249	Psen2	no_target	presenilin 2	19165
GSE11415_90pc_vs_50pc	1424144_at	0.0032301	8.32e-05	-11.3574	2.10393	-0.59861	Cdt1	no_target	chromatin licensing and DNA replication factor 1	67177
GSE11415_90pc_vs_50pc	1451782_a_at	0.0032366	8.34e-05	11.3508	2.10069	0.944879	Slc29a1	no_target	solute carrier family 29 (nucleoside transporters), member 1	63959
GSE11415_90pc_vs_50pc	1429689_at	0.0032515	8.38e-05	-11.3383	2.09453	-1.42843	Prdm10	no_target	PR domain containing 10;RIKEN cDNA 4932433N03 gene	382066;74384
GSE11415_90pc_vs_50pc	1429689_at	0.0032515	8.38e-05	-11.3383	2.09453	-1.42843	4932433N03Rik	no_target	PR domain containing 10;RIKEN cDNA 4932433N03 gene	382066;74384
GSE11415_90pc_vs_50pc	1436361_at	0.0032536	8.4e-05	11.3348	2.09283	0.654275	Vgll2	no_target	vestigial like family member 2	215031
GSE11415_90pc_vs_50pc	1424463_at	0.0032693	8.44e-05	11.3217	2.08642	0.546083	Mfsd6	no_target	major facilitator superfamily domain containing 6	98682
GSE11415_90pc_vs_50pc	1442590_at	0.0032717	8.47e-05	-11.3148	2.08303	-0.696268	Tnfrsf22	no_target	tumor necrosis factor receptor superfamily, member 22;tumor necrosis factor receptor superfamily, member 23	79202;79201
GSE11415_90pc_vs_50pc	1442590_at	0.0032717	8.47e-05	-11.3148	2.08303	-0.696268	Tnfrsf23	no_target	tumor necrosis factor receptor superfamily, member 22;tumor necrosis factor receptor superfamily, member 23	79202;79201
GSE11415_90pc_vs_50pc	1419082_at	0.0032717	8.48e-05	-11.3123	2.0818	-1.63736	Serpinb2	no_target	serine (or cysteine) peptidase inhibitor, clade B, member 2	18788
GSE11415_90pc_vs_50pc	1437711_x_at	0.0032717	8.48e-05	-11.3121	2.08171	-0.594111	Odc1	no_target	ornithine decarboxylase, structural 1	18263
GSE11415_90pc_vs_50pc	1417496_at	0.0032717	8.48e-05	11.3118	2.08152	3.30522	Cp	no_target	ceruloplasmin	12870
GSE11415_90pc_vs_50pc	1417821_at	0.0032717	8.49e-05	-11.3102	2.08076	-1.04318	D17H6S56E-5	no_target	DNA segment, Chr 17, human D6S56E 5	110956
GSE11415_90pc_vs_50pc	1454914_at	0.0032831	8.52e-05	-11.3002	2.07585	-0.965199	U2surp	no_target	U2 snRNP-associated SURP domain containing	67958
GSE11415_90pc_vs_50pc	1454711_at	0.0032859	8.54e-05	-11.2963	2.07392	-0.57899	Trio	no_target	triple functional domain (PTPRF interacting)	223435
GSE11415_90pc_vs_50pc	1415928_a_at	0.0032859	8.55e-05	11.2944	2.07297	0.894288	Map1lc3b	no_target	microtubule-associated protein 1 light chain 3 beta	67443
GSE11415_90pc_vs_50pc	1417404_at	0.0032921	8.58e-05	-11.2861	2.06888	-1.69484	Elovl6	no_target	ELOVL family member 6, elongation of long chain fatty acids (yeast)	170439
GSE11415_90pc_vs_50pc	1423417_at	0.0032922	8.58e-05	-11.2841	2.06789	-0.627636	Smarcc1	no_target	SWI/SNF related, matrix associated, actin dependent regulator of chromatin, subfamily c, member 1	20588
GSE11415_90pc_vs_50pc	1416968_a_at	0.0032966	8.6e-05	11.2791	2.06543	0.67371	Hsd3b7	no_target	hydroxy-delta-5-steroid dehydrogenase, 3 beta- and steroid delta-isomerase 7	101502
GSE11415_90pc_vs_50pc	1451639_at	0.0033008	8.62e-05	11.2742	2.06303	1.09781	Cebpg	no_target	CCAAT/enhancer binding protein (C/EBP), gamma	12611
GSE11415_90pc_vs_50pc	1425837_a_at	0.0033048	8.64e-05	-11.2695	2.0607	-0.477309	Noct	no_target	nocturnin	12457
GSE11415_90pc_vs_50pc	1428630_x_at	0.0033076	8.65e-05	11.2656	2.05879	1.13755	Haghl	no_target	hydroxyacylglutathione hydrolase-like	68977
GSE11415_90pc_vs_50pc	1426570_a_at	0.0033096	8.67e-05	-11.2623	2.05714	-1.26617	Frk	no_target	fyn-related kinase	14302
GSE11415_90pc_vs_50pc	1424220_a_at	0.0033105	8.68e-05	11.258	2.05502	3.94973	Porcn	no_target	porcupine homolog (Drosophila)	53627
GSE11415_90pc_vs_50pc	1453722_s_at	0.0033105	8.69e-05	-11.2548	2.05345	-0.799133	LOC102641923	no_target	serine/arginine-rich splicing factor 1-like;serine/arginine-rich splicing factor 1	102641923;110809
GSE11415_90pc_vs_50pc	1453722_s_at	0.0033105	8.69e-05	-11.2548	2.05345	-0.799133	Srsf1	no_target	serine/arginine-rich splicing factor 1-like;serine/arginine-rich splicing factor 1	102641923;110809
GSE11415_90pc_vs_50pc	1423318_at	0.0033105	8.7e-05	-11.2534	2.05275	-1.69679	Rad18	no_target	RAD18 E3 ubiquitin protein ligase	58186
GSE11415_90pc_vs_50pc	1451891_a_at	0.0033105	8.7e-05	11.2531	2.05262	0.778516	Dysf	no_target	dysferlin	26903
GSE11415_90pc_vs_50pc	1449600_at	0.0033105	8.71e-05	11.252	2.05206	1.02233	Gm3716	no_target	predicted gene 3716	100042198
GSE11415_90pc_vs_50pc	1439348_at	0.0033122	8.72e-05	-11.2489	2.05051	-0.986317	S100a10	no_target	S100 calcium binding protein A10 (calpactin)	20194
GSE11415_90pc_vs_50pc	1416309_at	0.0033179	8.74e-05	-11.243	2.04762	-0.527612	Nusap1	no_target	nucleolar and spindle associated protein 1	108907
GSE11415_90pc_vs_50pc	1449293_a_at	0.003327	8.77e-05	-11.2349	2.04358	-1.32867	Skp2	no_target	S-phase kinase-associated protein 2 (p45)	27401
GSE11415_90pc_vs_50pc	1433538_at	0.0033295	8.78e-05	11.2312	2.04177	0.709354	Marveld1	no_target	MARVEL (membrane-associating) domain containing 1	277010
GSE11415_90pc_vs_50pc	1423305_at	0.0033339	8.8e-05	11.2263	2.03933	0.771899	Extl1	no_target	exostoses (multiple)-like 1	56219
GSE11415_90pc_vs_50pc	1420441_at	0.0033392	8.83e-05	-11.22	2.03622	-0.949128	Cenpc1	no_target	centromere protein C1	12617
GSE11415_90pc_vs_50pc	1415996_at	0.0033392	8.83e-05	11.2188	2.03562	1.39779	Txnip	no_target	thioredoxin interacting protein	56338
GSE11415_90pc_vs_50pc	1451895_a_at	0.0033398	8.84e-05	-11.2165	2.03449	-2.23222	Dhcr24	no_target	24-dehydrocholesterol reductase	74754
GSE11415_90pc_vs_50pc	1429958_x_at	0.0033578	8.9e-05	11.2023	2.02746	1.03356	Haghl	no_target	hydroxyacylglutathione hydrolase-like	68977
GSE11415_90pc_vs_50pc	1417656_at	0.0033583	8.91e-05	-11.2001	2.02632	-3.04678	Mybl2	no_target	myeloblastosis oncogene-like 2	17865
GSE11415_90pc_vs_50pc	1434699_at	0.0033757	8.96e-05	-11.1864	2.01955	-1.28309	G2e3	no_target	G2/M-phase specific E3 ubiquitin ligase	217558
GSE11415_90pc_vs_50pc	1452734_at	0.0033807	8.98e-05	11.1812	2.01694	1.19315	Rnaset2a	no_target	ribonuclease T2A;ribonuclease T2B	100037283;68195
GSE11415_90pc_vs_50pc	1452734_at	0.0033807	8.98e-05	11.1812	2.01694	1.19315	Rnaset2b	no_target	ribonuclease T2A;ribonuclease T2B	100037283;68195
GSE11415_90pc_vs_50pc	1456144_at	0.0033845	9e-05	-11.1759	2.0143	-3.0203	Nav3	no_target	neuron navigator 3	260315
GSE11415_90pc_vs_50pc	1428355_at	0.0033845	9.01e-05	-11.1748	2.01375	-1.13451	Osbp2	no_target	oxysterol binding protein 2	74309
GSE11415_90pc_vs_50pc	1444952_a_at	0.0033937	9.05e-05	-11.1639	2.00833	-0.802799	Nucks1	no_target	nuclear casein kinase and cyclin-dependent kinase substrate 1	98415
GSE11415_90pc_vs_50pc	1423524_at	0.0033937	9.05e-05	-11.1636	2.00818	-1.36815	Mastl	no_target	microtubule associated serine/threonine kinase-like	67121
GSE11415_90pc_vs_50pc	1426108_s_at	0.0033937	9.06e-05	11.1611	2.00695	2.5001	Cacnb1	no_target	calcium channel, voltage-dependent, beta 1 subunit	12295
GSE11415_90pc_vs_50pc	1435216_a_at	0.0033937	9.06e-05	-11.161	2.0069	-0.842961	Odf2	no_target	outer dense fiber of sperm tails 2	18286
GSE11415_90pc_vs_50pc	1460241_a_at	0.0033937	9.07e-05	11.159	2.00588	0.938771	St3gal5	no_target	ST3 beta-galactoside alpha-2,3-sialyltransferase 5	20454
GSE11415_90pc_vs_50pc	1421844_at	0.0033937	9.07e-05	-11.1573	2.00503	-1.4443	Il1rap	no_target	interleukin 1 receptor accessory protein	16180
GSE11415_90pc_vs_50pc	1435827_at	0.0033964	9.09e-05	-11.1536	2.00319	-1.23875	4933404O12Rik	no_target	RIKEN cDNA 4933404O12 gene	66752
GSE11415_90pc_vs_50pc	1449356_at	0.0033974	9.1e-05	11.1511	2.00195	0.572806	Asb5	no_target	ankyrin repeat and SOCs box-containing 5	76294
GSE11415_90pc_vs_50pc	1452708_a_at	0.0034057	9.14e-05	-11.1405	1.99667	-0.720402	Luc7l	no_target	Luc7-like	66978
GSE11415_90pc_vs_50pc	1420988_at	0.0034057	9.14e-05	-11.1403	1.99657	-2.32089	Polh	no_target	polymerase (DNA directed), eta (RAD 30 related)	80905
GSE11415_90pc_vs_50pc	1434695_at	0.0034057	9.15e-05	-11.1394	1.99613	-1.39967	Dtl	no_target	denticleless E3 ubiquitin protein ligase	76843
GSE11415_90pc_vs_50pc	1455010_at	0.0034057	9.15e-05	11.1381	1.99544	1.11532	Zfas1	no_target	zinc finger, NFX1-type containing 1, antisense RNA 1	68949
GSE11415_90pc_vs_50pc	1423882_at	0.0034078	9.17e-05	-11.1337	1.99325	-1.34026	Rfwd3	no_target	ring finger and WD repeat domain 3	234736
GSE11415_90pc_vs_50pc	1436247_at	0.0034078	9.17e-05	-11.1329	1.99285	-0.656185	Ints2	no_target	integrator complex subunit 2	70422
GSE11415_90pc_vs_50pc	1456531_x_at	0.0034115	9.19e-05	-11.1286	1.99071	-0.223108	Prpf19	no_target	pre-mRNA processing factor 19	28000
GSE11415_90pc_vs_50pc	1431416_a_at	0.0034204	9.22e-05	-11.1208	1.98681	-0.753394	Jam2	no_target	junction adhesion molecule 2	67374
GSE11415_90pc_vs_50pc	1419384_at	0.0034267	9.25e-05	11.1148	1.98382	0.560086	Pick1	no_target	protein interacting with C kinase 1	18693
GSE11415_90pc_vs_50pc	1417926_at	0.0034455	9.31e-05	-11.1004	1.9766	-1.35778	Ncapg2	no_target	non-SMC condensin II complex, subunit G2	76044
GSE11415_90pc_vs_50pc	1451888_a_at	0.0034455	9.32e-05	-11.0981	1.97544	-2.15745	Tenm4	no_target	teneurin transmembrane protein 4	23966
GSE11415_90pc_vs_50pc	1450964_a_at	0.0034455	9.32e-05	11.0958	1.97427	0.564405	Osbpl9	no_target	oxysterol binding protein-like 9	100273
GSE11415_90pc_vs_50pc	1424597_at	0.0034455	9.33e-05	11.095	1.97389	0.909149	Wash1	no_target	WAS protein family homolog 1	68767
GSE11415_90pc_vs_50pc	1437380_x_at	0.0034628	9.39e-05	-11.0805	1.9666	-0.749179	Pgd	no_target	phosphogluconate dehydrogenase	110208
GSE11415_90pc_vs_50pc	1440924_at	0.0034628	9.39e-05	-11.0797	1.96622	-2.34446	Kif20b	no_target	kinesin family member 20B	240641
GSE11415_90pc_vs_50pc	1429655_at	0.0034628	9.4e-05	-11.0782	1.96544	-0.627845	Nudcd1	no_target	NudC domain containing 1	67429
GSE11415_90pc_vs_50pc	1426278_at	0.0034672	9.42e-05	11.0735	1.96308	0.566143	Ifi27l2a	no_target	interferon, alpha-inducible protein 27 like 2A	76933
GSE11415_90pc_vs_50pc	1428304_at	0.003474	9.44e-05	-11.0672	1.95995	-1.5723	Esco2	no_target	establishment of sister chromatid cohesion N-acetyltransferase 2	71988
GSE11415_90pc_vs_50pc	1451088_a_at	0.0034746	9.45e-05	11.065	1.95883	0.608376	Oxa1l	no_target	oxidase assembly 1-like	69089
GSE11415_90pc_vs_50pc	1449408_at	0.0034867	9.5e-05	-11.0528	1.95271	-0.477725	Jam2	no_target	junction adhesion molecule 2	67374
GSE11415_90pc_vs_50pc	1453226_at	0.0034867	9.51e-05	-11.0517	1.95212	-1.24663	Kif18b	no_target	kinesin family member 18B	70218
GSE11415_90pc_vs_50pc	1455102_at	0.0034929	9.53e-05	-11.0458	1.94919	-1.10512	Larp4	no_target	La ribonucleoprotein domain family, member 4	207214
GSE11415_90pc_vs_50pc	1440965_at	0.0035173	9.61e-05	11.0267	1.93955	1.08956	Pigl	no_target	phosphatidylinositol glycan anchor biosynthesis, class L	327942
GSE11415_90pc_vs_50pc	1423157_at	0.0035173	9.62e-05	11.0265	1.93944	1.14137	Gnpnat1	no_target	glucosamine-phosphate N-acetyltransferase 1	54342
GSE11415_90pc_vs_50pc	1451100_a_at	0.0035411	9.69e-05	-11.0089	1.93056	-0.752871	Cdv3	no_target	carnitine deficiency-associated gene expressed in ventricle 3	321022
GSE11415_90pc_vs_50pc	1418643_at	0.0035411	9.7e-05	11.0078	1.92997	1.30931	Tspan13	no_target	tetraspanin 13	66109
GSE11415_90pc_vs_50pc	1426539_at	0.0035484	9.72e-05	11.0014	1.92673	1.13139	Usp11	no_target	ubiquitin specific peptidase 11	236733
GSE11415_90pc_vs_50pc	1424198_at	0.0035485	9.73e-05	-10.9995	1.92579	-0.8786	Dlg5	no_target	discs, large homolog 5 (Drosophila)	71228
GSE11415_90pc_vs_50pc	1424891_a_at	0.0035713	9.81e-05	-10.9816	1.91675	-0.572567	Zw10	no_target	zw10 kinetochore protein	26951
GSE11415_90pc_vs_50pc	1460180_at	0.0035713	9.81e-05	10.9815	1.91668	0.794753	Hexb	no_target	hexosaminidase B	15212
GSE11415_90pc_vs_50pc	1433893_s_at	0.0035716	9.83e-05	-10.9778	1.91481	-1.13508	Spag5	no_target	sperm associated antigen 5	54141
GSE11415_90pc_vs_50pc	1438473_at	0.0035716	9.83e-05	10.9769	1.91434	1.08148	Arl15	no_target	ADP-ribosylation factor-like 15	218639
GSE11415_90pc_vs_50pc	1449070_x_at	0.0035716	9.84e-05	10.9759	1.91386	1.11263	Apcdd1	no_target	adenomatosis polyposis coli down-regulated 1	494504
GSE11415_90pc_vs_50pc	1429658_a_at	0.0035736	9.85e-05	-10.9729	1.91231	-1.63265	Smc2	no_target	structural maintenance of chromosomes 2	14211
GSE11415_90pc_vs_50pc	1451950_a_at	0.0035864	9.89e-05	10.9631	1.90734	0.677885	Cd80	no_target	CD80 antigen	12519
GSE11415_90pc_vs_50pc	1429778_at	0.0036004	9.94e-05	10.9526	1.90202	0.641373	Optn	no_target	optineurin	71648
GSE11415_90pc_vs_50pc	1434942_at	0.0036013	9.95e-05	-10.9502	1.90082	-0.391002	Esf1	no_target	ESF1 nucleolar pre-rRNA processing protein homolog	66580
GSE11415_90pc_vs_50pc	1416835_s_at	0.003618	0.0001	-10.9381	1.89465	-0.494966	Amd1	no_target	S-adenosylmethionine decarboxylase 1	11702
GSE11415_90pc_vs_50pc	1418862_at	0.0036303	0.0001	10.9288	1.88991	1.78713	Echdc3	no_target	enoyl Coenzyme A hydratase domain containing 3	67856
GSE11415_90pc_vs_50pc	1438833_at	0.0036475	0.000101	-10.9159	1.88334	-2.31103	Casc5	no_target	cancer susceptibility candidate 5	76464
GSE11415_90pc_vs_50pc	1427390_at	0.0036475	0.000101	10.9147	1.88272	1.07121	Bloc1s3	no_target	biogenesis of lysosomal organelles complex-1, subunit 3	232946
GSE11415_90pc_vs_50pc	1426751_s_at	0.003651	0.000101	-10.9108	1.88074	-1.01976	Nup107	no_target	nucleoporin 107	103468
GSE11415_90pc_vs_50pc	1428323_at	0.0036599	0.000102	-10.9024	1.87646	-0.642789	Gpd2	no_target	glycerol phosphate dehydrogenase 2, mitochondrial	14571
GSE11415_90pc_vs_50pc	1448838_at	0.0036599	0.000102	-10.9018	1.87617	-0.609389	Topors	no_target	topoisomerase I binding, arginine/serine-rich	106021
GSE11415_90pc_vs_50pc	1453358_s_at	0.0036604	0.000102	10.8985	1.87447	1.40678	Amn1	no_target	antagonist of mitotic exit network 1	232566
GSE11415_90pc_vs_50pc	1451364_at	0.0036604	0.000102	10.898	1.87419	1.38136	Polr3gl	no_target	polymerase (RNA) III (DNA directed) polypeptide G like	69870
GSE11415_90pc_vs_50pc	1417505_s_at	0.0036663	0.000102	10.8922	1.87125	0.55814	LOC100861969	no_target	interleukin-11 receptor subunit alpha-2-like;predicted gene 13305;predicted gene 2002;interleukin 11 receptor, alpha chain 2;interleukin 11 receptor, alpha chain 1	100861969;100042555;100038993;16158;16157
GSE11415_90pc_vs_50pc	1417505_s_at	0.0036663	0.000102	10.8922	1.87125	0.55814	Gm13305	no_target	interleukin-11 receptor subunit alpha-2-like;predicted gene 13305;predicted gene 2002;interleukin 11 receptor, alpha chain 2;interleukin 11 receptor, alpha chain 1	100861969;100042555;100038993;16158;16157
GSE11415_90pc_vs_50pc	1417505_s_at	0.0036663	0.000102	10.8922	1.87125	0.55814	Gm2002	no_target	interleukin-11 receptor subunit alpha-2-like;predicted gene 13305;predicted gene 2002;interleukin 11 receptor, alpha chain 2;interleukin 11 receptor, alpha chain 1	100861969;100042555;100038993;16158;16157
GSE11415_90pc_vs_50pc	1417505_s_at	0.0036663	0.000102	10.8922	1.87125	0.55814	Il11ra2	no_target	interleukin-11 receptor subunit alpha-2-like;predicted gene 13305;predicted gene 2002;interleukin 11 receptor, alpha chain 2;interleukin 11 receptor, alpha chain 1	100861969;100042555;100038993;16158;16157
GSE11415_90pc_vs_50pc	1417505_s_at	0.0036663	0.000102	10.8922	1.87125	0.55814	Il11ra1	no_target	interleukin-11 receptor subunit alpha-2-like;predicted gene 13305;predicted gene 2002;interleukin 11 receptor, alpha chain 2;interleukin 11 receptor, alpha chain 1	100861969;100042555;100038993;16158;16157
GSE11415_90pc_vs_50pc	1424434_at	0.0036663	0.000102	10.8908	1.87055	1.37739	Mettl22	no_target	methyltransferase like 22	239706
GSE11415_90pc_vs_50pc	1426715_s_at	0.0036923	0.000103	10.8718	1.86081	0.76237	Slc46a1	no_target	solute carrier family 46, member 1	52466
GSE11415_90pc_vs_50pc	1450095_a_at	0.0036923	0.000103	10.8716	1.86074	1.30471	Acyp1	no_target	acylphosphatase 1, erythrocyte (common) type	66204
GSE11415_90pc_vs_50pc	1455855_x_at	0.0036935	0.000103	-10.8692	1.85949	-0.27112	Hnrnpab	no_target	heterogeneous nuclear ribonucleoprotein A/B	15384
GSE11415_90pc_vs_50pc	1436761_s_at	0.0036944	0.000103	10.8669	1.85829	1.42583	Fam13c	no_target	family with sequence similarity 13, member C	71721
GSE11415_90pc_vs_50pc	1432419_a_at	0.0036946	0.000103	10.8646	1.85713	1.21602	Mob2	no_target	MOB kinase activator 2	101513
GSE11415_90pc_vs_50pc	1423040_at	0.0036946	0.000103	-10.8633	1.85645	-0.746888	Bzw1	no_target	basic leucine zipper and W2 domains 1	66882
GSE11415_90pc_vs_50pc	1417133_at	0.0036996	0.000104	10.8585	1.85401	1.102	Pmp22	no_target	peripheral myelin protein 22	18858
GSE11415_90pc_vs_50pc	1418545_at	0.0036998	0.000104	-10.856	1.85272	-0.690334	Wasf1	no_target	WAS protein family, member 1	83767
GSE11415_90pc_vs_50pc	1423325_at	0.0036998	0.000104	-10.8532	1.8513	-1.26859	Pnn	no_target	pinin	18949
GSE11415_90pc_vs_50pc	1422869_at	0.0036998	0.000104	-10.8531	1.85125	-2.56318	Mertk	no_target	c-mer proto-oncogene tyrosine kinase	17289
GSE11415_90pc_vs_50pc	1450454_at	0.0037038	0.000104	10.849	1.84916	0.818195	Tor3a	no_target	torsin family 3, member A	30935
GSE11415_90pc_vs_50pc	1441170_a_at	0.0037088	0.000104	10.8443	1.84672	1.33125	Dab2ip	no_target	disabled 2 interacting protein	69601
GSE11415_90pc_vs_50pc	1455551_at	0.0037094	0.000104	-10.8422	1.84564	-1.12223	Uevld	no_target	UEV and lactate/malate dehyrogenase domains	54122
GSE11415_90pc_vs_50pc	1430596_s_at	0.0037097	0.000105	10.8403	1.84466	0.963119	Vgll3	target	vestigial like family member 3	73569
GSE11415_90pc_vs_50pc	1454042_a_at	0.0037169	0.000105	-10.8342	1.84155	-1.00436	Srpk1	no_target	serine/arginine-rich protein specific kinase 1	20815
GSE11415_90pc_vs_50pc	1418962_at	0.003729	0.000105	10.825	1.83679	0.840917	Necap2	no_target	NECAP endocytosis associated 2	66147
GSE11415_90pc_vs_50pc	1436588_at	0.003729	0.000105	-10.8236	1.83611	-1.59725	Rttn	no_target	rotatin	246102
GSE11415_90pc_vs_50pc	1421453_at	0.0037306	0.000105	10.8207	1.83458	1.47708	Jph2	no_target	junctophilin 2	59091
GSE11415_90pc_vs_50pc	1435938_at	0.0037373	0.000106	-10.8135	1.83091	-1.13455	Ckap2l	no_target	cytoskeleton associated protein 2-like	70466
GSE11415_90pc_vs_50pc	1452164_at	0.0037375	0.000106	10.8117	1.82995	0.429286	Fam134a	no_target	family with sequence similarity 134, member A	227298
GSE11415_90pc_vs_50pc	1423234_at	0.0037403	0.000106	-10.8083	1.82821	-0.590943	Psmd5	no_target	proteasome (prosome, macropain) 26S subunit, non-ATPase, 5	66998
GSE11415_90pc_vs_50pc	1417125_at	0.003746	0.000106	-10.8032	1.82559	-0.492156	Ahcy	no_target	S-adenosylhomocysteine hydrolase	269378
GSE11415_90pc_vs_50pc	1423390_at	0.003752	0.000107	10.798	1.82289	0.754156	Siah1a	no_target	seven in absentia 1A	20437
GSE11415_90pc_vs_50pc	1439463_x_at	0.0037609	0.000107	-10.7904	1.81901	-0.438925	LOC102635075	no_target	high mobility group protein B1 pseudogene;predicted gene, 21596;high mobility group box1, pseudogene 10;high mobility group box 1	102635075;100862258;619937;15289
GSE11415_90pc_vs_50pc	1439463_x_at	0.0037609	0.000107	-10.7904	1.81901	-0.438925	Gm21596	no_target	high mobility group protein B1 pseudogene;predicted gene, 21596;high mobility group box1, pseudogene 10;high mobility group box 1	102635075;100862258;619937;15289
GSE11415_90pc_vs_50pc	1439463_x_at	0.0037609	0.000107	-10.7904	1.81901	-0.438925	Hmgb1-ps10	no_target	high mobility group protein B1 pseudogene;predicted gene, 21596;high mobility group box1, pseudogene 10;high mobility group box 1	102635075;100862258;619937;15289
GSE11415_90pc_vs_50pc	1439463_x_at	0.0037609	0.000107	-10.7904	1.81901	-0.438925	Hmgb1	no_target	high mobility group protein B1 pseudogene;predicted gene, 21596;high mobility group box1, pseudogene 10;high mobility group box 1	102635075;100862258;619937;15289
GSE11415_90pc_vs_50pc	1435914_at	0.0037609	0.000107	10.7887	1.81813	1.21169	Ncor1	no_target	nuclear receptor co-repressor 1	20185
GSE11415_90pc_vs_50pc	1422769_at	0.0037609	0.000107	-10.7869	1.81721	-0.643714	Syncrip	no_target	synaptotagmin binding, cytoplasmic RNA interacting protein	56403
GSE11415_90pc_vs_50pc	1440559_at	0.0037609	0.000107	10.7859	1.81666	1.01755	Hmga2-ps1	no_target	high mobility group AT-hook 2, pseudogene 1	15365
GSE11415_90pc_vs_50pc	1420851_at	0.003764	0.000107	-10.7807	1.814	-1.12727	Pard6g	no_target	par-6 family cell polarity regulator gamma	93737
GSE11415_90pc_vs_50pc	1429099_at	0.003764	0.000107	10.7807	1.81398	0.470119	Duxbl3	no_target	double homeobox B-like 3;double homeobox B-like 2;double homeobox B-like 1	100039293;100039227;278672
GSE11415_90pc_vs_50pc	1429099_at	0.003764	0.000107	10.7807	1.81398	0.470119	Duxbl2	no_target	double homeobox B-like 3;double homeobox B-like 2;double homeobox B-like 1	100039293;100039227;278672
GSE11415_90pc_vs_50pc	1429099_at	0.003764	0.000107	10.7807	1.81398	0.470119	Duxbl1	no_target	double homeobox B-like 3;double homeobox B-like 2;double homeobox B-like 1	100039293;100039227;278672
GSE11415_90pc_vs_50pc	1443823_s_at	0.0037785	0.000108	10.7703	1.80861	3.0865	Atp1a2	no_target	ATPase, Na+/K+ transporting, alpha 2 polypeptide	98660
GSE11415_90pc_vs_50pc	1426312_at	0.0037785	0.000108	10.7676	1.80723	1.02414	Bre	no_target	brain and reproductive organ-expressed protein	107976
GSE11415_90pc_vs_50pc	1454750_a_at	0.0037785	0.000108	-10.7671	1.80696	-0.628459	Dcaf15	no_target	DDB1 and CUL4 associated factor 15	212123
GSE11415_90pc_vs_50pc	1451490_at	0.0037812	0.000108	10.7638	1.80527	1.12845	Lyplal1	no_target	lysophospholipase-like 1	226791
GSE11415_90pc_vs_50pc	1419978_s_at	0.0037903	0.000109	10.7566	1.80153	0.673792	Arhgef25	no_target	Rho guanine nucleotide exchange factor (GEF) 25	52666
GSE11415_90pc_vs_50pc	1452372_at	0.0037903	0.000109	10.7552	1.80079	0.806486	Bsdc1	no_target	BSD domain containing 1	100383
GSE11415_90pc_vs_50pc	1425927_a_at	0.0037961	0.000109	10.7501	1.79818	2.04724	Atf5	no_target	activating transcription factor 5	107503
GSE11415_90pc_vs_50pc	1449167_at	0.0037989	0.000109	10.7468	1.79645	0.559781	Epb41l4a	no_target	erythrocyte membrane protein band 4.1 like 4a	13824
GSE11415_90pc_vs_50pc	1434015_at	0.0038011	0.000109	10.7438	1.79491	3.34662	Slc2a6	no_target	solute carrier family 2 (facilitated glucose transporter), member 6	227659
GSE11415_90pc_vs_50pc	1416610_a_at	0.0038049	0.000109	10.74	1.79292	0.636578	Clcn3	no_target	chloride channel, voltage-sensitive 3	12725
GSE11415_90pc_vs_50pc	1455488_at	0.0038096	0.00011	-10.7355	1.79063	-1.7746	Haus6	no_target	HAUS augmin-like complex, subunit 6	230376
GSE11415_90pc_vs_50pc	1429039_s_at	0.0038203	0.00011	10.7273	1.78637	0.314221	Dda1	no_target	DET1 and DDB1 associated 1	66498
GSE11415_90pc_vs_50pc	1451080_at	0.0038203	0.00011	-10.726	1.7857	-1.14003	Usp1	no_target	ubiquitin specific peptidase 1	230484
GSE11415_90pc_vs_50pc	1424783_a_at	0.0038296	0.00011	10.719	1.78206	1.93963	Ugt1a1	no_target	UDP glucuronosyltransferase 1 family, polypeptide A1;UDP glucuronosyltransferase 1 family, polypeptide A6B;UDP glucuronosyltransferase 1 family, polypeptide A9;UDP glucuronosyltransferase 1 family, polypeptide A5;UDP glucuronosyltransferase 1 family, polypeptide A7C;UDP glycosyltransferase 1 family, polypeptide A10;UDP glucuronosyltransferase 1 family, polypeptide A6A;UDP glucuronosyltransferase …	394436;394435;394434;394433;394432;394430;94284;22236
GSE11415_90pc_vs_50pc	1424783_a_at	0.0038296	0.00011	10.719	1.78206	1.93963	Ugt1a6b	no_target	UDP glucuronosyltransferase 1 family, polypeptide A1;UDP glucuronosyltransferase 1 family, polypeptide A6B;UDP glucuronosyltransferase 1 family, polypeptide A9;UDP glucuronosyltransferase 1 family, polypeptide A5;UDP glucuronosyltransferase 1 family, polypeptide A7C;UDP glycosyltransferase 1 family, polypeptide A10;UDP glucuronosyltransferase 1 family, polypeptide A6A;UDP glucuronosyltransferase …	394436;394435;394434;394433;394432;394430;94284;22236
GSE11415_90pc_vs_50pc	1424783_a_at	0.0038296	0.00011	10.719	1.78206	1.93963	Ugt1a9	no_target	UDP glucuronosyltransferase 1 family, polypeptide A1;UDP glucuronosyltransferase 1 family, polypeptide A6B;UDP glucuronosyltransferase 1 family, polypeptide A9;UDP glucuronosyltransferase 1 family, polypeptide A5;UDP glucuronosyltransferase 1 family, polypeptide A7C;UDP glycosyltransferase 1 family, polypeptide A10;UDP glucuronosyltransferase 1 family, polypeptide A6A;UDP glucuronosyltransferase …	394436;394435;394434;394433;394432;394430;94284;22236
GSE11415_90pc_vs_50pc	1424783_a_at	0.0038296	0.00011	10.719	1.78206	1.93963	Ugt1a5	no_target	UDP glucuronosyltransferase 1 family, polypeptide A1;UDP glucuronosyltransferase 1 family, polypeptide A6B;UDP glucuronosyltransferase 1 family, polypeptide A9;UDP glucuronosyltransferase 1 family, polypeptide A5;UDP glucuronosyltransferase 1 family, polypeptide A7C;UDP glycosyltransferase 1 family, polypeptide A10;UDP glucuronosyltransferase 1 family, polypeptide A6A;UDP glucuronosyltransferase …	394436;394435;394434;394433;394432;394430;94284;22236
GSE11415_90pc_vs_50pc	1424783_a_at	0.0038296	0.00011	10.719	1.78206	1.93963	Ugt1a7c	no_target	UDP glucuronosyltransferase 1 family, polypeptide A1;UDP glucuronosyltransferase 1 family, polypeptide A6B;UDP glucuronosyltransferase 1 family, polypeptide A9;UDP glucuronosyltransferase 1 family, polypeptide A5;UDP glucuronosyltransferase 1 family, polypeptide A7C;UDP glycosyltransferase 1 family, polypeptide A10;UDP glucuronosyltransferase 1 family, polypeptide A6A;UDP glucuronosyltransferase …	394436;394435;394434;394433;394432;394430;94284;22236
GSE11415_90pc_vs_50pc	1424783_a_at	0.0038296	0.00011	10.719	1.78206	1.93963	Ugt1a10	no_target	UDP glucuronosyltransferase 1 family, polypeptide A1;UDP glucuronosyltransferase 1 family, polypeptide A6B;UDP glucuronosyltransferase 1 family, polypeptide A9;UDP glucuronosyltransferase 1 family, polypeptide A5;UDP glucuronosyltransferase 1 family, polypeptide A7C;UDP glycosyltransferase 1 family, polypeptide A10;UDP glucuronosyltransferase 1 family, polypeptide A6A;UDP glucuronosyltransferase …	394436;394435;394434;394433;394432;394430;94284;22236
GSE11415_90pc_vs_50pc	1424783_a_at	0.0038296	0.00011	10.719	1.78206	1.93963	Ugt1a6a	no_target	UDP glucuronosyltransferase 1 family, polypeptide A1;UDP glucuronosyltransferase 1 family, polypeptide A6B;UDP glucuronosyltransferase 1 family, polypeptide A9;UDP glucuronosyltransferase 1 family, polypeptide A5;UDP glucuronosyltransferase 1 family, polypeptide A7C;UDP glycosyltransferase 1 family, polypeptide A10;UDP glucuronosyltransferase 1 family, polypeptide A6A;UDP glucuronosyltransferase …	394436;394435;394434;394433;394432;394430;94284;22236
GSE11415_90pc_vs_50pc	1424783_a_at	0.0038296	0.00011	10.719	1.78206	1.93963	Ugt1a2	no_target	UDP glucuronosyltransferase 1 family, polypeptide A1;UDP glucuronosyltransferase 1 family, polypeptide A6B;UDP glucuronosyltransferase 1 family, polypeptide A9;UDP glucuronosyltransferase 1 family, polypeptide A5;UDP glucuronosyltransferase 1 family, polypeptide A7C;UDP glycosyltransferase 1 family, polypeptide A10;UDP glucuronosyltransferase 1 family, polypeptide A6A;UDP glucuronosyltransferase …	394436;394435;394434;394433;394432;394430;94284;22236
GSE11415_90pc_vs_50pc	1427202_at	0.0038303	0.000111	10.7164	1.78067	1.64291	Mettl20	no_target	methyltransferase like 20	320204
GSE11415_90pc_vs_50pc	1426657_s_at	0.0038303	0.000111	10.7153	1.78012	0.700786	Gm8096	no_target	3-phosphoglycerate dehydrogenase pseudogene;3-phosphoglycerate dehydrogenase	666422;236539
GSE11415_90pc_vs_50pc	1426657_s_at	0.0038303	0.000111	10.7153	1.78012	0.700786	Phgdh	no_target	3-phosphoglycerate dehydrogenase pseudogene;3-phosphoglycerate dehydrogenase	666422;236539
GSE11415_90pc_vs_50pc	1418175_at	0.0038308	0.000111	-10.712	1.77839	-1.82308	Vdr	no_target	vitamin D receptor	22337
GSE11415_90pc_vs_50pc	1423914_at	0.0038308	0.000111	10.7105	1.77764	1.50887	Hid1	no_target	HID1 domain containing	217310
GSE11415_90pc_vs_50pc	1415889_a_at	0.0038308	0.000111	-10.7089	1.77681	-0.384163	Hsp90b1	no_target	heat shock protein 90, beta (Grp94), member 1	22027
GSE11415_90pc_vs_50pc	1436174_at	0.0038308	0.000111	-10.7082	1.77642	-1.15938	Atad2	no_target	ATPase family, AAA domain containing 2	70472
GSE11415_90pc_vs_50pc	1416389_a_at	0.0038308	0.000111	10.7057	1.77513	0.307729	Rcbtb2	no_target	regulator of chromosome condensation (RCC1) and BTB (POZ) domain containing protein 2	105670
GSE11415_90pc_vs_50pc	1449484_at	0.0038308	0.000111	-10.7049	1.77474	-0.518379	Stc2	no_target	stanniocalcin 2	20856
GSE11415_90pc_vs_50pc	1436849_x_at	0.0038403	0.000112	10.6979	1.77106	0.701502	Gaa	no_target	glucosidase, alpha, acid	14387
GSE11415_90pc_vs_50pc	1428478_at	0.0038458	0.000112	-10.6931	1.76858	-0.896156	Reep4	no_target	receptor accessory protein 4	72549
GSE11415_90pc_vs_50pc	1428259_at	0.003859	0.000112	-10.6839	1.76382	-1.24948	Pxdn	no_target	peroxidasin	69675
GSE11415_90pc_vs_50pc	1451720_at	0.0038627	0.000112	10.6802	1.76186	0.557372	Vps39	no_target	VPS39 HOPS complex subunit	269338
GSE11415_90pc_vs_50pc	1426684_at	0.0038716	0.000113	-10.6706	1.75687	-0.556734	Cnot6	no_target	CCR4-NOT transcription complex, subunit 6	104625
GSE11415_90pc_vs_50pc	1429119_at	0.0038716	0.000113	10.6692	1.75611	1.54385	Iah1	no_target	isoamyl acetate-hydrolyzing esterase 1 homolog	67732
GSE11415_90pc_vs_50pc	1431430_s_at	0.0038716	0.000113	-10.6677	1.75535	-1.13892	Trim59	no_target	tripartite motif-containing 59	66949
GSE11415_90pc_vs_50pc	1454713_s_at	0.0038716	0.000113	-10.6674	1.75518	-3.91378	Hdc	no_target	histidine decarboxylase	15186
GSE11415_90pc_vs_50pc	1455022_at	0.0038716	0.000113	-10.6643	1.75357	-0.910485	Strn	no_target	striatin, calmodulin binding protein	268980
GSE11415_90pc_vs_50pc	1428446_at	0.0038716	0.000113	10.6639	1.75335	1.34642	Dync2li1	no_target	dynein cytoplasmic 2 light intermediate chain 1	213575
GSE11415_90pc_vs_50pc	1455819_at	0.0038716	0.000113	-10.6636	1.75322	-0.505361	Ptbp3	no_target	polypyrimidine tract binding protein 3	230257
GSE11415_90pc_vs_50pc	1423577_at	0.0038846	0.000114	-10.6536	1.74801	-1.03619	Slf1	no_target	SMC5-SMC6 complex localization factor 1	105377
GSE11415_90pc_vs_50pc	1427325_s_at	0.0038846	0.000114	10.653	1.74769	1.41583	Akna	no_target	AT-hook transcription factor	100182
GSE11415_90pc_vs_50pc	1452337_at	0.0038871	0.000114	-10.65	1.7461	-2.30805	4930427A07Rik	no_target	RIKEN cDNA 4930427A07 gene	104732
GSE11415_90pc_vs_50pc	1427161_at	0.0038882	0.000114	-10.6477	1.74492	-1.47003	Cenpf	no_target	centromere protein F	108000
GSE11415_90pc_vs_50pc	1433751_at	0.0038905	0.000114	-10.6448	1.74338	-1.31156	Slc39a10	no_target	solute carrier family 39 (zinc transporter), member 10	227059
GSE11415_90pc_vs_50pc	1435753_a_at	0.003893	0.000115	-10.6397	1.74072	-0.689253	Nucks1	no_target	nuclear casein kinase and cyclin-dependent kinase substrate 1	98415
GSE11415_90pc_vs_50pc	1422087_at	0.003893	0.000115	10.6395	1.74063	1.79307	Mycl	no_target	v-myc avian myelocytomatosis viral oncogene lung carcinoma derived	16918
GSE11415_90pc_vs_50pc	1449853_at	0.003893	0.000115	-10.6385	1.74009	-0.958366	Sfxn2	no_target	sideroflexin 2	94279
GSE11415_90pc_vs_50pc	1433879_a_at	0.0039058	0.000115	-10.6297	1.73551	-0.789102	Mapk1ip1l	no_target	mitogen-activated protein kinase 1 interacting protein 1-like	218975
GSE11415_90pc_vs_50pc	1423978_at	0.0039205	0.000116	10.6167	1.72871	0.983431	Sbk1	no_target	SH3-binding kinase 1	104175
GSE11415_90pc_vs_50pc	1428063_at	0.0039205	0.000116	10.6167	1.72871	0.446001	Ankrd46	no_target	ankyrin repeat domain 46	68839
GSE11415_90pc_vs_50pc	1434130_at	0.0039205	0.000116	10.616	1.72831	1.02827	Lhfpl2	no_target	lipoma HMGIC fusion partner-like 2	218454
GSE11415_90pc_vs_50pc	1415671_at	0.0039205	0.000116	10.6151	1.72782	0.80795	Atp6v0d1	no_target	ATPase, H+ transporting, lysosomal V0 subunit D1	11972
GSE11415_90pc_vs_50pc	1460389_at	0.0039247	0.000116	-10.6111	1.72575	-0.721107	Cdk8	no_target	cyclin-dependent kinase 8	264064
GSE11415_90pc_vs_50pc	1454643_at	0.0039344	0.000116	-10.6042	1.72211	-0.812758	Ubap2l	no_target	ubiquitin-associated protein 2-like	74383
GSE11415_90pc_vs_50pc	1434837_at	0.0039417	0.000117	-10.5976	1.71868	-0.941857	Mdc1	no_target	mediator of DNA damage checkpoint 1	240087
GSE11415_90pc_vs_50pc	1434439_at	0.0039417	0.000117	10.5969	1.71829	0.897341	Gsk3b	no_target	glycogen synthase kinase 3 beta	56637
GSE11415_90pc_vs_50pc	1456602_at	0.0039439	0.000117	10.594	1.71679	1.3649	Tmem231	no_target	transmembrane protein 231	234740
GSE11415_90pc_vs_50pc	1422788_at	0.0039504	0.000117	-10.5877	1.71343	-1.08062	Slc43a3	no_target	solute carrier family 43, member 3	58207
GSE11415_90pc_vs_50pc	1433628_at	0.0039504	0.000117	10.5873	1.71324	1.3513	Coq10a	no_target	coenzyme Q10A	210582
GSE11415_90pc_vs_50pc	1424443_at	0.0039599	0.000118	10.5804	1.70963	1.506	Tm6sf1	no_target	transmembrane 6 superfamily member 1	107769
GSE11415_90pc_vs_50pc	1447146_s_at	0.0039599	0.000118	10.5789	1.70882	0.852235	Slu7	no_target	SLU7 splicing factor homolog (S. cerevisiae)	193116
GSE11415_90pc_vs_50pc	1434734_at	0.0039639	0.000118	-10.575	1.70681	-2.23992	Rad54b	no_target	RAD54 homolog B (S. cerevisiae)	623474
GSE11415_90pc_vs_50pc	1459622_at	0.0039746	0.000118	-10.5667	1.70241	-1.70628	Gm22	no_target	predicted gene 22	195209
GSE11415_90pc_vs_50pc	1435355_at	0.0039746	0.000119	10.566	1.70205	3.97076	Neb	no_target	nebulin	17996
GSE11415_90pc_vs_50pc	1423722_at	0.0039785	0.000119	10.5623	1.70009	0.513062	Vmp1	no_target	vacuole membrane protein 1	75909
GSE11415_90pc_vs_50pc	1460235_at	0.0039856	0.000119	10.5562	1.6969	0.652599	Scarb2	no_target	scavenger receptor class B, member 2	12492
GSE11415_90pc_vs_50pc	1428574_a_at	0.0039856	0.000119	-10.5553	1.69639	-0.758398	Chn2	no_target	chimerin 2	69993
GSE11415_90pc_vs_50pc	1430139_at	0.0039891	0.000119	-10.5502	1.69373	-1.68326	Hells	no_target	helicase, lymphoid specific	15201
GSE11415_90pc_vs_50pc	1454788_at	0.0039891	0.000119	-10.5487	1.69294	-0.900323	Arl4c	no_target	ADP-ribosylation factor-like 4C	320982
GSE11415_90pc_vs_50pc	1429759_at	0.0039891	0.000119	-10.5486	1.69285	-1.57866	Rps6ka6	no_target	ribosomal protein S6 kinase polypeptide 6	67071
GSE11415_90pc_vs_50pc	1428378_at	0.0040018	0.00012	10.5402	1.68841	1.06731	Zc3hav1	no_target	zinc finger CCCH type, antiviral 1	78781
GSE11415_90pc_vs_50pc	1438727_at	0.004018	0.000121	-10.5291	1.6826	-0.385658	Dcaf10	no_target	DDB1 and CUL4 associated factor 10	242418
GSE11415_90pc_vs_50pc	1416755_at	0.004018	0.000121	-10.5283	1.68212	-0.471394	Dnajb1	no_target	DnaJ heat shock protein family (Hsp40) member B1	81489
GSE11415_90pc_vs_50pc	1423894_a_at	0.0040256	0.000121	10.5215	1.67857	0.715558	Dalrd3	no_target	DALR anticodon binding domain containing 3	67789
GSE11415_90pc_vs_50pc	1416609_at	0.0040256	0.000121	10.521	1.67831	0.877202	BC004004	no_target	cDNA sequence BC004004	80748
GSE11415_90pc_vs_50pc	1421830_at	0.0040286	0.000121	-10.5178	1.67658	-1.48371	Ak4	no_target	adenylate kinase 4	11639
GSE11415_90pc_vs_50pc	1423682_a_at	0.0040286	0.000121	-10.5157	1.67548	-0.770666	Cdca4	no_target	cell division cycle associated 4	71963
GSE11415_90pc_vs_50pc	1422563_at	0.0040286	0.000121	10.5147	1.67494	0.794861	Cr1l	no_target	complement component (3b/4b) receptor 1-like	12946
GSE11415_90pc_vs_50pc	1419979_s_at	0.004035	0.000122	10.505	1.66982	0.966027	Creb3	no_target	cAMP responsive element binding protein 3	12913
GSE11415_90pc_vs_50pc	1447272_s_at	0.004035	0.000122	-10.5045	1.66955	-1.35364	Atp10a	no_target	ATPase, class V, type 10A	11982
GSE11415_90pc_vs_50pc	1417999_at	0.004035	0.000122	10.5033	1.66893	0.705317	Itm2b	no_target	integral membrane protein 2B	16432
GSE11415_90pc_vs_50pc	1416664_at	0.004035	0.000122	-10.5022	1.66832	-1.01631	Cdc20	no_target	cell division cycle 20	107995
GSE11415_90pc_vs_50pc	1417826_at	0.004035	0.000122	10.5019	1.66817	1.14705	Akr1e1	no_target	aldo-keto reductase family 1, member E1	56043
GSE11415_90pc_vs_50pc	1418942_at	0.004035	0.000122	10.5018	1.66812	0.408385	Ift74	no_target	intraflagellar transport 74	67694
GSE11415_90pc_vs_50pc	1434351_at	0.0040506	0.000123	-10.492	1.66291	-1.01066	Nup214	no_target	nucleoporin 214	227720
GSE11415_90pc_vs_50pc	1448928_at	0.004059	0.000123	-10.4859	1.65971	-1.01489	Hdac6	no_target	histone deacetylase 6	15185
GSE11415_90pc_vs_50pc	1453260_a_at	0.004059	0.000123	-10.4822	1.65772	-0.421984	Ppp2r2a	no_target	protein phosphatase 2, regulatory subunit B, alpha	71978
GSE11415_90pc_vs_50pc	1417488_at	0.004059	0.000123	-10.4822	1.65771	-1.26322	Fosl1	no_target	fos-like antigen 1	14283
GSE11415_90pc_vs_50pc	1448844_at	0.004059	0.000123	-10.4799	1.65652	-0.831699	Cyb5b	no_target	cytochrome b5 type B	66427
GSE11415_90pc_vs_50pc	1449249_at	0.004059	0.000123	-10.4797	1.6564	-0.721709	Pcdh7	no_target	protocadherin 7	54216
GSE11415_90pc_vs_50pc	1428074_at	0.0040727	0.000124	10.4709	1.65175	0.948201	Tmem158	no_target	transmembrane protein 158	72309
GSE11415_90pc_vs_50pc	1460228_at	0.0040729	0.000124	10.4692	1.65085	0.701459	Usf2	no_target	upstream transcription factor 2	22282
GSE11415_90pc_vs_50pc	1428483_a_at	0.0040874	0.000125	-10.4596	1.64571	-1.1888	Mis18a	no_target	MIS18 kinetochore protein A	66578
GSE11415_90pc_vs_50pc	1416125_at	0.0040874	0.000125	-10.4585	1.64515	-1.07852	Fkbp5	no_target	FK506 binding protein 5	14229
GSE11415_90pc_vs_50pc	1418455_at	0.0040881	0.000125	10.4531	1.64225	1.93169	Copz2	no_target	coatomer protein complex, subunit zeta 2	56358
GSE11415_90pc_vs_50pc	1447883_x_at	0.0040881	0.000125	10.4525	1.64195	1.39905	Map1lc3a	no_target	microtubule-associated protein 1 light chain 3 alpha	66734
GSE11415_90pc_vs_50pc	1454752_at	0.0040881	0.000125	10.4521	1.64171	3.04661	Rbm24	no_target	RNA binding motif protein 24	666794
GSE11415_90pc_vs_50pc	1424802_a_at	0.0040881	0.000125	-10.452	1.64166	-0.689765	Luc7l3	no_target	LUC7-like 3 (S. cerevisiae)	67684
GSE11415_90pc_vs_50pc	1420745_a_at	0.0040903	0.000125	10.449	1.64006	1.14155	Ccndbp1	no_target	cyclin D-type binding-protein 1	17151
GSE11415_90pc_vs_50pc	1417962_s_at	0.0040903	0.000125	10.4477	1.6394	1.06322	Ghr	no_target	growth hormone receptor	14600
GSE11415_90pc_vs_50pc	1437278_a_at	0.0040996	0.000126	-10.4413	1.63599	-0.546915	Uba2	no_target	ubiquitin-like modifier activating enzyme 2	50995
GSE11415_90pc_vs_50pc	1425985_s_at	0.0041011	0.000126	10.439	1.63475	1.1211	Masp1	no_target	mannan-binding lectin serine peptidase 1	17174
GSE11415_90pc_vs_50pc	1460194_at	0.004104	0.000126	10.4359	1.63312	1.16654	Phyh	no_target	phytanoyl-CoA hydroxylase	16922
GSE11415_90pc_vs_50pc	1447781_s_at	0.00411	0.000126	-10.4311	1.63055	-1.13108	Trmt10a	no_target	tRNA methyltransferase 10A	108943
GSE11415_90pc_vs_50pc	1448597_at	0.00411	0.000126	-10.4292	1.62955	-0.581849	Cstf1	no_target	cleavage stimulation factor, 3' pre-RNA, subunit 1	67337
GSE11415_90pc_vs_50pc	1434382_at	0.00411	0.000126	10.4279	1.62883	0.730462	Serinc2	no_target	serine incorporator 2	230779
GSE11415_90pc_vs_50pc	1415851_a_at	0.00411	0.000127	-10.4254	1.62752	-0.354188	Gm15210	no_target	inosine 5-phosphate dehydrogenase 2;inosine 5'-phosphate dehydrogenase 2	100042069;23918
GSE11415_90pc_vs_50pc	1415851_a_at	0.00411	0.000127	-10.4254	1.62752	-0.354188	Impdh2	no_target	inosine 5-phosphate dehydrogenase 2;inosine 5'-phosphate dehydrogenase 2	100042069;23918
GSE11415_90pc_vs_50pc	1455466_at	0.00411	0.000127	10.4251	1.62734	3.40814	Adgrd1	no_target	adhesion G protein-coupled receptor D1	243277
GSE11415_90pc_vs_50pc	1426460_a_at	0.0041113	0.000127	10.4229	1.62618	0.652111	Ugp2	no_target	UDP-glucose pyrophosphorylase 2	216558
GSE11415_90pc_vs_50pc	1449437_at	0.0041264	0.000127	10.4136	1.62117	0.535037	D6Wsu163e	no_target	DNA segment, Chr 6, Wayne State University 163, expressed	28040
GSE11415_90pc_vs_50pc	1417662_at	0.0041264	0.000127	-10.412	1.62034	-1.1954	Elk3	no_target	ELK3, member of ETS oncogene family	13713
GSE11415_90pc_vs_50pc	1452893_s_at	0.0041264	0.000127	10.4105	1.61954	2.63521	Enho	no_target	energy homeostasis associated	69638
GSE11415_90pc_vs_50pc	1423775_s_at	0.0041269	0.000128	-10.4088	1.6186	-1.07864	Prc1	no_target	protein regulator of cytokinesis 1	233406
GSE11415_90pc_vs_50pc	1429171_a_at	0.00413	0.000128	-10.4056	1.61692	-1.19255	Ncapg	no_target	non-SMC condensin I complex, subunit G	54392
GSE11415_90pc_vs_50pc	1415966_a_at	0.0041443	0.000128	10.3968	1.61219	0.527232	Ndufv1	no_target	NADH dehydrogenase (ubiquinone) flavoprotein 1	17995
GSE11415_90pc_vs_50pc	1427073_at	0.0041498	0.000129	10.3924	1.60984	0.734172	Lace1	no_target	lactation elevated 1	215951
GSE11415_90pc_vs_50pc	1428806_at	0.004152	0.000129	-10.3898	1.60844	-0.362848	Csnk1g1	no_target	casein kinase 1, gamma 1	214897
GSE11415_90pc_vs_50pc	1422844_a_at	0.0041624	0.000129	-10.3825	1.60457	-0.557826	Wdr77	no_target	WD repeat domain 77	70465
GSE11415_90pc_vs_50pc	1452246_at	0.0041624	0.000129	10.3779	1.60209	0.659109	Ostf1	no_target	osteoclast stimulating factor 1	20409
GSE11415_90pc_vs_50pc	1420495_a_at	0.0041624	0.000129	10.3775	1.60189	0.297092	Vps26a	no_target	VPS26 retromer complex component A	30930
GSE11415_90pc_vs_50pc	1416462_at	0.0041624	0.000129	-10.3772	1.60172	-0.418685	Caprin1	no_target	cell cycle associated protein 1	53872
GSE11415_90pc_vs_50pc	1449407_at	0.0041624	0.00013	10.3749	1.60049	0.99449	Ift81	no_target	intraflagellar transport 81	12589
GSE11415_90pc_vs_50pc	1417673_at	0.0041624	0.00013	-10.3703	1.59802	-1.37555	Grb14	no_target	growth factor receptor bound protein 14	50915
GSE11415_90pc_vs_50pc	1456180_at	0.0041624	0.00013	10.3696	1.59761	2.15698	Rbm24	no_target	RNA binding motif protein 24	666794
GSE11415_90pc_vs_50pc	1418209_a_at	0.0041624	0.00013	10.3684	1.59698	0.99148	Pfn2	no_target	profilin 2	18645
GSE11415_90pc_vs_50pc	1450660_at	0.0041624	0.00013	10.3673	1.59641	1.20426	Pts	no_target	6-pyruvoyl-tetrahydropterin synthase	19286
GSE11415_90pc_vs_50pc	1417969_at	0.0041624	0.00013	10.3673	1.59638	1.21732	Fbxo31	no_target	F-box protein 31	76454
GSE11415_90pc_vs_50pc	1434426_at	0.0041624	0.00013	-10.3653	1.59535	-1.51054	Ncapd3	no_target	non-SMC condensin II complex, subunit D3	78658
GSE11415_90pc_vs_50pc	1442134_at	0.0041624	0.00013	-10.3643	1.59478	-1.38697	Prr11	no_target	proline rich 11	270906
GSE11415_90pc_vs_50pc	1431235_at	0.0041624	0.00013	-10.3638	1.59454	-1.55656	Mir1949	no_target	microRNA 1949	100316700
GSE11415_90pc_vs_50pc	1453769_at	0.0041624	0.00013	-10.3633	1.59424	-1.04029	Ckap2l	no_target	cytoskeleton associated protein 2-like	70466
GSE11415_90pc_vs_50pc	1449964_a_at	0.0041654	0.000131	10.3603	1.59262	1.03986	Mlycd	no_target	malonyl-CoA decarboxylase	56690
GSE11415_90pc_vs_50pc	1422268_a_at	0.0041654	0.000131	10.3588	1.59182	0.545171	Rps6kb2	no_target	ribosomal protein S6 kinase, polypeptide 2	58988
GSE11415_90pc_vs_50pc	1451017_at	0.0041729	0.000131	10.3534	1.58895	0.929115	Ergic3	no_target	ERGIC and golgi 3	66366
GSE11415_90pc_vs_50pc	1428902_at	0.0041733	0.000131	-10.3518	1.58806	-1.05861	Chst11	no_target	carbohydrate sulfotransferase 11	58250
GSE11415_90pc_vs_50pc	1426846_at	0.0041756	0.000131	-10.3491	1.58662	-0.5261	Cenpt	no_target	centromere protein T	320394
GSE11415_90pc_vs_50pc	1460700_at	0.0041871	0.000132	10.3418	1.58269	1.17819	Stat3	no_target	signal transducer and activator of transcription 3	20848
GSE11415_90pc_vs_50pc	1439007_at	0.004192	0.000132	-10.3378	1.58054	-1.13495	Alg6	no_target	asparagine-linked glycosylation 6 (alpha-1,3,-glucosyltransferase)	320438
GSE11415_90pc_vs_50pc	1454235_a_at	0.0041947	0.000132	-10.3342	1.57862	-1.12567	Ing5	no_target	inhibitor of growth family, member 5	66262
GSE11415_90pc_vs_50pc	1419088_at	0.0041947	0.000132	-10.3335	1.57821	-0.420231	Timp3	no_target	tissue inhibitor of metalloproteinase 3	21859
GSE11415_90pc_vs_50pc	1439029_at	0.0042145	0.000133	10.3216	1.57183	1.62954	Gpt2	no_target	glutamic pyruvate transaminase (alanine aminotransferase) 2	108682
GSE11415_90pc_vs_50pc	1460672_at	0.0042145	0.000133	-10.3205	1.57125	-0.519068	2410002F23Rik	no_target	RIKEN cDNA 2410002F23 gene	668661
GSE11415_90pc_vs_50pc	1418901_at	0.0042162	0.000133	10.3182	1.56999	0.894177	Cebpb	no_target	CCAAT/enhancer binding protein (C/EBP), beta	12608
GSE11415_90pc_vs_50pc	1433905_at	0.0042162	0.000133	10.316	1.56879	0.739142	Akap7	no_target	A kinase (PRKA) anchor protein 7	432442
GSE11415_90pc_vs_50pc	1436788_at	0.0042162	0.000133	10.3146	1.56806	1.21237	Acp2	no_target	acid phosphatase 2, lysosomal	11432
GSE11415_90pc_vs_50pc	1460707_at	0.0042162	0.000133	10.3138	1.56759	0.644942	Ptp4a2	no_target	protein tyrosine phosphatase 4a2	19244
GSE11415_90pc_vs_50pc	1426319_at	0.0042168	0.000134	10.312	1.56664	1.02523	Pdgfd	no_target	platelet-derived growth factor, D polypeptide	71785
GSE11415_90pc_vs_50pc	1418434_at	0.0042176	0.000134	10.3097	1.56541	0.250846	Mkrn1	no_target	makorin, ring finger protein, 1	54484
GSE11415_90pc_vs_50pc	1416144_a_at	0.0042176	0.000134	-10.3073	1.56408	-0.612606	Dhx15	no_target	DEAH (Asp-Glu-Ala-His) box polypeptide 15	13204
GSE11415_90pc_vs_50pc	1438256_at	0.0042176	0.000134	-10.3072	1.56402	-0.953455	Eif5a2	no_target	eukaryotic translation initiation factor 5A2	208691
GSE11415_90pc_vs_50pc	1416034_at	0.0042225	0.000134	-10.3032	1.56191	-1.47929	Cd24a	no_target	CD24a antigen	12484
GSE11415_90pc_vs_50pc	1415775_at	0.0042289	0.000134	-10.2986	1.55939	-0.414329	Rbbp7	no_target	retinoblastoma binding protein 7	245688
GSE11415_90pc_vs_50pc	1423100_at	0.0042303	0.000135	10.2964	1.55823	1.95285	Fos	no_target	FBJ osteosarcoma oncogene	14281
GSE11415_90pc_vs_50pc	1452178_at	0.0042324	0.000135	10.2923	1.55602	1.02514	Parp10	no_target	poly (ADP-ribose) polymerase family, member 10;plectin	671535;18810
GSE11415_90pc_vs_50pc	1452178_at	0.0042324	0.000135	10.2923	1.55602	1.02514	Plec	no_target	poly (ADP-ribose) polymerase family, member 10;plectin	671535;18810
GSE11415_90pc_vs_50pc	1448545_at	0.0042324	0.000135	10.2919	1.55579	0.964201	Sdc2	no_target	syndecan 2	15529
GSE11415_90pc_vs_50pc	1428061_at	0.0042324	0.000135	-10.291	1.55528	-0.761162	Hat1	no_target	histone aminotransferase 1	107435
GSE11415_90pc_vs_50pc	1426146_a_at	0.004237	0.000135	10.2872	1.55324	0.498155	Chpt1	no_target	choline phosphotransferase 1	212862
GSE11415_90pc_vs_50pc	1437467_at	0.0042464	0.000136	-10.2796	1.54913	-3.02153	Alcam	no_target	activated leukocyte cell adhesion molecule	11658
GSE11415_90pc_vs_50pc	1429910_at	0.0042464	0.000136	10.2796	1.54913	0.831877	March5	no_target	membrane-associated ring finger (C3HC4) 5	69104
GSE11415_90pc_vs_50pc	1452924_at	0.0042533	0.000136	-10.2747	1.5465	-2.02124	Fam83d	no_target	family with sequence similarity 83, member D	71878
GSE11415_90pc_vs_50pc	1424669_at	0.0042558	0.000136	10.2721	1.54505	0.795322	Zfyve21	no_target	zinc finger, FYVE domain containing 21	68520
GSE11415_90pc_vs_50pc	1417474_at	0.0042637	0.000136	10.2658	1.54166	0.772902	Ift46	no_target	intraflagellar transport 46	76568
GSE11415_90pc_vs_50pc	1420142_s_at	0.0042637	0.000137	-10.265	1.54121	-0.398047	Pa2g4	no_target	proliferation-associated 2G4	18813
GSE11415_90pc_vs_50pc	1451229_at	0.0042637	0.000137	10.2638	1.54057	2.71447	Hdac11	no_target	histone deacetylase 11	232232
GSE11415_90pc_vs_50pc	1429174_at	0.0042704	0.000137	10.259	1.53794	1.07027	Wdr34	no_target	WD repeat domain 34	71820
GSE11415_90pc_vs_50pc	1426002_a_at	0.0042704	0.000137	-10.2573	1.53707	-1.98811	Cdc7	no_target	cell division cycle 7 (S. cerevisiae)	12545
GSE11415_90pc_vs_50pc	1418677_at	0.0042704	0.000137	10.2561	1.53641	1.05283	Actn3	no_target	actinin alpha 3	11474
GSE11415_90pc_vs_50pc	1417168_a_at	0.0042721	0.000137	10.2538	1.53517	2.78382	Usp2	no_target	ubiquitin specific peptidase 2	53376
GSE11415_90pc_vs_50pc	1417889_at	0.0042784	0.000138	10.2493	1.53272	3.1073	Apobec2	no_target	apolipoprotein B mRNA editing enzyme, catalytic polypeptide 2	11811
GSE11415_90pc_vs_50pc	1448688_at	0.0042831	0.000138	-10.2443	1.52997	-1.64724	Podxl	no_target	podocalyxin-like	27205
GSE11415_90pc_vs_50pc	1423982_at	0.0042831	0.000138	-10.2441	1.52988	-0.832452	Srsf10	no_target	serine/arginine-rich splicing factor 10	14105
GSE11415_90pc_vs_50pc	1452168_x_at	0.0042905	0.000138	-10.239	1.52714	-0.553114	Gspt1	no_target	G1 to S phase transition 1	14852
GSE11415_90pc_vs_50pc	1428382_at	0.0042943	0.000138	10.2357	1.52533	0.451155	Smarcc2	no_target	SWI/SNF related, matrix associated, actin dependent regulator of chromatin, subfamily c, member 2	68094
GSE11415_90pc_vs_50pc	1427134_at	0.0042955	0.000139	-10.2335	1.52412	-0.637261	Srek1	no_target	splicing regulatory glutamine/lysine-rich protein 1	218543
GSE11415_90pc_vs_50pc	1460717_at	0.0042955	0.000139	10.2323	1.52346	1.02969	Tspyl1	no_target	testis-specific protein, Y-encoded-like 1	22110
GSE11415_90pc_vs_50pc	1431630_a_at	0.0042968	0.000139	10.2285	1.52138	0.68747	Klf3	no_target	Kruppel-like factor 3 (basic)	16599
GSE11415_90pc_vs_50pc	1423528_at	0.0042968	0.000139	10.2273	1.52073	1.03244	Bcas3	no_target	breast carcinoma amplified sequence 3	192197
GSE11415_90pc_vs_50pc	1455696_a_at	0.0042968	0.000139	-10.2271	1.52063	-1.06072	Prpf4b	no_target	pre-mRNA processing factor 4B	19134
GSE11415_90pc_vs_50pc	1416344_at	0.0042968	0.000139	10.2259	1.52	0.441025	Lamp2	no_target	lysosomal-associated membrane protein 2	16784
GSE11415_90pc_vs_50pc	1424801_at	0.0043043	0.000139	10.2208	1.51723	1.72676	Enah	no_target	enabled homolog (Drosophila)	13800
GSE11415_90pc_vs_50pc	1438251_x_at	0.0043055	0.00014	10.2188	1.51614	0.586583	Htra1	no_target	HtrA serine peptidase 1	56213
GSE11415_90pc_vs_50pc	1450663_at	0.0043146	0.00014	-10.2129	1.51293	-1.06053	Thbs2	no_target	thrombospondin 2	21826
GSE11415_90pc_vs_50pc	1424330_at	0.004319	0.00014	-10.2094	1.51101	-0.756747	Senp1	no_target	SUMO1/sentrin specific peptidase 1	223870
GSE11415_90pc_vs_50pc	1429088_at	0.0043356	0.000141	-10.199	1.50531	-0.588014	Lbh	no_target	limb-bud and heart	77889
GSE11415_90pc_vs_50pc	1415811_at	0.0043356	0.000141	-10.1975	1.50451	-1.49506	Uhrf1	no_target	ubiquitin-like, containing PHD and RING finger domains, 1	18140
GSE11415_90pc_vs_50pc	1424486_a_at	0.0043356	0.000141	-10.1971	1.50428	-0.547418	Txnrd1	no_target	thioredoxin reductase 1	50493
GSE11415_90pc_vs_50pc	1455803_at	0.0043358	0.000141	-10.1956	1.50348	-1.64016	Slco4a1	no_target	solute carrier organic anion transporter family, member 4a1	108115
GSE11415_90pc_vs_50pc	1448454_at	0.0043364	0.000141	-10.1938	1.50253	-0.540793	Srsf6	no_target	serine/arginine-rich splicing factor 6	67996
GSE11415_90pc_vs_50pc	1455818_at	0.0043529	0.000142	-10.1845	1.49743	-2.03434	4930427A07Rik	no_target	RIKEN cDNA 4930427A07 gene	104732
GSE11415_90pc_vs_50pc	1433862_at	0.0043665	0.000142	-10.1766	1.49309	-1.64185	Espl1	no_target	extra spindle pole bodies 1, separase	105988
GSE11415_90pc_vs_50pc	1437406_x_at	0.0043687	0.000143	10.1739	1.49164	0.176946	Igfbp4	no_target	insulin-like growth factor binding protein 4	16010
GSE11415_90pc_vs_50pc	1437632_at	0.0043687	0.000143	-10.1727	1.49097	-1.26688	Med14	no_target	mediator complex subunit 14	26896
GSE11415_90pc_vs_50pc	1452656_at	0.0043693	0.000143	-10.1702	1.48961	-0.90151	Zdhhc2	no_target	zinc finger, DHHC domain containing 2	70546
GSE11415_90pc_vs_50pc	1418081_at	0.0043693	0.000143	10.1696	1.48928	1.20413	Dnajc30	no_target	DnaJ heat shock protein family (Hsp40) member C30	66114
GSE11415_90pc_vs_50pc	1423368_at	0.004383	0.000143	10.1617	1.48494	0.409334	Laptm4a	no_target	lysosomal-associated protein transmembrane 4A	17775
GSE11415_90pc_vs_50pc	1433599_at	0.0043849	0.000144	-10.1593	1.48367	-1.14941	Baz1a	no_target	bromodomain adjacent to zinc finger domain 1A	217578
GSE11415_90pc_vs_50pc	1455833_at	0.0043863	0.000144	10.1573	1.48253	1.25039	Afap1l2	no_target	actin filament associated protein 1-like 2	226250
GSE11415_90pc_vs_50pc	1437871_at	0.0043918	0.000144	10.153	1.48016	2.88604	Pgm5	no_target	phosphoglucomutase 5	226041
GSE11415_90pc_vs_50pc	1418781_at	0.0043918	0.000144	10.1509	1.47902	1.19427	Nat9	no_target	N-acetyltransferase 9 (GCN5-related, putative)	66176
GSE11415_90pc_vs_50pc	1423303_at	0.0043918	0.000144	-10.1504	1.47879	-0.775143	Paxip1	no_target	PAX interacting (with transcription-activation domain) protein 1	55982
GSE11415_90pc_vs_50pc	1416214_at	0.0043932	0.000145	-10.1458	1.47625	-1.1279	Mcm4	no_target	minichromosome maintenance complex component 4	17217
GSE11415_90pc_vs_50pc	1427201_at	0.0043932	0.000145	10.1438	1.47514	1.4694	Mustn1	no_target	musculoskeletal, embryonic nuclear protein 1	66175
GSE11415_90pc_vs_50pc	1418622_at	0.0043932	0.000145	10.1434	1.47491	0.266265	Rab2a	no_target	RAB2A, member RAS oncogene family	59021
GSE11415_90pc_vs_50pc	1423629_at	0.0043932	0.000145	10.1425	1.47445	0.959952	Dnm2	no_target	dynamin 2	13430
GSE11415_90pc_vs_50pc	1416748_a_at	0.0043932	0.000145	-10.1395	1.47279	-0.836531	Mre11a	no_target	MRE11A homolog A, double strand break repair nuclease	17535
GSE11415_90pc_vs_50pc	1453983_a_at	0.0043932	0.000145	-10.1391	1.47256	-0.378279	Mettl16	no_target	methyltransferase like 16	67493
GSE11415_90pc_vs_50pc	1454221_a_at	0.0043932	0.000145	-10.1389	1.47245	-1.23991	Kif2c	no_target	kinesin family member 2C	73804
GSE11415_90pc_vs_50pc	1456021_at	0.0043932	0.000145	10.1383	1.47211	1.13865	Atf6	no_target	activating transcription factor 6	226641
GSE11415_90pc_vs_50pc	1420994_at	0.0043932	0.000145	-10.1372	1.47153	-0.974213	B3gnt5	no_target	UDP-GlcNAc:betaGal beta-1,3-N-acetylglucosaminyltransferase 5	108105
GSE11415_90pc_vs_50pc	1437315_at	0.004399	0.000145	10.1331	1.46925	0.442992	Slc52a2	no_target	solute carrier protein 52, member 2	52710
GSE11415_90pc_vs_50pc	1449935_a_at	0.004414	0.000146	10.1246	1.46462	0.84242	Dnaja3	no_target	DnaJ heat shock protein family (Hsp40) member A3	83945
GSE11415_90pc_vs_50pc	1424675_at	0.0044204	0.000146	-10.1202	1.4622	-0.382283	Slc39a6	no_target	solute carrier family 39 (metal ion transporter), member 6	106957
GSE11415_90pc_vs_50pc	1435303_at	0.0044284	0.000147	-10.1151	1.45936	-1.06945	Taf4b	no_target	TATA-box binding protein associated factor 4b	72504
GSE11415_90pc_vs_50pc	1425525_a_at	0.0044304	0.000147	10.1128	1.45809	0.820553	P2rx4	no_target	purinergic receptor P2X, ligand-gated ion channel 4	18438
GSE11415_90pc_vs_50pc	1416767_a_at	0.0044622	0.000148	10.0965	1.44917	0.781782	Smim14	no_target	small integral membrane protein 14	68552
GSE11415_90pc_vs_50pc	1460703_at	0.0044713	0.000148	10.0902	1.44567	1.1648	Ascc1	no_target	activating signal cointegrator 1 complex subunit 1	69090
GSE11415_90pc_vs_50pc	1452672_at	0.0044713	0.000149	10.0875	1.44419	0.350036	Thoc5	no_target	THO complex 5	107829
GSE11415_90pc_vs_50pc	1454764_s_at	0.0044713	0.000149	-10.0875	1.44418	-0.673305	Slc38a1	no_target	solute carrier family 38, member 1	105727
GSE11415_90pc_vs_50pc	1429149_at	0.0044713	0.000149	-10.0868	1.4438	-1.29395	Gins3	no_target	GINS complex subunit 3 (Psf3 homolog)	78833
GSE11415_90pc_vs_50pc	1449024_a_at	0.0044752	0.000149	10.0836	1.44204	0.683466	Hexa	no_target	hexosaminidase A	15211
GSE11415_90pc_vs_50pc	1416752_at	0.0044752	0.000149	10.0823	1.44129	2.11649	Ldb3	no_target	LIM domain binding 3	24131
GSE11415_90pc_vs_50pc	1433813_at	0.0044775	0.000149	-10.0798	1.43995	-1.05169	Ndc1	no_target	NDC1 transmembrane nucleoporin	72787
GSE11415_90pc_vs_50pc	1450670_at	0.004479	0.000149	10.0777	1.4388	0.996102	Dbh	no_target	dopamine beta hydroxylase	13166
GSE11415_90pc_vs_50pc	1417143_at	0.0044825	0.00015	-10.073	1.43619	-0.654962	Lpar1	no_target	lysophosphatidic acid receptor 1	14745
GSE11415_90pc_vs_50pc	1448553_at	0.0044825	0.00015	10.0725	1.43588	2.30375	Myh7	no_target	myosin, heavy polypeptide 7, cardiac muscle, beta	140781
GSE11415_90pc_vs_50pc	1423920_at	0.0044825	0.00015	-10.072	1.43564	-1.19583	Ncaph	no_target	non-SMC condensin I complex, subunit H	215387
GSE11415_90pc_vs_50pc	1437580_s_at	0.0044981	0.00015	-10.0635	1.43092	-0.812888	Nek2	no_target	NIMA (never in mitosis gene a)-related expressed kinase 2	18005
GSE11415_90pc_vs_50pc	1452035_at	0.004507	0.000151	-10.058	1.42791	-1.08883	Col4a1	no_target	collagen, type IV, alpha 1	12826
GSE11415_90pc_vs_50pc	1416303_at	0.004517	0.000151	10.0521	1.42464	0.271291	Litaf	no_target	LPS-induced TN factor	56722
GSE11415_90pc_vs_50pc	1418503_at	0.0045315	0.000152	10.0442	1.42023	0.404584	Hspa9	no_target	heat shock protein 9	15526
GSE11415_90pc_vs_50pc	1421491_a_at	0.0045369	0.000152	10.0403	1.41811	0.638479	Vmp1	no_target	vacuole membrane protein 1	75909
GSE11415_90pc_vs_50pc	1424461_at	0.0045427	0.000152	10.0352	1.41527	0.539078	Dctn2	no_target	dynactin 2	69654
GSE11415_90pc_vs_50pc	1449331_a_at	0.0045427	0.000153	10.0338	1.41449	0.839221	Rapsn	no_target	receptor-associated protein of the synapse	19400
GSE11415_90pc_vs_50pc	1419666_x_at	0.0045427	0.000153	10.0334	1.41428	1.74709	Nupr1	no_target	nuclear protein transcription regulator 1	56312
GSE11415_90pc_vs_50pc	1416614_at	0.0045427	0.000153	10.0292	1.41196	1.07926	Eid1	no_target	EP300 interacting inhibitor of differentiation 1	58521
GSE11415_90pc_vs_50pc	1453593_at	0.0045427	0.000153	10.0288	1.41171	0.970706	Vgll3	target	vestigial like family member 3	73569
GSE11415_90pc_vs_50pc	1417854_at	0.0045427	0.000153	10.0283	1.41146	0.708452	Map2k5	no_target	mitogen-activated protein kinase kinase 5	23938
GSE11415_90pc_vs_50pc	1433917_x_at	0.0045427	0.000153	10.0282	1.41138	1.13156	Gm20071	no_target	predicted gene, 20071;DNA segment, Chr 2, Brigham & Women's Genetics 1423 expressed	100504116;329372
GSE11415_90pc_vs_50pc	1433917_x_at	0.0045427	0.000153	10.0282	1.41138	1.13156	D2Bwg1423e	no_target	predicted gene, 20071;DNA segment, Chr 2, Brigham & Women's Genetics 1423 expressed	100504116;329372
GSE11415_90pc_vs_50pc	1417587_at	0.0045563	0.000154	-10.0207	1.40723	-0.96981	Timeless	no_target	timeless circadian clock 1	21853
GSE11415_90pc_vs_50pc	1415869_a_at	0.0045595	0.000154	-10.0168	1.40504	-0.67859	Trim28	no_target	tripartite motif-containing 28	21849
GSE11415_90pc_vs_50pc	1422324_a_at	0.0045595	0.000154	-10.0165	1.40492	-2.22541	Pthlh	no_target	parathyroid hormone-like peptide	19227
GSE11415_90pc_vs_50pc	1435189_at	0.0045602	0.000154	10.0149	1.404	1.70033	Frmpd1	no_target	FERM and PDZ domain containing 1	666060
GSE11415_90pc_vs_50pc	1426572_at	0.0045663	0.000154	-10.0108	1.40172	-0.609374	Me2	no_target	malic enzyme 2, NAD(+)-dependent, mitochondrial	107029
GSE11415_90pc_vs_50pc	1438434_at	0.0045922	0.000155	-9.99782	1.39452	-1.57701	Arhgap11a	no_target	Rho GTPase activating protein 11A	228482
GSE11415_90pc_vs_50pc	1443807_x_at	0.0045941	0.000156	-9.9948	1.39284	-2.72567	Ccnf	no_target	cyclin F	12449
GSE11415_90pc_vs_50pc	1417658_at	0.0045941	0.000156	-9.99409	1.39245	-0.790318	Tbrg4	no_target	transforming growth factor beta regulated gene 4	21379
GSE11415_90pc_vs_50pc	1436609_a_at	0.0045941	0.000156	9.99277	1.39171	0.866864	Lrpap1	no_target	low density lipoprotein receptor-related protein associated protein 1	16976
GSE11415_90pc_vs_50pc	1428927_at	0.0045941	0.000156	-9.99145	1.39098	-0.525094	Shq1	no_target	SHQ1 homolog (S. cerevisiae)	72171
GSE11415_90pc_vs_50pc	1424436_at	0.0045941	0.000156	-9.98976	1.39003	-0.641466	Gart	no_target	phosphoribosylglycinamide formyltransferase	14450
GSE11415_90pc_vs_50pc	1415993_at	0.0045941	0.000156	-9.98863	1.3894	-0.764792	Sqle	no_target	squalene epoxidase	20775
GSE11415_90pc_vs_50pc	1437032_x_at	0.0045941	0.000156	-9.98747	1.38876	-0.79782	Rbm14	no_target	RNA binding motif protein 14	56275
GSE11415_90pc_vs_50pc	1418227_at	0.0045941	0.000156	-9.98531	1.38755	-0.97254	Orc2	no_target	origin recognition complex, subunit 2	18393
GSE11415_90pc_vs_50pc	1419665_a_at	0.0045941	0.000156	9.98493	1.38734	1.6041	Nupr1	no_target	nuclear protein transcription regulator 1	56312
GSE11415_90pc_vs_50pc	1453849_s_at	0.0045959	0.000156	-9.98276	1.38614	-0.498759	Hnrnpab	no_target	heterogeneous nuclear ribonucleoprotein A/B	15384
GSE11415_90pc_vs_50pc	1455128_x_at	0.0046132	0.000157	-9.97377	1.38113	-0.891796	Tnrc6a	no_target	trinucleotide repeat containing 6a	233833
GSE11415_90pc_vs_50pc	1455152_at	0.0046229	0.000158	9.96813	1.37798	1.1693	Uqcc3	no_target	ubiquinol-cytochrome c reductase complex assembly factor 3	107197
GSE11415_90pc_vs_50pc	1427562_a_at	0.0046236	0.000158	-9.96647	1.37705	-1.12287	Prkca	no_target	protein kinase C, alpha	18750
GSE11415_90pc_vs_50pc	1431012_a_at	0.0046308	0.000158	9.96199	1.37456	0.501611	Eci2	no_target	enoyl-Coenzyme A delta isomerase 2	23986
GSE11415_90pc_vs_50pc	1430604_a_at	0.0046334	0.000158	-9.95952	1.37317	-0.490559	Dab2	no_target	disabled 2, mitogen-responsive phosphoprotein	13132
GSE11415_90pc_vs_50pc	1455218_at	0.0046386	0.000158	-9.95588	1.37114	-0.947569	Ccp110	no_target	centriolar coiled coil protein 110	101565
GSE11415_90pc_vs_50pc	1425262_at	0.0046546	0.000159	9.94613	1.3657	1.00611	Cebpg	no_target	CCAAT/enhancer binding protein (C/EBP), gamma	12611
GSE11415_90pc_vs_50pc	1430516_at	0.0046546	0.000159	-9.94592	1.36558	-1.15807	4930428B01Rik	no_target	RIKEN cDNA 4930428B01 gene	73854
GSE11415_90pc_vs_50pc	1448492_a_at	0.0046546	0.000159	-9.94401	1.36451	-0.427224	Psmd12	no_target	proteasome (prosome, macropain) 26S subunit, non-ATPase, 12	66997
GSE11415_90pc_vs_50pc	1415961_at	0.0046546	0.00016	9.94232	1.36356	0.715915	Itm2c	no_target	integral membrane protein 2C	64294
GSE11415_90pc_vs_50pc	1427504_s_at	0.0046546	0.00016	-9.94223	1.36351	-0.480244	Srsf2	no_target	serine/arginine-rich splicing factor 2	20382
GSE11415_90pc_vs_50pc	1418968_at	0.004661	0.00016	9.93767	1.36096	0.727484	Rb1cc1	no_target	RB1-inducible coiled-coil 1	12421
GSE11415_90pc_vs_50pc	1423536_at	0.004661	0.00016	-9.93677	1.36046	-0.191972	Strn3	no_target	striatin, calmodulin binding protein 3	94186
GSE11415_90pc_vs_50pc	1435742_at	0.0046621	0.00016	-9.93498	1.35946	-0.653511	Smek1	no_target	SMEK homolog 1, suppressor of mek1 (Dictyostelium)	68734
GSE11415_90pc_vs_50pc	1424004_x_at	0.0046622	0.00016	9.93272	1.35819	0.439137	Pomk	no_target	protein-O-mannose kinase	74653
GSE11415_90pc_vs_50pc	1448734_at	0.0046622	0.00016	9.93233	1.35797	2.85199	Cp	no_target	ceruloplasmin	12870
GSE11415_90pc_vs_50pc	1428727_at	0.0046759	0.000161	-9.92504	1.35389	-1.16401	Cep192	no_target	centrosomal protein 192	70799
GSE11415_90pc_vs_50pc	1420612_s_at	0.0046761	0.000161	9.92362	1.3531	0.73339	Ptp4a2	no_target	protein tyrosine phosphatase 4a2	19244
GSE11415_90pc_vs_50pc	1423723_s_at	0.0047092	0.000162	-9.90796	1.34431	-0.792228	Tardbp	no_target	TAR DNA binding protein	230908
GSE11415_90pc_vs_50pc	1421679_a_at	0.0047124	0.000162	9.90527	1.34281	1.67565	Cdkn1a	no_target	cyclin-dependent kinase inhibitor 1A (P21)	12575
GSE11415_90pc_vs_50pc	1417701_at	0.0047182	0.000163	9.90147	1.34067	0.806911	Ppp1r14c	no_target	protein phosphatase 1, regulatory (inhibitor) subunit 14c	76142
GSE11415_90pc_vs_50pc	1417208_at	0.0047285	0.000163	9.89572	1.33744	0.634342	Amacr	no_target	alpha-methylacyl-CoA racemase	17117
GSE11415_90pc_vs_50pc	1436745_at	0.0047379	0.000164	-9.89	1.33423	-0.630817	Gorab	no_target	golgin, RAB6-interacting	98376
GSE11415_90pc_vs_50pc	1416611_at	0.0047379	0.000164	9.88906	1.3337	0.316208	Scamp2	no_target	secretory carrier membrane protein 2	24044
GSE11415_90pc_vs_50pc	1417575_at	0.0047416	0.000164	9.8862	1.33209	2.32488	Otub2	no_target	OTU domain, ubiquitin aldehyde binding 2	68149
GSE11415_90pc_vs_50pc	1418024_at	0.0047433	0.000164	-9.88411	1.33091	-0.785801	Naa15	no_target	N(alpha)-acetyltransferase 15, NatA auxiliary subunit	74838
GSE11415_90pc_vs_50pc	1425826_a_at	0.0047433	0.000164	9.88287	1.33022	1.18411	Sorbs1	no_target	sorbin and SH3 domain containing 1	20411
GSE11415_90pc_vs_50pc	1423311_s_at	0.0047483	0.000165	-9.87868	1.32786	-0.475594	Tpbg	no_target	trophoblast glycoprotein	21983
GSE11415_90pc_vs_50pc	1451290_at	0.0047483	0.000165	9.8765	1.32663	2.24553	Map1lc3a	no_target	microtubule-associated protein 1 light chain 3 alpha	66734
GSE11415_90pc_vs_50pc	1451928_a_at	0.0047483	0.000165	-9.87539	1.32601	-1.09336	Rad18	no_target	RAD18 E3 ubiquitin protein ligase	58186
GSE11415_90pc_vs_50pc	1451102_at	0.0047483	0.000165	9.87457	1.32554	0.558081	Cnot8	no_target	CCR4-NOT transcription complex, subunit 8	69125
GSE11415_90pc_vs_50pc	1422468_at	0.0047483	0.000165	9.87418	1.32533	0.602784	Ppt1	no_target	palmitoyl-protein thioesterase 1	19063
GSE11415_90pc_vs_50pc	1450100_a_at	0.0047483	0.000165	-9.87247	1.32437	-0.976199	Tcerg1	no_target	transcription elongation regulator 1 (CA150)	56070
GSE11415_90pc_vs_50pc	1424108_at	0.0047483	0.000165	9.87166	1.32391	0.329312	Glo1	no_target	glyoxalase 1	109801
GSE11415_90pc_vs_50pc	1423828_at	0.0047542	0.000165	-9.86787	1.32177	-1.54761	Fasn	no_target	fatty acid synthase	14104
GSE11415_90pc_vs_50pc	1452947_at	0.0047654	0.000166	9.86178	1.31834	3.8364	Gprc5c	no_target	G protein-coupled receptor, family C, group 5, member C	70355
GSE11415_90pc_vs_50pc	1451583_a_at	0.0047846	0.000167	9.85236	1.31303	0.804802	Mmgt2	no_target	membrane magnesium transporter 2	216829
GSE11415_90pc_vs_50pc	1454890_at	0.0047852	0.000167	-9.85082	1.31216	-1.07382	Amot	no_target	angiomotin	27494
GSE11415_90pc_vs_50pc	1434627_at	0.0047952	0.000168	-9.84282	1.30764	-1.09405	Nrf1	no_target	nuclear respiratory factor 1	18181
GSE11415_90pc_vs_50pc	1418467_at	0.0047952	0.000168	9.84137	1.30683	0.898151	Smarcd3	no_target	SWI/SNF related, matrix associated, actin dependent regulator of chromatin, subfamily d, member 3	66993
GSE11415_90pc_vs_50pc	1427916_at	0.0047952	0.000168	9.84137	1.30682	0.610974	St7l	no_target	suppression of tumorigenicity 7-like	229681
GSE11415_90pc_vs_50pc	1420058_s_at	0.0047952	0.000168	9.84003	1.30607	0.999181	Mtfr1l	no_target	mitochondrial fission regulator 1-like	76824
GSE11415_90pc_vs_50pc	1455956_x_at	0.0047952	0.000168	9.83948	1.30576	0.840956	Ccnd2	no_target	cyclin D2	12444
GSE11415_90pc_vs_50pc	1441975_at	0.0047952	0.000168	9.83889	1.30542	1.09137	Acpp	no_target	acid phosphatase, prostate	56318
GSE11415_90pc_vs_50pc	1435005_at	0.0048084	0.000168	-9.83205	1.30156	-1.379	Cenpe	no_target	centromere protein E	229841
GSE11415_90pc_vs_50pc	1425052_at	0.0048128	0.000169	9.82894	1.2998	0.317164	Isoc1	no_target	isochorismatase domain containing 1	66307
GSE11415_90pc_vs_50pc	1423297_at	0.0048194	0.000169	9.82492	1.29752	0.974298	Add3	no_target	adducin 3 (gamma)	27360
GSE11415_90pc_vs_50pc	1454963_at	0.0048229	0.000169	-9.82212	1.29594	-0.518276	Pde12	no_target	phosphodiesterase 12	211948
GSE11415_90pc_vs_50pc	1434668_at	0.0048229	0.000169	-9.82087	1.29523	-0.53834	Nucks1	no_target	nuclear casein kinase and cyclin-dependent kinase substrate 1	98415
GSE11415_90pc_vs_50pc	1454709_at	0.0048331	0.00017	9.81462	1.29169	0.67126	Tmem64	no_target	transmembrane protein 64	100201
GSE11415_90pc_vs_50pc	1448520_at	0.0048331	0.00017	-9.81407	1.29138	-1.4339	Dclre1b	no_target	DNA cross-link repair 1B	140917
GSE11415_90pc_vs_50pc	1417873_at	0.0048339	0.00017	-9.81248	1.29048	-0.349329	Pwp1	no_target	PWP1 homolog, endonuclein	103136
GSE11415_90pc_vs_50pc	1434542_at	0.0048435	0.000171	9.8072	1.28749	1.7691	Gpt2	no_target	glutamic pyruvate transaminase (alanine aminotransferase) 2	108682
GSE11415_90pc_vs_50pc	1438602_s_at	0.0048437	0.000171	9.80528	1.2864	1.45031	Masp1	no_target	mannan-binding lectin serine peptidase 1	17174
GSE11415_90pc_vs_50pc	1428374_at	0.0048437	0.000171	9.80456	1.28599	1.04869	Glce	no_target	glucuronyl C5-epimerase	93683
GSE11415_90pc_vs_50pc	1448899_s_at	0.004846	0.000171	-9.80234	1.28474	-1.02004	Rad51ap1	no_target	RAD51 associated protein 1	19362
GSE11415_90pc_vs_50pc	1418262_at	0.0048613	0.000172	-9.79476	1.28043	-1.20871	Syk	no_target	spleen tyrosine kinase	20963
GSE11415_90pc_vs_50pc	1417871_at	0.0048642	0.000172	-9.79226	1.27902	-0.811571	Hsd17b7	no_target	hydroxysteroid (17-beta) dehydrogenase 7	15490
GSE11415_90pc_vs_50pc	1433563_s_at	0.0048663	0.000172	9.78942	1.27741	0.84884	Derl1	no_target	Der1-like domain family, member 1	67819
GSE11415_90pc_vs_50pc	1415908_at	0.0048663	0.000172	9.78889	1.2771	0.710192	Tspyl1	no_target	testis-specific protein, Y-encoded-like 1	22110
GSE11415_90pc_vs_50pc	1448484_at	0.0048746	0.000173	-9.78256	1.27351	-0.764337	Amd1	no_target	S-adenosylmethionine decarboxylase 1	11702
GSE11415_90pc_vs_50pc	1423906_at	0.0048746	0.000173	9.78205	1.27322	0.731866	Hsbp1	no_target	heat shock factor binding protein 1	68196
GSE11415_90pc_vs_50pc	1449841_at	0.0048746	0.000173	9.78167	1.273	0.429263	Kif3a	no_target	kinesin family member 3A	16568
GSE11415_90pc_vs_50pc	1435922_at	0.0048752	0.000173	-9.77633	1.26997	-1.14249	Fbxl19	no_target	F-box and leucine-rich repeat protein 19	233902
GSE11415_90pc_vs_50pc	1452049_at	0.0048752	0.000173	-9.7761	1.26984	-0.297994	Rpl7l1	no_target	ribosomal protein L7-like 1	66229
GSE11415_90pc_vs_50pc	1427445_a_at	0.0048752	0.000173	9.77493	1.26917	1.49763	Ttn	no_target	titin	22138
GSE11415_90pc_vs_50pc	1450849_at	0.0048752	0.000173	-9.7748	1.2691	-0.553535	Hnrnpu	no_target	heterogeneous nuclear ribonucleoprotein U	51810
GSE11415_90pc_vs_50pc	1452830_s_at	0.0048752	0.000173	-9.77368	1.26846	-1.30009	Cad	no_target	carbamoyl-phosphate synthetase 2, aspartate transcarbamylase, and dihydroorotase	69719
GSE11415_90pc_vs_50pc	1451323_at	0.0048752	0.000173	-9.77321	1.26819	-0.932897	Zfp7	no_target	zinc finger protein 7	223669
GSE11415_90pc_vs_50pc	1417196_s_at	0.0048752	0.000173	-9.77267	1.26788	-0.262562	Wwc2	no_target	WW, C2 and coiled-coil domain containing 2	52357
GSE11415_90pc_vs_50pc	1452841_at	0.0048847	0.000174	-9.76689	1.2646	-1.3068	Pgm2l1	no_target	phosphoglucomutase 2-like 1	70974
GSE11415_90pc_vs_50pc	1426324_at	0.0048847	0.000174	9.76623	1.26422	0.838258	H2-L	no_target	histocompatibility 2, D region locus L;histocompatibility 2, D region locus 1	14980;14964
GSE11415_90pc_vs_50pc	1426324_at	0.0048847	0.000174	9.76623	1.26422	0.838258	H2-D1	no_target	histocompatibility 2, D region locus L;histocompatibility 2, D region locus 1	14980;14964
GSE11415_90pc_vs_50pc	1455203_at	0.0048912	0.000174	9.76231	1.26199	2.47891	A930003A15Rik	no_target	RIKEN cDNA A930003A15 gene	68162
GSE11415_90pc_vs_50pc	1434046_at	0.0048968	0.000175	9.75774	1.25939	2.68748	AA467197	no_target	expressed sequence AA467197	433470
GSE11415_90pc_vs_50pc	1416331_a_at	0.0048968	0.000175	9.75752	1.25926	1.31442	Nfe2l1	no_target	nuclear factor, erythroid derived 2,-like 1	18023
GSE11415_90pc_vs_50pc	1420637_at	0.0048996	0.000175	-9.75515	1.25791	-0.87747	Prps2	no_target	phosphoribosyl pyrophosphate synthetase 2	110639
GSE11415_90pc_vs_50pc	1418627_at	0.0049032	0.000175	-9.75244	1.25636	-1.04748	Gclm	no_target	glutamate-cysteine ligase, modifier subunit	14630
GSE11415_90pc_vs_50pc	1448396_at	0.0049077	0.000176	-9.74824	1.25397	-0.958687	Tmem131	no_target	transmembrane protein 131	56030
GSE11415_90pc_vs_50pc	1447895_x_at	0.0049077	0.000176	-9.74793	1.2538	-0.427826	Pan3	no_target	PAN3 poly(A) specific ribonuclease subunit	72587
GSE11415_90pc_vs_50pc	1437341_x_at	0.0049077	0.000176	9.74687	1.25319	0.53627	Cnp	no_target	2',3'-cyclic nucleotide 3' phosphodiesterase	12799
GSE11415_90pc_vs_50pc	1438015_at	0.0049211	0.000176	-9.73946	1.24896	-0.899566	Dkc1	no_target	dyskeratosis congenita 1, dyskerin	245474
GSE11415_90pc_vs_50pc	1416961_at	0.0049211	0.000176	-9.73832	1.24832	-1.39235	Bub1b	no_target	BUB1B, mitotic checkpoint serine/threonine kinase	12236
GSE11415_90pc_vs_50pc	1429715_at	0.0049211	0.000177	-9.73667	1.24737	-0.828159	Ppp2r2a	no_target	protein phosphatase 2, regulatory subunit B, alpha	71978
GSE11415_90pc_vs_50pc	1427540_at	0.0049211	0.000177	-9.73412	1.24592	-2.54965	Zwint	no_target	ZW10 interactor	52696
GSE11415_90pc_vs_50pc	1419421_at	0.0049211	0.000177	9.73406	1.24588	1.40761	Ank1	no_target	ankyrin 1, erythroid	11733
GSE11415_90pc_vs_50pc	1431349_at	0.0049211	0.000177	-9.73374	1.2457	-1.25842	Hnrnpab	no_target	heterogeneous nuclear ribonucleoprotein A/B	15384
GSE11415_90pc_vs_50pc	1423520_at	0.0049211	0.000177	-9.73274	1.24513	-1.41582	Lmnb1	no_target	lamin B1	16906
GSE11415_90pc_vs_50pc	1421604_a_at	0.0049216	0.000177	9.73128	1.2443	0.693963	Klf3	no_target	Kruppel-like factor 3 (basic)	16599
GSE11415_90pc_vs_50pc	1449061_a_at	0.0049277	0.000177	-9.7274	1.24208	-0.786692	Prim1	no_target	DNA primase, p49 subunit	19075
GSE11415_90pc_vs_50pc	1435184_at	0.0049277	0.000178	-9.72635	1.24148	-0.709165	Npr3	no_target	natriuretic peptide receptor 3	18162
GSE11415_90pc_vs_50pc	1429692_s_at	0.0049543	0.000179	9.71409	1.23447	1.19061	Gch1	no_target	GTP cyclohydrolase 1	14528
GSE11415_90pc_vs_50pc	1426401_at	0.0049543	0.000179	9.71279	1.23372	0.804203	Ppp3ca	no_target	protein phosphatase 3, catalytic subunit, alpha isoform	19055
GSE11415_90pc_vs_50pc	1422512_a_at	0.0049543	0.000179	9.71192	1.23323	0.943306	Ogfr	no_target	opioid growth factor receptor	72075
GSE11415_90pc_vs_50pc	1416273_at	0.0049617	0.000179	9.70772	1.23083	1.10771	Tnfaip2	no_target	tumor necrosis factor, alpha-induced protein 2	21928
GSE11415_90pc_vs_50pc	1430127_a_at	0.004964	0.000179	9.70556	1.22959	0.949237	Ccnd2	no_target	cyclin D2	12444
GSE11415_90pc_vs_50pc	1436478_at	0.0049741	0.00018	9.70022	1.22653	1.63451	1810013L24Rik	no_target	RIKEN cDNA 1810013L24 gene	69053
GSE11415_90pc_vs_50pc	1448823_at	0.0049741	0.00018	9.69906	1.22587	1.06651	Cxcl12	no_target	chemokine (C-X-C motif) ligand 12	20315
GSE11415_90pc_vs_50pc	1415829_at	0.0049825	0.00018	-9.69396	1.22294	-1.08959	Lbr	no_target	lamin B receptor	98386
GSE11415_90pc_vs_50pc	1425006_a_at	0.0049825	0.000181	-9.69191	1.22177	-0.449819	Vrk1	no_target	vaccinia related kinase 1	22367
GSE11415_90pc_vs_50pc	1423039_a_at	0.0049825	0.000181	-9.69133	1.22144	-0.638104	Bzw1	no_target	basic leucine zipper and W2 domains 1	66882
GSE11415_90pc_vs_50pc	1420123_at	0.0049825	0.000181	9.6908	1.22113	1.10322	Tcta	no_target	T cell leukemia translocation altered gene	102791
GSE11415_90pc_vs_50pc	1428122_s_at	0.0049826	0.000181	9.68869	1.21992	0.974129	Mvb12b	no_target	multivesicular body subunit 12B	72543
GSE11415_90pc_vs_50pc	1418507_s_at	0.0049826	0.000181	9.68797	1.21951	1.26356	Socs2	target	suppressor of cytokine signaling 2	216233
GSE11415_90pc_vs_50pc	1418411_at	0.0049826	0.000181	9.6863	1.21855	0.811272	Fbxl8	no_target	F-box and leucine-rich repeat protein 8	50788
GSE11415_90pc_vs_50pc	1426476_at	0.0049826	0.000181	-9.68498	1.21779	-0.432305	Rasa1	no_target	RAS p21 protein activator 1	218397
GSE11415_90pc_vs_50pc	1435464_at	0.0049826	0.000181	9.68469	1.21763	1.3655	Smim14	no_target	small integral membrane protein 14	68552
GSE11415_90pc_vs_50pc	1435649_at	0.0050164	0.000183	9.67	1.20919	0.311236	Nexn	no_target	nexilin	68810
GSE11415_90pc_vs_50pc	1427070_at	0.0050168	0.000183	9.66865	1.20842	0.941338	Snx21	no_target	sorting nexin family member 21	101113
GSE11415_90pc_vs_50pc	1455642_a_at	0.0050202	0.000183	9.66487	1.20625	1.05687	Tspan17	no_target	tetraspanin 17	74257
GSE11415_90pc_vs_50pc	1425241_a_at	0.0050202	0.000183	-9.66486	1.20624	-0.586141	Wsb1	no_target	WD repeat and SOCS box-containing 1	78889
GSE11415_90pc_vs_50pc	1417095_a_at	0.0050259	0.000183	-9.66142	1.20426	-0.866199	Hspa14	no_target	heat shock protein 14	50497
GSE11415_90pc_vs_50pc	1423878_at	0.0050355	0.000184	9.65541	1.2008	0.585761	Gypc	no_target	glycophorin C	71683
GSE11415_90pc_vs_50pc	1424544_at	0.0050355	0.000184	9.65519	1.20067	2.13072	Nrbp2	no_target	nuclear receptor binding protein 2	223649
GSE11415_90pc_vs_50pc	1433509_s_at	0.0050474	0.000185	9.64931	1.19729	2.41157	Reep1	no_target	receptor accessory protein 1	52250
GSE11415_90pc_vs_50pc	1418225_at	0.0050476	0.000185	-9.64803	1.19655	-0.585982	Orc2	no_target	origin recognition complex, subunit 2	18393
GSE11415_90pc_vs_50pc	1417354_at	0.0050481	0.000185	9.64663	1.19575	1.02347	Sil1	no_target	endoplasmic reticulum chaperone SIL1 homolog (S. cerevisiae)	81500
GSE11415_90pc_vs_50pc	1417970_at	0.0050559	0.000185	9.64141	1.19274	1.2934	Atp5s	no_target	ATP synthase, H+ transporting, mitochondrial F0 complex, subunit S	68055
GSE11415_90pc_vs_50pc	1448883_at	0.0050559	0.000185	9.64115	1.19259	0.839753	Lgmn	no_target	legumain	19141
GSE11415_90pc_vs_50pc	1426300_at	0.0050563	0.000185	-9.63954	1.19166	-1.63838	Alcam	no_target	activated leukocyte cell adhesion molecule	11658
GSE11415_90pc_vs_50pc	1454754_a_at	0.0050563	0.000186	9.63861	1.19113	0.634731	Aamp	no_target	angio-associated migratory protein	227290
GSE11415_90pc_vs_50pc	1426645_at	0.0050632	0.000186	-9.63469	1.18887	-0.469635	Hsp90aa1	no_target	heat shock protein 90, alpha (cytosolic), class A member 1	15519
GSE11415_90pc_vs_50pc	1435187_at	0.0050751	0.000186	9.62885	1.1855	0.669126	Tomm20	no_target	translocase of outer mitochondrial membrane 20 homolog (yeast)	67952
GSE11415_90pc_vs_50pc	1456500_at	0.0050853	0.000187	-9.62367	1.18251	-0.713359	Aph1b	no_target	aph1 homolog B, gamma secretase subunit	208117
GSE11415_90pc_vs_50pc	1452059_at	0.005089	0.000187	9.62103	1.18099	0.512841	Slc35f5	no_target	solute carrier family 35, member F5	74150
GSE11415_90pc_vs_50pc	1423659_a_at	0.0050926	0.000187	9.61845	1.17949	0.704794	Tbc1d17	no_target	TBC1 domain family, member 17	233204
GSE11415_90pc_vs_50pc	1437188_at	0.005094	0.000188	9.61637	1.17829	1.07418	Gabbr1	no_target	gamma-aminobutyric acid (GABA) B receptor, 1	54393
GSE11415_90pc_vs_50pc	1452067_at	0.005094	0.000188	9.61551	1.1778	1.20651	Naaa	no_target	N-acylethanolamine acid amidase	67111
GSE11415_90pc_vs_50pc	1434755_at	0.0050992	0.000188	9.61108	1.17523	1.40605	Coro2b	no_target	coronin, actin binding protein, 2B	235431
GSE11415_90pc_vs_50pc	1458440_at	0.0050992	0.000188	-9.60995	1.17458	-0.674134	Specc1	no_target	sperm antigen with calponin homology and coiled-coil domains 1	432572
GSE11415_90pc_vs_50pc	1435679_at	0.0050992	0.000188	9.60994	1.17458	0.803065	Optn	no_target	optineurin	71648
GSE11415_90pc_vs_50pc	1453600_at	0.0051	0.000188	-9.60843	1.1737	-1.54041	Ccdc18	no_target	coiled-coil domain containing 18	73254
GSE11415_90pc_vs_50pc	1416353_at	0.0051116	0.000189	9.60277	1.17043	0.481756	Nr1h2	no_target	nuclear receptor subfamily 1, group H, member 2	22260
GSE11415_90pc_vs_50pc	1424489_a_at	0.0051153	0.000189	9.60015	1.16892	0.301863	Trit1	no_target	tRNA isopentenyltransferase 1	66966
GSE11415_90pc_vs_50pc	1417928_at	0.0051344	0.00019	9.59058	1.16337	0.631495	Pdlim4	no_target	PDZ and LIM domain 4	30794
GSE11415_90pc_vs_50pc	1436302_at	0.0051344	0.00019	-9.59042	1.16328	-0.624919	Slc10a7	no_target	solute carrier family 10 (sodium/bile acid cotransporter family), member 7	76775
GSE11415_90pc_vs_50pc	1450482_a_at	0.0051386	0.00019	9.58763	1.16167	0.618589	Pitx2	target	paired-like homeodomain transcription factor 2	18741
GSE11415_90pc_vs_50pc	1418349_at	0.0051462	0.000191	-9.58226	1.15855	-1.94969	Hbegf	no_target	heparin-binding EGF-like growth factor	15200
GSE11415_90pc_vs_50pc	1438241_at	0.0051462	0.000191	9.58188	1.15833	1.74153	Rgma	no_target	repulsive guidance molecule family member A	244058
GSE11415_90pc_vs_50pc	1440205_at	0.0051462	0.000191	-9.58117	1.15793	-0.872519	Zmynd19	no_target	zinc finger, MYND domain containing 19	67187
GSE11415_90pc_vs_50pc	1421323_a_at	0.0051475	0.000191	-9.57933	1.15686	-0.365232	G3bp2	no_target	GTPase activating protein (SH3 domain) binding protein 2	23881
GSE11415_90pc_vs_50pc	1449221_a_at	0.0051475	0.000191	-9.57818	1.15619	-0.50466	Rrbp1	no_target	ribosome binding protein 1	81910
GSE11415_90pc_vs_50pc	1448135_at	0.0051475	0.000191	9.57714	1.15559	0.788994	Atf4	no_target	activating transcription factor 4	11911
GSE11415_90pc_vs_50pc	1428915_at	0.005148	0.000192	9.57563	1.15471	1.387	Sirt5	no_target	sirtuin 5	68346
GSE11415_90pc_vs_50pc	1433733_a_at	0.005148	0.000192	-9.57408	1.15381	-1.31515	Cry1	no_target	cryptochrome 1 (photolyase-like)	12952
GSE11415_90pc_vs_50pc	1422996_at	0.005148	0.000192	9.57343	1.15344	2.07075	Acot2	no_target	acyl-CoA thioesterase 2	171210
GSE11415_90pc_vs_50pc	1452625_at	0.005153	0.000192	9.56912	1.15094	0.644661	Kctd2	no_target	potassium channel tetramerisation domain containing 2	70382
GSE11415_90pc_vs_50pc	1424717_at	0.005153	0.000192	-9.56854	1.1506	-0.796268	Mis12	no_target	MIS12 kinetochore complex component	67139
GSE11415_90pc_vs_50pc	1454840_at	0.005153	0.000192	9.56799	1.15027	0.743079	Mccc2	no_target	methylcrotonoyl-Coenzyme A carboxylase 2 (beta)	78038
GSE11415_90pc_vs_50pc	1416467_at	0.0051634	0.000193	-9.56284	1.14729	-0.823461	Ddx3x	no_target	DEAD/H (Asp-Glu-Ala-Asp/His) box polypeptide 3, X-linked	13205
GSE11415_90pc_vs_50pc	1421346_a_at	0.0051682	0.000193	-9.5588	1.14494	-0.556461	Slc6a6	no_target	solute carrier family 6 (neurotransmitter transporter, taurine), member 6	21366
GSE11415_90pc_vs_50pc	1452315_at	0.0051682	0.000193	-9.55828	1.14463	-1.59135	Kif11	no_target	kinesin family member 11	16551
GSE11415_90pc_vs_50pc	1429475_at	0.0051682	0.000193	-9.55753	1.1442	-1.02264	Ubash3b	no_target	ubiquitin associated and SH3 domain containing, B	72828
GSE11415_90pc_vs_50pc	1452866_at	0.0051703	0.000194	9.55453	1.14246	0.522274	Nars	no_target	asparaginyl-tRNA synthetase	70223
GSE11415_90pc_vs_50pc	1428058_at	0.0051703	0.000194	9.55437	1.14236	1.93076	Ahnak	no_target	AHNAK nucleoprotein (desmoyokin)	66395
GSE11415_90pc_vs_50pc	1428168_at	0.0051721	0.000194	-9.55254	1.1413	-0.773693	Mpzl1	no_target	myelin protein zero-like 1	68481
GSE11415_90pc_vs_50pc	1424819_a_at	0.0052038	0.000195	9.53935	1.13363	0.636815	Ric8a	no_target	RIC8 guanine nucleotide exchange factor A	101489
GSE11415_90pc_vs_50pc	1418963_at	0.0052108	0.000195	-9.53557	1.13142	-0.316563	Fam188a	no_target	family with sequence similarity 188, member A	66960
GSE11415_90pc_vs_50pc	1460690_at	0.0052305	0.000196	9.52696	1.12641	1.39941	Fam195b	no_target	family with sequence similarity 195, member B	192173
GSE11415_90pc_vs_50pc	1444004_at	0.0052385	0.000197	-9.52282	1.124	-0.395062	Thoc2	no_target	THO complex 2	331401
GSE11415_90pc_vs_50pc	1448918_at	0.0052419	0.000197	9.52029	1.12252	0.435657	Slco3a1	no_target	solute carrier organic anion transporter family, member 3a1	108116
GSE11415_90pc_vs_50pc	1419663_at	0.0052419	0.000197	9.51923	1.1219	1.70371	Ogn	no_target	osteoglycin	18295
GSE11415_90pc_vs_50pc	1438459_x_at	0.0052472	0.000197	-9.51609	1.12007	-0.879574	Sfpq	no_target	splicing factor proline/glutamine rich (polypyrimidine tract binding protein associated)	71514
GSE11415_90pc_vs_50pc	1435122_x_at	0.0052534	0.000198	-9.51264	1.11806	-0.983203	Dnmt1	no_target	DNA methyltransferase (cytosine-5) 1	13433
GSE11415_90pc_vs_50pc	1422471_at	0.0052648	0.000198	9.50701	1.11477	0.595488	Pex13	no_target	peroxisomal biogenesis factor 13	72129
GSE11415_90pc_vs_50pc	1416929_at	0.0052648	0.000198	-9.50606	1.11421	-1.22945	Rbm12	no_target	RNA binding motif protein 12	75710
GSE11415_90pc_vs_50pc	1436870_s_at	0.0052823	0.000199	9.49843	1.10975	1.204	Afap1l2	no_target	actin filament associated protein 1-like 2	226250
GSE11415_90pc_vs_50pc	1440402_at	0.005285	0.000199	-9.49628	1.1085	-1.0009	Syne3	no_target	spectrin repeat containing, nuclear envelope family member 3	212073
GSE11415_90pc_vs_50pc	1448333_at	0.0052889	0.0002	9.49195	1.10596	1.01319	Adprh	no_target	ADP-ribosylarginine hydrolase	11544
GSE11415_90pc_vs_50pc	1440085_at	0.0052889	0.0002	9.491	1.10541	1.70511	Eda2r	no_target	ectodysplasin A2 receptor	245527
GSE11415_90pc_vs_50pc	1460216_at	0.0052889	0.0002	9.48993	1.10478	0.796532	Acads	no_target	acyl-Coenzyme A dehydrogenase, short chain	11409
GSE11415_90pc_vs_50pc	1435181_at	0.0052889	0.0002	-9.48928	1.1044	-1.13551	Lin54	no_target	lin-54 homolog (C. elegans)	231506
GSE11415_90pc_vs_50pc	1448795_a_at	0.0052889	0.0002	-9.4891	1.1043	-0.5555	Tbrg4	no_target	transforming growth factor beta regulated gene 4	21379
GSE11415_90pc_vs_50pc	1455790_at	0.0052955	0.000201	-9.48551	1.10219	-0.932124	E2f2	no_target	E2F transcription factor 2	242705
GSE11415_90pc_vs_50pc	1428128_at	0.005316	0.000202	9.4755	1.09634	0.600872	Atxn7l3b	no_target	ataxin 7-like 3B	382423
GSE11415_90pc_vs_50pc	1452652_at	0.005316	0.000202	9.47532	1.09623	1.27188	Tmem158	no_target	transmembrane protein 158	72309
GSE11415_90pc_vs_50pc	1432143_a_at	0.005316	0.000202	9.47454	1.09577	0.877298	Hbp1	no_target	high mobility group box transcription factor 1	73389
GSE11415_90pc_vs_50pc	1428270_at	0.0053188	0.000202	9.47208	1.09433	0.627179	Glt8d1	no_target	glycosyltransferase 8 domain containing 1	76485
GSE11415_90pc_vs_50pc	1436560_at	0.0053188	0.000202	9.47123	1.09383	1.09212	Kif3a	no_target	kinesin family member 3A	16568
GSE11415_90pc_vs_50pc	1458951_at	0.0053292	0.000203	-9.46514	1.09026	-1.47235	Vrk1	no_target	vaccinia related kinase 1	22367
GSE11415_90pc_vs_50pc	1426277_at	0.0053292	0.000203	9.46513	1.09025	1.09627	Tmem203	no_target	transmembrane protein 203	227615
GSE11415_90pc_vs_50pc	1415806_at	0.00533	0.000203	9.4637	1.08942	0.72087	Plat	no_target	plasminogen activator, tissue	18791
GSE11415_90pc_vs_50pc	1428966_at	0.0053437	0.000203	9.45757	1.08582	0.700172	Gm4199	no_target	predicted gene 4199;family with sequence similarity 103, member A1	100043059;67148
GSE11415_90pc_vs_50pc	1428966_at	0.0053437	0.000203	9.45757	1.08582	0.700172	Fam103a1	no_target	predicted gene 4199;family with sequence similarity 103, member A1	100043059;67148
GSE11415_90pc_vs_50pc	1428104_at	0.0053478	0.000204	-9.45487	1.08424	-1.20974	Tpx2	no_target	TPX2, microtubule-associated	72119
GSE11415_90pc_vs_50pc	1429402_at	0.0053478	0.000204	9.4538	1.08361	1.70987	Glt8d2	no_target	glycosyltransferase 8 domain containing 2	74782
GSE11415_90pc_vs_50pc	1454649_at	0.0053507	0.000204	-9.4516	1.08232	-1.60023	Srd5a1	no_target	steroid 5 alpha-reductase 1	78925
GSE11415_90pc_vs_50pc	1416452_at	0.0053677	0.000205	-9.4443	1.07802	-0.607452	Oat	no_target	ornithine aminotransferase	18242
GSE11415_90pc_vs_50pc	1428506_at	0.0053729	0.000205	-9.44128	1.07625	-0.299029	Atic	no_target	5-aminoimidazole-4-carboxamide ribonucleotide formyltransferase/IMP cyclohydrolase	108147
GSE11415_90pc_vs_50pc	1437436_s_at	0.0053756	0.000205	-9.43916	1.075	-0.949898	Grk6	no_target	G protein-coupled receptor kinase 6	26385
GSE11415_90pc_vs_50pc	1457248_x_at	0.0053768	0.000206	-9.43711	1.0738	-1.1758	Hsd17b7	no_target	hydroxysteroid (17-beta) dehydrogenase 7	15490
GSE11415_90pc_vs_50pc	1434972_x_at	0.0053768	0.000206	-9.43565	1.07294	-0.666346	LOC102641923	no_target	serine/arginine-rich splicing factor 1-like;serine/arginine-rich splicing factor 1	102641923;110809
GSE11415_90pc_vs_50pc	1434972_x_at	0.0053768	0.000206	-9.43565	1.07294	-0.666346	Srsf1	no_target	serine/arginine-rich splicing factor 1-like;serine/arginine-rich splicing factor 1	102641923;110809
GSE11415_90pc_vs_50pc	1416176_at	0.0053768	0.000206	-9.43481	1.07244	-0.662477	Gm21596	no_target	predicted gene, 21596;high mobility group box1, pseudogene 10;high mobility group box 1	100862258;619937;15289
GSE11415_90pc_vs_50pc	1416176_at	0.0053768	0.000206	-9.43481	1.07244	-0.662477	Hmgb1-ps10	no_target	predicted gene, 21596;high mobility group box1, pseudogene 10;high mobility group box 1	100862258;619937;15289
GSE11415_90pc_vs_50pc	1416176_at	0.0053768	0.000206	-9.43481	1.07244	-0.662477	Hmgb1	no_target	predicted gene, 21596;high mobility group box1, pseudogene 10;high mobility group box 1	100862258;619937;15289
GSE11415_90pc_vs_50pc	1417131_at	0.0053768	0.000206	-9.43423	1.0721	-1.56342	Cdc25a	no_target	cell division cycle 25A	12530
GSE11415_90pc_vs_50pc	1448334_a_at	0.0053853	0.000206	9.42947	1.0693	0.376073	Ccni	no_target	cyclin I	12453
GSE11415_90pc_vs_50pc	1419641_at	0.0053853	0.000206	-9.42891	1.06897	-0.475167	Purb	target	purine rich element binding protein B	19291
GSE11415_90pc_vs_50pc	1421824_at	0.0053983	0.000207	-9.42307	1.06553	-0.809522	Bace1	no_target	beta-site APP cleaving enzyme 1	23821
GSE11415_90pc_vs_50pc	1427948_a_at	0.0053999	0.000207	9.42141	1.06455	0.487646	Zkscan14	no_target	zinc finger with KRAB and SCAN domains 14	67235
GSE11415_90pc_vs_50pc	1423642_at	0.0054027	0.000207	-9.41926	1.06328	-0.816982	Tubb4b	no_target	tubulin, beta 4B class IVB	227613
GSE11415_90pc_vs_50pc	1417811_at	0.0054109	0.000208	9.41521	1.0609	0.395771	Slc8b1	no_target	solute carrier family 8 (sodium/lithium/calcium exchanger), member B1	170756
GSE11415_90pc_vs_50pc	1456058_at	0.0054239	0.000209	-9.4094	1.05747	-1.06301	Rbm27	no_target	RNA binding motif protein 27	225432
GSE11415_90pc_vs_50pc	1419416_a_at	0.0054248	0.000209	9.40799	1.05664	0.273904	Rarg	no_target	retinoic acid receptor, gamma	19411
GSE11415_90pc_vs_50pc	1418949_at	0.0054357	0.000209	9.40298	1.05368	1.12201	Gdf15	no_target	growth differentiation factor 15	23886
GSE11415_90pc_vs_50pc	1417655_a_at	0.0054445	0.00021	-9.39871	1.05116	-0.926302	Srrt	no_target	serrate RNA effector molecule homolog (Arabidopsis)	83701
GSE11415_90pc_vs_50pc	1422454_at	0.0054447	0.00021	-9.39754	1.05047	-1.92827	Krt13	no_target	keratin 13	16663
GSE11415_90pc_vs_50pc	1452207_at	0.0054508	0.00021	9.39424	1.04852	0.371979	Cited2	no_target	Cbp/p300-interacting transactivator, with Glu/Asp-rich carboxy-terminal domain, 2	17684
GSE11415_90pc_vs_50pc	1455983_at	0.0054604	0.000211	-9.38862	1.0452	-1.45021	Cdca2	no_target	cell division cycle associated 2	108912
GSE11415_90pc_vs_50pc	1416622_at	0.0054695	0.000211	-9.38427	1.04263	-0.462886	Wbscr16	no_target	Williams-Beuren syndrome chromosome region 16 homolog (human)	94254
GSE11415_90pc_vs_50pc	1438063_at	0.0054805	0.000212	-9.37926	1.03966	-0.858929	Mphosph9	no_target	M-phase phosphoprotein 9	269702
GSE11415_90pc_vs_50pc	1433704_s_at	0.0054825	0.000212	9.37745	1.0386	0.384665	Sec62	no_target	SEC62 homolog (S. cerevisiae)	69276
GSE11415_90pc_vs_50pc	1419169_at	0.0054837	0.000212	-9.37593	1.03769	-0.352215	Mapk6	no_target	mitogen-activated protein kinase 6	50772
GSE11415_90pc_vs_50pc	1441667_s_at	0.0054837	0.000212	9.37382	1.03645	1.53277	Smyd1	no_target	SET and MYND domain containing 1	12180
GSE11415_90pc_vs_50pc	1420654_a_at	0.0054837	0.000212	-9.37371	1.03638	-0.927192	Gbe1	no_target	glucan (1,4-alpha-), branching enzyme 1	74185
GSE11415_90pc_vs_50pc	1439436_x_at	0.0054924	0.000213	-9.36953	1.03391	-1.08399	Incenp	no_target	inner centromere protein	16319
GSE11415_90pc_vs_50pc	1415907_at	0.0055248	0.000214	9.35651	1.02619	0.751379	Ccnd3	no_target	cyclin D3	12445
GSE11415_90pc_vs_50pc	1454952_s_at	0.0055248	0.000214	-9.3553	1.02547	-1.59971	Ncapd3	no_target	non-SMC condensin II complex, subunit D3	78658
GSE11415_90pc_vs_50pc	1418969_at	0.0055248	0.000214	-9.35487	1.02521	-1.36438	Skp2	no_target	S-phase kinase-associated protein 2 (p45)	27401
GSE11415_90pc_vs_50pc	1435867_at	0.0055306	0.000215	9.35173	1.02335	1.82424	Kdm7a	no_target	lysine (K)-specific demethylase 7A	338523
GSE11415_90pc_vs_50pc	1416770_at	0.005531	0.000215	9.35049	1.02262	0.468695	Stk25	no_target	serine/threonine kinase 25 (yeast)	59041
GSE11415_90pc_vs_50pc	1453166_at	0.0055318	0.000215	9.34868	1.02154	1.01798	Mcu	no_target	mitochondrial calcium uniporter	215999
GSE11415_90pc_vs_50pc	1417273_at	0.0055318	0.000215	-9.34802	1.02115	-1.36547	Pdk4	no_target	pyruvate dehydrogenase kinase, isoenzyme 4	27273
GSE11415_90pc_vs_50pc	1450350_a_at	0.0055322	0.000215	9.34598	1.01994	0.529288	Jdp2	no_target	Jun dimerization protein 2	81703
GSE11415_90pc_vs_50pc	1422821_s_at	0.0055322	0.000216	9.34568	1.01976	1.75952	Stard5	no_target	StAR-related lipid transfer (START) domain containing 5	170460
GSE11415_90pc_vs_50pc	1427305_at	0.0055342	0.000216	-9.34386	1.01868	-1.29405	Piga	no_target	phosphatidylinositol glycan anchor biosynthesis, class A	18700
GSE11415_90pc_vs_50pc	1426871_at	0.0055382	0.000216	-9.34141	1.01722	-0.607165	Fbxo33	no_target	F-box protein 33	70611
GSE11415_90pc_vs_50pc	1429624_at	0.0055398	0.000216	-9.33974	1.01623	-0.633109	Sltm	no_target	SAFB-like, transcription modulator	66660
GSE11415_90pc_vs_50pc	1427275_at	0.0055505	0.000217	-9.33493	1.01338	-0.782312	Smc4	no_target	structural maintenance of chromosomes 4	70099
GSE11415_90pc_vs_50pc	1433547_s_at	0.0055587	0.000217	-9.331	1.01104	-0.66908	Nudcd1	no_target	NudC domain containing 1	67429
GSE11415_90pc_vs_50pc	1421155_at	0.0055603	0.000217	9.32933	1.01004	0.215909	B3galt6	no_target	UDP-Gal:betaGal beta 1,3-galactosyltransferase, polypeptide 6	117592
GSE11415_90pc_vs_50pc	1420033_s_at	0.0055709	0.000218	-9.32459	1.00722	-0.578487	Ppp2r2d	no_target	protein phosphatase 2, regulatory subunit B, delta	52432
GSE11415_90pc_vs_50pc	1420365_a_at	0.0055746	0.000218	-9.32152	1.0054	-0.35881	Hnrnpa2b1	no_target	heterogeneous nuclear ribonucleoprotein A2/B1	53379
GSE11415_90pc_vs_50pc	1434059_at	0.0055746	0.000218	9.32112	1.00516	0.874554	Fam214b	no_target	family with sequence similarity 214, member B	230088
GSE11415_90pc_vs_50pc	1426489_s_at	0.0055782	0.000219	9.31879	1.00377	0.59914	Bfar	no_target	bifunctional apoptosis regulator	67118
GSE11415_90pc_vs_50pc	1434228_at	0.00558	0.000219	9.31708	1.00275	0.865033	Pdp1	no_target	pyruvate dehyrogenase phosphatase catalytic subunit 1	381511
GSE11415_90pc_vs_50pc	1420442_at	0.0055817	0.000219	9.315	1.00152	2.59627	Cacna1s	no_target	calcium channel, voltage-dependent, L type, alpha 1S subunit	12292
GSE11415_90pc_vs_50pc	1418762_at	0.0055817	0.000219	9.31431	1.0011	0.694339	Cd55	no_target	CD55 molecule, decay accelerating factor for complement	13136
GSE11415_90pc_vs_50pc	1419253_at	0.0055823	0.000219	9.31125	0.99928	0.635059	Mthfd2	no_target	methylenetetrahydrofolate dehydrogenase (NAD+ dependent), methenyltetrahydrofolate cyclohydrolase	17768
GSE11415_90pc_vs_50pc	1417423_at	0.0055823	0.000219	9.31114	0.99921	1.24557	Grina	no_target	glutamate receptor, ionotropic, N-methyl D-aspartate-associated protein 1 (glutamate binding)	66168
GSE11415_90pc_vs_50pc	1448491_at	0.0055823	0.000219	9.31087	0.99906	1.24606	Ech1	no_target	enoyl coenzyme A hydratase 1, peroxisomal	51798
GSE11415_90pc_vs_50pc	1418971_x_at	0.0055956	0.00022	9.30522	0.99569	0.358455	Bcl10	no_target	B cell leukemia/lymphoma 10	12042
GSE11415_90pc_vs_50pc	1426978_at	0.0056105	0.000221	-9.29901	0.99198	-0.505826	Klhl2	no_target	kelch-like 2, Mayven	77113
GSE11415_90pc_vs_50pc	1450743_s_at	0.0056144	0.000221	-9.2966	0.99055	-0.654444	Syncrip	no_target	synaptotagmin binding, cytoplasmic RNA interacting protein	56403
GSE11415_90pc_vs_50pc	1415859_at	0.0056321	0.000222	9.28943	0.98627	0.722866	Eif3c	no_target	eukaryotic translation initiation factor 3, subunit C	56347
GSE11415_90pc_vs_50pc	1416749_at	0.0056321	0.000222	9.28809	0.98546	0.455847	Htra1	no_target	HtrA serine peptidase 1	56213
GSE11415_90pc_vs_50pc	1415854_at	0.0056321	0.000222	-9.28705	0.98484	-0.78646	Kitl	no_target	kit ligand	17311
GSE11415_90pc_vs_50pc	1428099_a_at	0.0056321	0.000222	-9.28623	0.98436	-0.566655	LOC102641923	no_target	serine/arginine-rich splicing factor 1-like;serine/arginine-rich splicing factor 1	102641923;110809
GSE11415_90pc_vs_50pc	1428099_a_at	0.0056321	0.000222	-9.28623	0.98436	-0.566655	Srsf1	no_target	serine/arginine-rich splicing factor 1-like;serine/arginine-rich splicing factor 1	102641923;110809
GSE11415_90pc_vs_50pc	1418443_at	0.0056371	0.000223	-9.2833	0.98261	-0.842752	Xpo1	no_target	exportin 1	103573
GSE11415_90pc_vs_50pc	1428501_at	0.0056371	0.000223	9.2824	0.98206	1.07631	1110051M20Rik	no_target	RIKEN cDNA 1110051M20 gene	228356
GSE11415_90pc_vs_50pc	1421979_at	0.0056382	0.000223	-9.28	0.98063	-1.71378	Phex	no_target	phosphate regulating endopeptidase homolog, X-linked	18675
GSE11415_90pc_vs_50pc	1448674_at	0.0056382	0.000223	9.27986	0.98055	0.366331	Rnf25	no_target	ring finger protein 25	57751
GSE11415_90pc_vs_50pc	1422537_a_at	0.0056435	0.000223	-9.27699	0.97883	-1.39507	Id2	no_target	inhibitor of DNA binding 2	15902
GSE11415_90pc_vs_50pc	1424202_at	0.0056453	0.000224	-9.27521	0.97777	-0.530842	Seh1l	no_target	SEH1-like (S. cerevisiae	72124
GSE11415_90pc_vs_50pc	1458351_s_at	0.0056453	0.000224	-9.27348	0.97673	-0.691019	Klhl2	no_target	kelch-like 2, Mayven	77113
GSE11415_90pc_vs_50pc	1429993_s_at	0.0056453	0.000224	9.27315	0.97654	2.76802	Gm10471	no_target	predicted gene 10471;predicted gene 7347;predicted gene 5862;spermatogenesis associated glutamate (E)-rich protein 4B	100039045;664804;545739;73526
GSE11415_90pc_vs_50pc	1429993_s_at	0.0056453	0.000224	9.27315	0.97654	2.76802	Gm7347	no_target	predicted gene 10471;predicted gene 7347;predicted gene 5862;spermatogenesis associated glutamate (E)-rich protein 4B	100039045;664804;545739;73526
GSE11415_90pc_vs_50pc	1429993_s_at	0.0056453	0.000224	9.27315	0.97654	2.76802	Gm5862	no_target	predicted gene 10471;predicted gene 7347;predicted gene 5862;spermatogenesis associated glutamate (E)-rich protein 4B	100039045;664804;545739;73526
GSE11415_90pc_vs_50pc	1429993_s_at	0.0056453	0.000224	9.27315	0.97654	2.76802	Speer4b	no_target	predicted gene 10471;predicted gene 7347;predicted gene 5862;spermatogenesis associated glutamate (E)-rich protein 4B	100039045;664804;545739;73526
GSE11415_90pc_vs_50pc	1460541_at	0.0056486	0.000224	-9.27097	0.97523	-0.735283	Slc7a6	no_target	solute carrier family 7 (cationic amino acid transporter, y+ system), member 6	330836
GSE11415_90pc_vs_50pc	1424348_at	0.0056491	0.000224	-9.26972	0.97448	-0.674628	Mcmbp	no_target	minichromosome maintenance complex binding protein	210711
GSE11415_90pc_vs_50pc	1436030_at	0.005655	0.000225	-9.26666	0.97265	-1.54828	Cachd1	no_target	cache domain containing 1	320508
GSE11415_90pc_vs_50pc	1423749_s_at	0.0056824	0.000226	-9.25634	0.96647	-1.15883	Rangap1	no_target	RAN GTPase activating protein 1	19387
GSE11415_90pc_vs_50pc	1437439_at	0.0056984	0.000227	-9.24992	0.96262	-0.998458	2410089E03Rik	no_target	RIKEN cDNA 2410089E03 gene	73692
GSE11415_90pc_vs_50pc	1418727_at	0.0057317	0.000228	-9.2376	0.95523	-1.58398	Nup155	no_target	nucleoporin 155	170762
GSE11415_90pc_vs_50pc	1453744_a_at	0.0057317	0.000228	9.23546	0.95394	0.394643	Ankrd40	no_target	ankyrin repeat domain 40	71452
GSE11415_90pc_vs_50pc	1449328_at	0.0057317	0.000228	-9.23479	0.95354	-1.09175	Ly75	no_target	lymphocyte antigen 75	17076
GSE11415_90pc_vs_50pc	1424508_at	0.0057317	0.000228	9.23389	0.953	0.253999	Ttc5	no_target	tetratricopeptide repeat domain 5	219022
GSE11415_90pc_vs_50pc	1426653_at	0.0057317	0.000229	-9.23345	0.95274	-1.00304	Mcm3	no_target	minichromosome maintenance complex component 3	17215
GSE11415_90pc_vs_50pc	1417407_at	0.005735	0.000229	-9.23129	0.95144	-0.421397	Fbxl14	no_target	F-box and leucine-rich repeat protein 14	101358
GSE11415_90pc_vs_50pc	1450985_a_at	0.0057412	0.000229	-9.22687	0.94878	-1.41696	Tjp2	no_target	tight junction protein 2	21873
GSE11415_90pc_vs_50pc	1449675_at	0.0057412	0.000229	-9.22629	0.94843	-1.67772	Gm5593	no_target	predicted gene 5593;cyclin B1	434175;268697
GSE11415_90pc_vs_50pc	1449675_at	0.0057412	0.000229	-9.22629	0.94843	-1.67772	Ccnb1	no_target	predicted gene 5593;cyclin B1	434175;268697
GSE11415_90pc_vs_50pc	1424019_at	0.0057412	0.000229	-9.22576	0.94812	-0.482426	Nop2	no_target	NOP2 nucleolar protein	110109
GSE11415_90pc_vs_50pc	1428328_at	0.0057412	0.00023	-9.225	0.94766	-0.899911	Nup50	no_target	nucleoporin 50	18141
GSE11415_90pc_vs_50pc	1421022_x_at	0.0057429	0.00023	9.22338	0.94669	1.61532	Acyp1	no_target	acylphosphatase 1, erythrocyte (common) type	66204
GSE11415_90pc_vs_50pc	1460125_at	0.0057463	0.00023	9.22119	0.94537	1.24193	Ccdc141	no_target	coiled-coil domain containing 141	545428
GSE11415_90pc_vs_50pc	1448328_at	0.0057499	0.00023	-9.21731	0.94304	-0.813062	Sh3bp2	no_target	SH3-domain binding protein 2	24055
GSE11415_90pc_vs_50pc	1454882_at	0.0057499	0.000231	-9.21666	0.94264	-0.899234	L3mbtl3	no_target	l(3)mbt-like 3 (Drosophila)	237339
GSE11415_90pc_vs_50pc	1423395_at	0.0057499	0.000231	9.21662	0.94262	0.280595	Tsnax	no_target	translin-associated factor X	53424
GSE11415_90pc_vs_50pc	1427416_x_at	0.0057499	0.000231	-9.21579	0.94212	-0.439936	Dusp7	no_target	dual specificity phosphatase 7	235584
GSE11415_90pc_vs_50pc	1417299_at	0.0057594	0.000231	-9.21161	0.93961	-0.952999	Nek2	no_target	NIMA (never in mitosis gene a)-related expressed kinase 2	18005
GSE11415_90pc_vs_50pc	1449278_at	0.0057637	0.000231	-9.20915	0.93812	-0.807708	Eif2ak3	no_target	eukaryotic translation initiation factor 2 alpha kinase 3	13666
GSE11415_90pc_vs_50pc	1455043_at	0.005779	0.000232	-9.20303	0.93444	-0.740678	Tnpo1	no_target	transportin 1	238799
GSE11415_90pc_vs_50pc	1451015_at	0.0057818	0.000232	-9.20108	0.93326	-0.887946	Tkt	no_target	transketolase	21881
GSE11415_90pc_vs_50pc	1448521_at	0.0058019	0.000233	9.19341	0.92864	0.475848	Brd7	no_target	bromodomain containing 7	26992
GSE11415_90pc_vs_50pc	1427297_at	0.0058024	0.000234	9.19222	0.92792	0.598683	Mrpl9	no_target	mitochondrial ribosomal protein L9	78523
GSE11415_90pc_vs_50pc	1435671_at	0.0058157	0.000234	9.1868	0.92465	1.48866	Mipol1	no_target	mirror-image polydactyly 1	73490
GSE11415_90pc_vs_50pc	1451130_at	0.0058183	0.000234	9.18491	0.92351	1.11378	Use1	no_target	unconventional SNARE in the ER 1 homolog (S. cerevisiae)	67023
GSE11415_90pc_vs_50pc	1454044_a_at	0.0058195	0.000235	9.18347	0.92264	0.314277	Pex3	no_target	peroxisomal biogenesis factor 3	56535
GSE11415_90pc_vs_50pc	1438535_at	0.0058223	0.000235	-9.18082	0.92104	-1.12917	Phip	no_target	pleckstrin homology domain interacting protein	83946
GSE11415_90pc_vs_50pc	1418072_at	0.0058223	0.000235	9.17966	0.92034	1.98035	Hist1h2bg	no_target	histone cluster 1, H2bg;histone cluster 1, H2be;histone cluster 1, H2bc	319181;319179;68024
GSE11415_90pc_vs_50pc	1418072_at	0.0058223	0.000235	9.17966	0.92034	1.98035	Hist1h2be	no_target	histone cluster 1, H2bg;histone cluster 1, H2be;histone cluster 1, H2bc	319181;319179;68024
GSE11415_90pc_vs_50pc	1418072_at	0.0058223	0.000235	9.17966	0.92034	1.98035	Hist1h2bc	no_target	histone cluster 1, H2bg;histone cluster 1, H2be;histone cluster 1, H2bc	319181;319179;68024
GSE11415_90pc_vs_50pc	1415872_at	0.0058324	0.000236	-9.17512	0.91759	-0.574864	Hnrnph1	no_target	heterogeneous nuclear ribonucleoprotein H1	59013
GSE11415_90pc_vs_50pc	1460322_at	0.0058471	0.000236	-9.16906	0.91393	-0.897023	Chst3	no_target	carbohydrate (chondroitin 6/keratan) sulfotransferase 3	53374
GSE11415_90pc_vs_50pc	1422039_at	0.0058471	0.000236	-9.16825	0.91344	-0.965834	Tnfrsf22	no_target	tumor necrosis factor receptor superfamily, member 22	79202
GSE11415_90pc_vs_50pc	1423933_a_at	0.0058695	0.000238	-9.15999	0.90844	-2.0218	Plet1	no_target	placenta expressed transcript 1	76509
GSE11415_90pc_vs_50pc	1435930_at	0.0058769	0.000238	9.15568	0.90584	1.02217	Scaper	no_target	S phase cyclin A-associated protein in the ER	244891
GSE11415_90pc_vs_50pc	1449699_s_at	0.0058769	0.000238	-9.15552	0.90574	-1.33778	C330027C09Rik	no_target	RIKEN cDNA C330027C09 gene	224171
GSE11415_90pc_vs_50pc	1445027_at	0.0058865	0.000239	9.15046	0.90268	0.811097	Cdr2l	no_target	cerebellar degeneration-related protein 2-like	237988
GSE11415_90pc_vs_50pc	1452058_a_at	0.0058865	0.000239	9.15037	0.90262	1.06904	Rnf11	no_target	ring finger protein 11	29864
GSE11415_90pc_vs_50pc	1450970_at	0.005889	0.000239	9.14837	0.90141	0.475734	Got1	no_target	glutamic-oxaloacetic transaminase 1, soluble	14718
GSE11415_90pc_vs_50pc	1437115_at	0.005889	0.000239	-9.14747	0.90086	-0.652877	Phrf1	no_target	PHD and ring finger domains 1	101471
GSE11415_90pc_vs_50pc	1432013_a_at	0.005908	0.00024	-9.13962	0.8961	-1.49817	Mtfr2	no_target	mitochondrial fission regulator 2	71804
GSE11415_90pc_vs_50pc	1425701_a_at	0.005908	0.00024	9.13932	0.89592	0.602456	Rgs3	no_target	regulator of G-protein signaling 3	50780
GSE11415_90pc_vs_50pc	1452863_at	0.0059114	0.00024	9.13688	0.89444	1.78441	1700003F12Rik	no_target	RIKEN cDNA 1700003F12 gene	75480
GSE11415_90pc_vs_50pc	1448127_at	0.0059114	0.000241	-9.13619	0.89403	-1.12732	Rrm1	no_target	ribonucleotide reductase M1	20133
GSE11415_90pc_vs_50pc	1454757_s_at	0.0059339	0.000242	9.12798	0.88904	1.49027	Ifi27	no_target	interferon, alpha-inducible protein 27	52668
GSE11415_90pc_vs_50pc	1450053_at	0.0059509	0.000242	-9.12156	0.88514	-0.540449	Kif2a	no_target	kinesin family member 2A	16563
GSE11415_90pc_vs_50pc	1428830_at	0.0059613	0.000243	-9.11724	0.88251	-1.23048	Atm	no_target	ataxia telangiectasia mutated	11920
GSE11415_90pc_vs_50pc	1453079_at	0.005962	0.000243	-9.11599	0.88175	-1.43398	Tpgs2	no_target	tubulin polyglutamylase complex subunit 2	66648
GSE11415_90pc_vs_50pc	1452504_s_at	0.0059621	0.000243	9.11492	0.88111	0.615164	Ctbs	no_target	chitobiase, di-N-acetyl-	74245
GSE11415_90pc_vs_50pc	1434789_at	0.0059755	0.000244	-9.10966	0.8779	-1.17011	Depdc1b	no_target	DEP domain containing 1B	218581
GSE11415_90pc_vs_50pc	1415919_at	0.0059814	0.000244	9.10568	0.87549	0.908494	Npdc1	no_target	neural proliferation, differentiation and control 1	18146
GSE11415_90pc_vs_50pc	1454858_x_at	0.0059814	0.000244	9.10539	0.87531	0.830896	Mettl7a1	no_target	methyltransferase like 7A1	70152
GSE11415_90pc_vs_50pc	1454654_at	0.0059814	0.000245	9.10474	0.87491	0.981176	Dirc2	no_target	disrupted in renal carcinoma 2 (human)	224132
GSE11415_90pc_vs_50pc	1428666_at	0.0059899	0.000245	9.10106	0.87267	0.489347	Nars	no_target	asparaginyl-tRNA synthetase	70223
GSE11415_90pc_vs_50pc	1429351_at	0.0059994	0.000246	9.09705	0.87023	1.23907	Klhl24	no_target	kelch-like 24	75785
GSE11415_90pc_vs_50pc	1433960_at	0.0060073	0.000246	-9.09354	0.86809	-0.525447	Isg20l2	no_target	interferon stimulated exonuclease gene 20-like 2	229504
GSE11415_90pc_vs_50pc	1423315_at	0.0060113	0.000246	9.09127	0.86671	1.42559	Bbc3	no_target	BCL2 binding component 3	170770
GSE11415_90pc_vs_50pc	1450178_at	0.006017	0.000247	9.08847	0.865	1.44737	Brdt	no_target	bromodomain, testis-specific	114642
GSE11415_90pc_vs_50pc	1436847_s_at	0.0060225	0.000247	-9.08573	0.86333	-0.732917	Cdca8	no_target	cell division cycle associated 8	52276
GSE11415_90pc_vs_50pc	1453032_at	0.0060227	0.000247	9.08467	0.86268	0.332815	Mob4	no_target	MOB family member 4, phocein	19070
GSE11415_90pc_vs_50pc	1448167_at	0.0060231	0.000247	9.08351	0.86197	0.597559	Ifngr1	no_target	interferon gamma receptor 1	15979
GSE11415_90pc_vs_50pc	1420502_at	0.0060282	0.000248	9.08092	0.8604	0.938115	Sat1	no_target	spermidine/spermine N1-acetyl transferase 1	20229
GSE11415_90pc_vs_50pc	1460337_at	0.0060304	0.000248	-9.07922	0.85936	-0.43616	Sh3kbp1	no_target	SH3-domain kinase binding protein 1	58194
GSE11415_90pc_vs_50pc	1417706_at	0.0060591	0.000249	9.06927	0.85328	0.561246	Naglu	no_target	alpha-N-acetylglucosaminidase (Sanfilippo disease IIIB)	27419
GSE11415_90pc_vs_50pc	1424208_at	0.0060599	0.000249	-9.06747	0.85218	-1.09997	Ptger4	no_target	prostaglandin E receptor 4 (subtype EP4)	19219
GSE11415_90pc_vs_50pc	1454766_at	0.0060599	0.00025	9.06663	0.85167	1.14164	Amn1	no_target	antagonist of mitotic exit network 1	232566
GSE11415_90pc_vs_50pc	1419266_at	0.0060599	0.00025	-9.06599	0.85128	-0.540488	Nfyb	no_target	nuclear transcription factor-Y beta	18045
GSE11415_90pc_vs_50pc	1423109_s_at	0.0060626	0.00025	9.06417	0.85016	0.992319	Slc25a20	no_target	solute carrier family 25 (mitochondrial carnitine/acylcarnitine translocase), member 20	57279
GSE11415_90pc_vs_50pc	1455032_at	0.0060629	0.00025	-9.06305	0.84948	-1.11126	Ccnyl1	no_target	cyclin Y-like 1	227210
GSE11415_90pc_vs_50pc	1434270_at	0.0060658	0.00025	-9.06032	0.84781	-1.22342	Npcd	no_target	neuronal pentraxin chromo domain;neuronal pentraxin receptor	504193;73340
GSE11415_90pc_vs_50pc	1434270_at	0.0060658	0.00025	-9.06032	0.84781	-1.22342	Nptxr	no_target	neuronal pentraxin chromo domain;neuronal pentraxin receptor	504193;73340
GSE11415_90pc_vs_50pc	1436867_at	0.0060658	0.000251	9.05931	0.84719	3.41665	Srl	no_target	sarcalumenin	106393
GSE11415_90pc_vs_50pc	1425014_at	0.0060658	0.000251	-9.05914	0.84709	-0.49207	Nr2c2	no_target	nuclear receptor subfamily 2, group C, member 2	22026
GSE11415_90pc_vs_50pc	1453370_at	0.0060659	0.000251	-9.05809	0.84644	-1.50188	Troap	no_target	trophinin associated protein	78733
GSE11415_90pc_vs_50pc	1418634_at	0.0060733	0.000251	-9.05482	0.84444	-0.898868	Notch1	no_target	notch 1	18128
GSE11415_90pc_vs_50pc	1435620_at	0.00608	0.000252	9.0504	0.84174	0.750695	Klhdc9	no_target	kelch domain containing 9;prefoldin 2	68874;18637
GSE11415_90pc_vs_50pc	1435620_at	0.00608	0.000252	9.0504	0.84174	0.750695	Pfdn2	no_target	kelch domain containing 9;prefoldin 2	68874;18637
GSE11415_90pc_vs_50pc	1424882_a_at	0.00608	0.000252	-9.05007	0.84154	-0.696871	Nt5dc2	no_target	5'-nucleotidase domain containing 2	70021
GSE11415_90pc_vs_50pc	1451065_a_at	0.00608	0.000252	-9.04974	0.84133	-0.646044	Ddx39	no_target	DEAD (Asp-Glu-Ala-Asp) box polypeptide 39	68278
GSE11415_90pc_vs_50pc	1416779_at	0.00609	0.000252	9.04559	0.83879	0.979503	Sdpr	no_target	serum deprivation response	20324
GSE11415_90pc_vs_50pc	1437604_x_at	0.00609	0.000253	9.04465	0.83822	1.4601	Apcdd1	no_target	adenomatosis polyposis coli down-regulated 1	494504
GSE11415_90pc_vs_50pc	1431415_a_at	0.0061199	0.000254	9.03449	0.83199	0.649191	Tbpl1	no_target	TATA box binding protein-like 1	237336
GSE11415_90pc_vs_50pc	1424480_s_at	0.0061215	0.000254	9.033	0.83108	0.780566	Akt2	no_target	thymoma viral proto-oncogene 2	11652
GSE11415_90pc_vs_50pc	1428271_at	0.0061231	0.000254	9.03151	0.83016	0.760135	Acbd4	no_target	acyl-Coenzyme A binding domain containing 4	67131
GSE11415_90pc_vs_50pc	1449257_at	0.0061348	0.000255	9.02604	0.82681	0.467738	Fam104a	no_target	family with sequence similarity 104, member A	28081
GSE11415_90pc_vs_50pc	1425036_a_at	0.0061348	0.000255	-9.02595	0.82675	-0.794194	Tnrc6a	no_target	trinucleotide repeat containing 6a	233833
GSE11415_90pc_vs_50pc	1420384_at	0.0061418	0.000255	-9.02262	0.82471	-1.57294	Col4a3bp	no_target	collagen, type IV, alpha 3 (Goodpasture antigen) binding protein	68018
GSE11415_90pc_vs_50pc	1418330_at	0.0061418	0.000256	-9.02182	0.82422	-0.823437	Ctcf	no_target	CCCTC-binding factor	13018
GSE11415_90pc_vs_50pc	1439490_at	0.0061497	0.000256	9.01843	0.82214	0.525035	Nr2c1	no_target	nuclear receptor subfamily 2, group C, member 1	22025
GSE11415_90pc_vs_50pc	1424523_at	0.0061619	0.000257	9.01373	0.81925	0.348006	Elmo1	no_target	engulfment and cell motility 1	140580
GSE11415_90pc_vs_50pc	1416004_at	0.0061624	0.000257	-9.01153	0.81789	-0.318329	Ywhah	no_target	tyrosine 3-monooxygenase/tryptophan 5-monooxygenase activation protein, eta polypeptide	22629
GSE11415_90pc_vs_50pc	1423877_at	0.0061624	0.000257	-9.01135	0.81778	-1.57493	Chaf1b	no_target	chromatin assembly factor 1, subunit B (p60)	110749
GSE11415_90pc_vs_50pc	1456544_at	0.0061624	0.000257	9.01032	0.81716	1.07329	Tmem38b	no_target	transmembrane protein 38B	52076
GSE11415_90pc_vs_50pc	1452342_at	0.0061773	0.000258	-9.00411	0.81333	-0.779441	Apbb2	no_target	amyloid beta (A4) precursor protein-binding, family B, member 2	11787
GSE11415_90pc_vs_50pc	1450769_s_at	0.0062036	0.000259	8.99521	0.80786	1.34738	Stard5	no_target	StAR-related lipid transfer (START) domain containing 5	170460
GSE11415_90pc_vs_50pc	1435118_at	0.0062239	0.00026	8.98813	0.8035	0.474755	Tsen2	no_target	tRNA splicing endonuclease subunit 2	381802
GSE11415_90pc_vs_50pc	1428660_s_at	0.0062274	0.000261	8.98611	0.80225	0.655631	Tor3a	no_target	torsin family 3, member A	30935
GSE11415_90pc_vs_50pc	1455980_a_at	0.0062364	0.000261	-8.98242	0.79998	-2.38596	Gas2l3	no_target	growth arrest-specific 2 like 3	237436
GSE11415_90pc_vs_50pc	1449300_at	0.006247	0.000262	-8.97545	0.79568	-0.458061	Cttnbp2nl	no_target	CTTNBP2 N-terminal like	80281
GSE11415_90pc_vs_50pc	1456416_at	0.006247	0.000262	-8.97536	0.79562	-0.774242	Cbfa2t2	no_target	core-binding factor, runt domain, alpha subunit 2, translocated to, 2 (human)	12396
GSE11415_90pc_vs_50pc	1423809_at	0.006247	0.000262	-8.9737	0.7946	-1.17415	Tcf19	no_target	transcription factor 19	106795
GSE11415_90pc_vs_50pc	1419257_at	0.006247	0.000262	8.97314	0.79425	0.610308	Tcea1	no_target	transcription elongation factor A (SII) 1	21399
GSE11415_90pc_vs_50pc	1423664_at	0.006247	0.000262	8.97312	0.79424	0.666691	Qdpr	no_target	quinoid dihydropteridine reductase	110391
GSE11415_90pc_vs_50pc	1449730_s_at	0.006247	0.000263	-8.97148	0.79323	-1.14593	Fzd3	no_target	frizzled class receptor 3	14365
GSE11415_90pc_vs_50pc	1454046_x_at	0.006247	0.000263	-8.97123	0.79308	-0.214295	Pgs1	no_target	phosphatidylglycerophosphate synthase 1	74451
GSE11415_90pc_vs_50pc	1450052_at	0.006247	0.000263	-8.97046	0.7926	-0.659635	Kif2a	no_target	kinesin family member 2A	16563
GSE11415_90pc_vs_50pc	1416296_at	0.006247	0.000263	8.9704	0.79256	0.858191	Il2rg	no_target	interleukin 2 receptor, gamma chain	16186
GSE11415_90pc_vs_50pc	1456542_s_at	0.0062554	0.000263	-8.96693	0.79042	-0.596707	Qrsl1	no_target	glutaminyl-tRNA synthase (glutamine-hydrolyzing)-like 1	76563
GSE11415_90pc_vs_50pc	1417534_at	0.0062687	0.000264	8.96186	0.78729	0.752783	Itgb5	no_target	integrin beta 5	16419
GSE11415_90pc_vs_50pc	1418808_at	0.0062687	0.000264	8.95949	0.78582	1.41708	Rdh5	no_target	retinol dehydrogenase 5	19682
GSE11415_90pc_vs_50pc	1416122_at	0.0062687	0.000264	8.95938	0.78575	0.954014	Ccnd2	no_target	cyclin D2	12444
GSE11415_90pc_vs_50pc	1423583_at	0.0062687	0.000265	8.95811	0.78497	0.507923	Fem1a	no_target	feminization 1 homolog a (C. elegans)	14154
GSE11415_90pc_vs_50pc	1419512_at	0.0062743	0.000265	8.95547	0.78333	0.827778	Prpf40b	no_target	pre-mRNA processing factor 40B	54614
GSE11415_90pc_vs_50pc	1439050_at	0.0062913	0.000266	-8.94948	0.77963	-1.03144	Gclm	no_target	glutamate-cysteine ligase, modifier subunit	14630
GSE11415_90pc_vs_50pc	1420004_s_at	0.0063085	0.000267	-8.94298	0.77561	-1.00823	Pom121	no_target	nuclear pore membrane protein 121	107939
GSE11415_90pc_vs_50pc	1421961_a_at	0.0063085	0.000267	8.94248	0.7753	0.614116	Dnajb5	no_target	DnaJ heat shock protein family (Hsp40) member B5	56323
GSE11415_90pc_vs_50pc	1450750_a_at	0.0063356	0.000268	-8.9328	0.7693	-0.898748	Nr4a2	no_target	nuclear receptor subfamily 4, group A, member 2	18227
GSE11415_90pc_vs_50pc	1417644_at	0.0063356	0.000268	8.93257	0.76916	1.22876	Sspn	no_target	sarcospan	16651
GSE11415_90pc_vs_50pc	1417444_at	0.0063367	0.000268	-8.9313	0.76837	-0.751094	E2f5	no_target	E2F transcription factor 5	13559
GSE11415_90pc_vs_50pc	1429446_at	0.0063395	0.000269	-8.92925	0.7671	-0.510958	Nemf	no_target	nuclear export mediator factor	66244
GSE11415_90pc_vs_50pc	1418546_a_at	0.0063395	0.000269	8.92854	0.76666	0.586139	Stambpl1	no_target	STAM binding protein like 1	76630
GSE11415_90pc_vs_50pc	1456060_at	0.0063441	0.000269	8.92624	0.76524	1.01316	Maf	no_target	avian musculoaponeurotic fibrosarcoma oncogene homolog	17132
GSE11415_90pc_vs_50pc	1424460_s_at	0.0063629	0.00027	-8.91978	0.76123	-0.340688	Lpcat1	no_target	lysophosphatidylcholine acyltransferase 1	210992
GSE11415_90pc_vs_50pc	1450722_at	0.006366	0.00027	-8.91791	0.76007	-0.762547	Nup50	no_target	nucleoporin 50	18141
GSE11415_90pc_vs_50pc	1416925_at	0.0063692	0.000271	-8.91574	0.75872	-0.80428	Kpnb1	no_target	karyopherin (importin) beta 1	16211
[truncated: 193,694 more rows]
