# Supplementary material for: The Trithorax protein Ash1L promotes myoblast fusion by activating Cdon expression
Source: Nat Commun. 2018 Nov 28;9:5026. doi: 10.1038/s41467-018-07313-8 (PMC6262021; doi:10.1038/s41467-018-07313-8)
Supplement: Supplementary file 7 — Supplementary Data 5 [file 41467_2018_7313_MOESM7_ESM.xlsx]

## Sheet: Sheet1
Supplementary Data 5. ChIP-Seq Enrichment Analysis by Enrichr of 45 putative Ash1L target genes.
Polycomb subunits ChIP DataSets
Term	Overlap	P-value	Adjusted P-value	Old P-value	Old Adjusted P-value	Z-score	Combined Score	Genes
BMI1_23680149_ChIP-Seq_NPCS_Mouse	17/1056	4.60075e-11	1.33652e-08	1.21385e-17	1.41049e-15	-2.08638	49.6605	POPDC3;EYA1;SEMA3A;SHOX2;EYA4;SIX1;EBF3;HOXC11;ZFHX4;RUNX2;SOCS2;RSRC1;HOXC5;PITX2;FILIP1L;HOXC9;HOXC6
RING1B_27294783_Chip-Seq_NPCs_Mouse	25/2000	3.76214e-14	2.1858e-11	5.68367e-24	3.30221e-21	-1.54385	47.7222	NFIX;SHOX2;SIX1;HOXC11;PURB;SOCS2;RSRC1;TNRC18;LRIG3;PITX2;HOXC9;HOXC6;DUSP4;ZFHX3;CDKN2C;EYA1;EYA4;NR2F1;EBF3;MEIS2;DNM3;ZEB2;PAX7;INTS7;VGLL3
JARID2_20064375_ChIP-Seq_MESCs_Mouse	17/1117	1.10603e-10	1.60651e-08	3.0333e-17	2.93724e-15	-2.02654	46.4586	POPDC3;CDKN2C;NFIX;SHOX2;EYA4;NR2F1;EBF3;HOXC11;ZFHX4;MEIS2;RUNX2;ZEB2;PAX7;HOXC5;PITX2;HOXC9;HOXC6
JARID2_20075857_ChIP-Seq_MESCs_Mouse	18/1258	7.10038e-11	1.37511e-08	8.02684e-18	1.1659e-15	-1.9462	45.4795	DUSP4;NFIX;SHOX2;EYA4;NR2F1;SIX1;EBF3;HOXC11;ZFHX4;MEIS2;ZEB2;RSRC1;PAX7;HOXC5;LRIG3;PITX2;HOXC9;HOXC6
TP53_20018659_ChIP-ChIP_R1E_Mouse	16/1122	1.19607e-09	8.68644e-08	8.71196e-16	5.06165e-14	-2.16439	44.4658	DUSP4;CDKN2C;SHOX2;EYA4;NR2F1;SIX1;EBF3;HOXC11;ZEB2;RSRC1;PAX7;HOXC5;LRIG3;PITX2;HOXC9;HOXC6
EZH2_18974828_ChIP-Seq_MESCs_Mouse	17/1302	1.17687e-09	8.68644e-08	3.6652e-16	2.66185e-14	-2.04488	42.0435	DUSP4;POPDC3;CDKN2C;NFIX;SHOX2;EYA4;NR2F1;SIX1;EBF3;HOXC11;ZFHX4;PAX7;HOXC5;INTS7;PITX2;HOXC9;HOXC6
RNF2_18974828_ChIP-Seq_MESCs_Mouse	17/1302	1.17687e-09	8.68644e-08	3.6652e-16	2.66185e-14	-2.03918	41.9263	DUSP4;POPDC3;CDKN2C;NFIX;SHOX2;EYA4;NR2F1;SIX1;EBF3;HOXC11;ZFHX4;PAX7;HOXC5;INTS7;PITX2;HOXC9;HOXC6
EZH2_27304074_Chip-Seq_ESCs_Mouse	14/885	4.61844e-09	2.68331e-07	1.96413e-14	7.60772e-13	-2.11073	40.5117	ZFHX3;CDKN2C;NFIX;SHOX2;NR2F1;SIX1;EBF3;HOXC11;MEIS2;PAX7;PITX2;FILIP1L;HOXC9;HOXC6
RNF2_27304074_Chip-Seq_NSC_Mouse	15/1052	4.60285e-09	2.68331e-07	8.41548e-15	4.07449e-13	-2.01449	38.6714	POPDC3;SEMA3A;SHOX2;EYA4;SIX1;EBF3;ZFHX4;SOCS2;DNM3;PAX7;TNRC18;PITX2;FILIP1L;HOXC9;HOXC6
PHC1_16625203_ChIP-ChIP_MESCs_Mouse	12/922	6.03144e-07	1.59285e-05	1.79176e-11	4.33755e-10	-2.66355	38.145	DUSP4;CDKN2C;NFIX;PAX7;SEMA3A;SHOX2;HOXC5;SIX1;SNX9;EBF3;HOXC9;HOXC6
CBX2_27304074_Chip-Seq_ESCs_Mouse	13/840	2.41953e-08	1.08134e-06	2.59279e-13	7.92848e-12	-2.17495	38.1424	CDKN2C;NFIX;SHOX2;NR2F1;SIX1;EBF3;HOXC11;MEIS2;PAX7;PITX2;FILIP1L;HOXC6;VGLL3
PAX3-FKHR_20663909_ChIP-Seq_RHABDOMYOSARCOMA_Human	15/1063	5.29926e-09	2.79897e-07	9.76655e-15	4.3649e-13	-1.98744	37.8721	TCF7L2;EYA1;PDE4D;EYA4;NR2F1;ZFHX4;RUNX2;DNM3;ZEB2;MYF6;TNRC18;LRIG3;PITX2;CDON;VGLL3
RNF2_16625203_ChIP-ChIP_MESCs_Mouse	14/1219	2.53837e-07	7.37397e-06	1.39609e-12	3.68695e-11	-2.41858	36.7299	DUSP4;CDKN2C;NFIX;SEMA3A;SHOX2;SIX1;EBF3;HIST1H3A;PAX7;HOXC5;SNX9;LRIG3;HOXC9;HOXC6
EZH2_27294783_Chip-Seq_ESCs_Mouse	21/2000	3.18116e-10	3.6965e-08	2.96376e-18	5.73981e-16	-1.50973	33.0156	DUSP4;POPDC3;ZFHX3;CDKN2C;NFIX;EYA4;SHOX2;NR2F1;SIX1;EBF3;HOXC11;ZFHX4;MEIS2;NFKB1;DNM3;ZEB2;PAX7;HOXC5;PITX2;HOXC9;HOXC6
SUZ12_18692474_ChIP-Seq_MEFs_Mouse	14/1135	1.05539e-07	3.40658e-06	5.41991e-13	1.49951e-11	-1.93056	31.0129	CDKN2C;NFIX;EYA1;SHOX2;EYA4;NR2F1;SIX1;EBF3;RUNX2;PAX7;HOXC5;PITX2;HOXC9;HOXC6
POU5F1_16153702_ChIP-ChIP_HESCs_Human	8/622	6.52357e-05	0.00118444	6.67414e-08	8.25037e-07	-3.03193	29.2202	NCOA1;NFIX;PAX7;SEMA3A;NR2F1;SIX1;TCF4;MEIS2
RNF2_27304074_Chip-Seq_ESCs_Mouse	16/1467	5.43799e-08	2.10631e-06	5.14949e-14	1.86991e-12	-1.66956	27.9271	POPDC3;ZFHX3;CDKN2C;NFIX;SHOX2;EYA4;NR2F1;SIX1;EBF3;MEIS2;PAX7;TNRC18;LRIG3;PITX2;FILIP1L;HOXC6
SUZ12_18974828_ChIP-Seq_MESCs_Mouse	18/1934	6.73248e-08	2.44473e-06	1.26101e-14	5.23317e-13	-1.66872	27.5568	DUSP4;POPDC3;CDKN2C;NFIX;EYA1;EYA4;SHOX2;NR2F1;SIX1;EBF3;HOXC11;ZFHX4;PAX7;HOXC5;LRIG3;PITX2;HOXC9;HOXC6
SUZ12_18692474_ChIP-Seq_MESCs_Mouse	17/1909	3.43711e-07	9.50935e-06	1.73004e-13	5.58418e-12	-1.72021	25.6027	POPDC3;CDKN2C;NFIX;EYA1;EYA4;SHOX2;NR2F1;SIX1;EBF3;HOXC11;ZFHX4;RUNX2;PAX7;HOXC5;PITX2;HOXC9;HOXC6
SUZ12_27294783_Chip-Seq_ESCs_Mouse	19/2000	1.73779e-08	8.41381e-07	1.24472e-15	6.5744e-14	-1.40683	25.1373	DUSP4;NCOA1;TCF7L2;POPDC3;CDKN2C;SHOX2;NR2F1;SIX1;HOXC11;ZFHX4;MEIS2;DNM3;SOCS2;ZEB2;PAX7;LRIG3;PITX2;HOXC9;HOXC6
ESR1_22446102_ChIP-Seq_UTERUS_Mouse	14/1916	5.00189e-05	0.000968699	5.13035e-10	1.02784e-08	-2.49865	24.7444	TCF7L2;POPDC3;ZFHX3;PDE4D;DNM3OS;NFKB1;DNM3;ZEB2;MYF6;TCF4;LRIG3;PITX2;HOXC6;CDON
ISL1_27105846_Chip-Seq_CPCs_Mouse	16/1576	1.46862e-07	4.49089e-06	1.52032e-13	5.19592e-12	-1.55389	24.4486	DUSP4;POPDC3;CDKN1B;EYA1;PDE4D;EYA4;NR2F1;SIX1;MEIS2;NFKB1;ZEB2;TNRC18;INTS7;SNX9;PITX2;CDON
EED_16625203_ChIP-ChIP_MESCs_Mouse	9/830	8.0701e-05	0.00137904	3.8684e-08	5.10805e-07	-2.50501	23.6092	CDKN2C;NFIX;PAX7;SHOX2;HOXC5;SIX1;EBF3;HOXC9;HOXC6
CEBPD_23245923_ChIP-Seq_MEFs_Mouse	7/504	0.000122527	0.00197746	2.88662e-07	3.02756e-06	-2.35851	21.2436	TCF7L2;ZEB2;SEMA3A;EYA4;NR2F1;ZFHX4;MEIS2
FOXP2_23625967_ChIP-Seq_PFSK-1_AND_SK-N-MC_Human	10/863	1.71295e-05	0.000383885	3.26871e-09	5.58565e-08	-1.87413	20.568	DUSP4;SOCS2;PURB;EYA1;NR2F1;EBF3;TNRC18;MEIS2;NFKB1;IRF2BPL
MTF2_20144788_ChIP-Seq_MESCs_Mouse	22/2981	7.55974e-08	2.58365e-06	5.18313e-16	3.346e-14	-1.19139	19.5362	DUSP4;POPDC3;ZFHX3;CDKN2C;NFIX;EYA1;EYA4;SHOX2;NR2F1;SIX1;EBF3;HOXC11;ZFHX4;MEIS2;NFKB1;RSRC1;PAX7;HOXC5;TNRC18;PITX2;HOXC9;HOXC6
RING1B_27294783_Chip-Seq_ESCs_Mouse	17/2000	6.67444e-07	1.68602e-05	3.62983e-13	1.05447e-11	-1.36617	19.4267	DUSP4;POPDC3;EYA4;SHOX2;NR2F1;SIX1;EBF3;MEIS2;DNM3;SOCS2;ZEB2;PAX7;TNRC18;LRIG3;PITX2;HOXC9;HOXC6
SUZ12_16625203_ChIP-ChIP_MESCs_Mouse	10/1270	0.000424825	0.00560962	1.1866e-07	1.3518e-06	-2.30199	17.8723	CDKN2C;NFIX;PAX7;SEMA3A;SHOX2;HOXC5;SIX1;EBF3;HOXC9;HOXC6
FOXM1_26100407_CHIP-SEQ_Hek293_flp-in_Human	15/1934	1.19066e-05	0.000288239	4.56922e-11	1.06189e-09	-1.44046	16.3325	ZFHX3;CDKN2C;CDKN1B;EYA1;SEMA3A;NR2F1;SIX1;MEIS2;RUNX2;SOCS2;TCF4;TNRC18;LRIG3;FILIP1L;PITX2
TCF3_18347094_ChIP-ChIP_MESCs_Mouse	15/2221	6.15136e-05	0.00115288	3.08267e-10	6.39653e-09	-1.67146	16.2069	DUSP4;TCF7L2;EYA1;NR2F1;EBF3;HOXC11;SOCS2;HIST1H3A;PAX7;HOXC5;TCF4;LRIG3;PITX2;HOXC9;HOXC6
SOX9_24532713_ChIP-Seq_HFSC_Mouse	12/1384	3.87909e-05	0.000777156	1.73511e-09	3.05485e-08	-1.47337	14.9655	DNM3;TCF7L2;ZFHX3;CDKN1B;NFIX;PDE4D;HOXC5;TNRC18;LRIG3;MEIS2;NFKB1;CDON
KDM2B_26808549_Chip-Seq_JURKAT_Human	15/2000	1.78398e-05	0.000383885	7.2738e-11	1.56521e-09	-1.36385	14.9125	DUSP4;TCF7L2;ZFHX3;CDKN2C;CDKN1B;SHOX2;NR2F1;SIX1;EBF3;MEIS2;NFKB1;SOCS2;PAX7;TNRC18;CDON
POU3F1_26484290_ChIP-Seq_ESCss_Mouse	15/2000	1.78398e-05	0.000383885	7.2738e-11	1.56521e-09	-1.33728	14.6219	ZFHX3;SHOX2;NR2F1;SIX1;DNM3OS;ZFHX4;MEIS2;PURB;DNM3;RSRC1;MYF6;TCF4;TNRC18;INTS7;PITX2
SUZ12_18555785_ChIP-Seq_MESCs_Mouse	9/1058	0.000495462	0.00612475	2.94412e-07	3.02756e-06	-1.88824	14.3695	DUSP4;POPDC3;EYA4;SIX1;EBF3;PITX2;HOXC9;HOXC11;ZFHX4
KLF4_19030024_ChIP-ChIP_MESCs_Mouse	11/1502	0.000386704	0.00534941	5.1348e-08	6.6296e-07	-1.71037	13.4398	ZEB2;CDKN2C;HIST1H3A;RSRC1;PAX7;SHOX2;NR2F1;SIX1;EBF3;PITX2;HOXC9
ZFP281_27345836_Chip-Seq_ESCs_Mouse	14/2000	8.01246e-05	0.00137904	8.89869e-10	1.66779e-08	-1.31639	12.4161	DUSP4;ZFHX3;EYA4;NR2F1;EBF3;HOXC11;MEIS2;SOCS2;ZEB2;TNRC18;LRIG3;PITX2;HOXC9;HOXC6
SMAD2/3_21741376_ChIP-Seq_EPCs_Human	13/2000	0.000326551	0.00474315	9.83933e-09	1.46581e-07	-1.40903	11.3102	DUSP4;TCF7L2;MEIS2;NFKB1;ZEB2;RSRC1;PAX7;TCF4;TNRC18;SNX9;FILIP1L;PITX2;CDON
OLIG2_23332759_ChIP-Seq_OLIGODENDROCYTES_Mouse	13/2040	0.000396461	0.00535684	1.24232e-08	1.77859e-07	-1.43712	11.2569	DUSP4;NCOA1;SEMA3A;PDE4D;NR2F1;EBF3;MEIS2;RUNX2;PURB;DNM3;SOCS2;ZEB2;PAX7
YAP1_20516196_ChIP-Seq_MESCs_Mouse	15/2329	0.000106337	0.0017652	5.90428e-10	1.14346e-08	-1.21187	11.0873	DUSP4;NCOA1;TCF7L2;ZFHX3;NFIX;SEMA3A;PDE4D;SHOX2;EBF3;ZFHX4;NFKB1;RSRC1;PAX7;LRIG3;CDON
CEBPD_21427703_ChIP-Seq_3T3-L1_Mouse	12/1735	0.000335055	0.00474797	2.09735e-08	2.83386e-07	-1.34351	10.7497	DUSP4;ZEB2;CDKN1B;NFIX;SEMA3A;EYA4;TNRC18;FILIP1L;DNM3OS;MEIS2;VGLL3;CDON
KDM2B_26808549_Chip-Seq_SUP-B15_Human	13/2000	0.000326551	0.00474315	9.83933e-09	1.46581e-07	-1.29051	10.3589	DUSP4;TCF7L2;ZFHX3;CDKN2C;CDKN1B;NFIX;NR2F1;SOCS2;ZEB2;TNRC18;FILIP1L;HOXC9;CDON
TAL1_26923725_Chip-Seq_HPCs_Mouse	13/2000	0.000326551	0.00474315	9.83933e-09	1.46581e-07	-1.27615	10.2436	NCOA1;ZFHX3;EYA1;SEMA3A;EYA4;EBF3;ZFHX4;MEIS2;NFKB1;DNM3;SNX9;LRIG3;PITX2
RUNX2_24764292_ChIP-Seq_MC3T3_Mouse	13/2000	0.000326551	0.00474315	9.83933e-09	1.46581e-07	-1.26833	10.1808	TCF7L2;ZFHX3;CDKN1B;EYA1;SIX1;EBF3;DNM3OS;ZFHX4;PURB;RSRC1;TNRC18;VGLL3;HOXC6
SETDB1_19884257_ChIP-Seq_MESCs_Mouse	14/2353	0.000449734	0.00580656	7.0285e-09	1.16673e-07	-1.19446	9.20553	ZFHX3;CDKN2C;NFIX;EYA1;EBF3;HOXC11;MEIS2;NFKB1;PAX7;HOXC5;TNRC18;SNX9;PITX2;HOXC9
SMAD4_21799915_ChIP-Seq_A2780_Human	14/2464	0.000719753	0.00871201	1.25512e-08	1.77859e-07	-1.00771	7.29243	NCOA1;ZFHX3;PDE4D;EYA4;EBF3;ZFHX4;MEIS2;NFKB1;DNM3;PAX7;INTS7;SNX9;LRIG3;VGLL3
