# Supplementary material for: The Trithorax protein Ash1L promotes myoblast fusion by activating Cdon expression
Source: Nat Commun. 2018 Nov 28;9:5026. doi: 10.1038/s41467-018-07313-8 (PMC6262021; doi:10.1038/s41467-018-07313-8)
Supplement: Supplementary file 8 — Description of Additional Supplementary Files [file 41467_2018_7313_MOESM8_ESM.xlsx]

## Sheet: Fig 1a
Raw Data Related to Figure 1a
		FC (Relative to E16.5 average)	FC (Relative to E16.5 average)	ΔΔCt
Age	Sample	Ash1L	Myomaker	Myh4			STATISTIC
E16.5	1	1.48209	0.992255	0.00011785				Ash1L
E16.5	2	1.02104	0.848118	0.00016178				E16.5 vs P0	E16.5 vs P7	E16.5 vs P14	P0 VS P7	P0 VS P14	P7 vs P14	P14 vs P21	P21 vs P28
E16.5	3	1.42035	0.660879	0.000115137			Unpaired t test
E16.5	4	0.539518	0.601816	0.000155918			P value	0.0101	0.0019	0.0004	0.0008	< 0,0001	0.0002	0.0105	0.4946
E16.5	5	0.765468	0.950945	0.000270117			P value summary	*	**	***	***	***	***	*	ns
E16.5	6	0.77153	1.94599	0.000247488			Are means signif. different? (P < 0.05)	Yes	Yes	Yes	Yes	Yes	Yes	Yes	No
P0	1	0.432823	0.22884	0.00198284			One- or two-tailed P value?	Two-tailed	Two-tailed	Two-tailed	Two-tailed	Two-tailed	Two-tailed	Two-tailed	Two-tailed
P0	2	0.488069	0.394093	0.00162663
P0	3	0.503101	0.423899	0.00205806
P0	4	0.449826	0.435213	0.00212708				Myomaker
P0	5	0.516068	0.372405	0.00220444				E16.5 vs P0	E16.5 vs P7	E16.5 vs P14	P0 VS P7	P0 VS P14	P7 vs P14	P14 vs P21	P21 vs P28
P0	6	0.612346	0.600985	0.00330628			Unpaired t test
P7	1	0.413248	0.470844	1.45757			P value	0.0165	0.0481	0.0021	0.0266	0.0011	< 0,0001	< 0,0001	< 0,0001
P7	2	0.30754	0.514256	1.43199			P value summary	*	*	**	*	**	***	***	***
P7	3	0.346609	0.539635	1.15612			Are means signif. different? (P < 0.05)	Yes	Yes	Yes	Yes	Yes	Yes	Yes	Yes
P7	4	0.330629	0.564869	1.19963			One- or two-tailed P value?	Two-tailed	Two-tailed	Two-tailed	Two-tailed	Two-tailed	Two-tailed	Two-tailed	Two-tailed
P7	5	0.393191	0.626302	1.2767
P7	6	0.285135	0.574059	1.3379
P14	1	0.208059	0.132384	2.60296				Myh4
P14	2	0.259643	0.222348	2.83998				E16.5 vs P0	E16.5 vs P7	E16.5 vs P14	P0 VS P7	P0 VS P14	P7 vs P14	P14 vs P21	P21 vs P28
P14	3	0.188614	0.204578	3.90664			Unpaired t test
P14	4	0.139363	0.142234	2.1326			P value	< 0,0001	< 0,0001	< 0,0001	< 0,0001	< 0,0001	< 0,0001	0.0259	0.1898
P14	5	0.181324	0.189502	3.08618			P value summary	***	***	***	***	***	***	*	ns
P14	6	0.195317	0.171167	3.66857			Are means signif. different? (P < 0.05)	Yes	Yes	Yes	Yes	Yes	Yes	Yes	No
P21	1	0.15455	0.0162314	2.15476			One- or two-tailed P value?	Two-tailed	Two-tailed	Two-tailed	Two-tailed	Two-tailed	Two-tailed	Two-tailed	Two-tailed
P21	2	0.174259	0.0158369	2.05087
P21	3	0.136571	0.0180271	2.60066
P21	4	0.117936	0.0220874	2.74724
P21	5	0.0946319	0.0240264	1.83533
P21	6	0.0674972	0.0138303	2.01927
P28	1	0.117514	0.0668232	2.17332
P28	2	0.147962	0.0784211	2.13724
P28	3	0.0970799	0.0353482	1.76671
P28	4	0.10246	0.0689516	1.98893
P28	5	0.0860022	0.0468705	1.91496
P28	6	0.116625	0.0629928	2.08385
AVERAGE
Age	Ash1L	Myomaker	Myh4
E16.5	1	1	0.000178048
P0	0.500372	0.409239	0.00221756
P7	0.346059	0.548327	1.30999
P14	0.195387	0.177036	3.03949
P21	0.124241	0.0183399	2.23469
P28	0.111274	0.0599013	2.01083
SEM
Age	Ash1L	Myomaker	Myh4
E16.5	0.155863	0.199498	2.68543e-05
P0	0.0258593	0.048917	0.000232622
P7	0.0201408	0.021799	0.0498025
P14	0.0159914	0.0143835	0.270966
P21	0.01603	0.00160754	0.146368
P28	0.00881554	0.00646791	0.0624434

## Sheet: Fig 1b
Raw Data Related to Figure 1b
		FC (Relative to Untr average)
Treatment	Sample	Ash1L
Untreated	1	1.03833
Untreated	2	0.911792
Untreated	3	0.979732
Untreated	4	1.07015
CTX 5d	1	2.91694
CTX 5d	2	2.40273
CTX 5d	3	2.20877
CTX 5d	4	2.02694
CTX 10d	1	1.29851
CTX 10d	2	1.02651
CTX 10d	3	1.68721
CTX 10d	4	1.22076
AVERAGE			SEM			STATISTIC
							UNTR vs 5d	UNTR vs 10d
Treatment	Cdon		Treatment	Cdon		Unpaired t test
Untreated	1		Untreated	0.0348585		P value	0.0037	0.0086
CTX 5d	2.38885		CTX 5d	0.192025		P value summary	**	**
CTX 10	1.30825		CTX 10	0.138665		Are means signif. different? (P < 0.05)	Yes	Yes
						One- or two-tailed P value?	Two-tailed	Two-tailed

## Sheet: Fig 2a
Raw Data Related to Figure 2a
Number of Myofibers
		(Average of at least 6 fields)
Genotype	Sample	N of Myofiber			AVERAGE			SEM			STATISTIC
WT	1	0.734292										WT vs GT
WT	2	1.26571			Genotype	N of Myofiber		Genotype	N of Myofiber		Unpaired t test	0.6237
WT	3	1.02523			WT	1.00841		WT	0.153637		P value	ns
GT	1	0.025976			GT	0.772304		GT	0.00241189		P value summary	No
GT	2	0.017625									Are means signif. different? (P < 0.05)	Two-tailed
GT	3	0.0215743									One- or two-tailed P value?
Crossectional area
		(Average of at least 6 fields)
Genotype	Sample	CSA			AVERAGE			SEM			STATISTIC
WT	1	271.9										WT vs GT
WT	2	228.7			Genotype	N of Myofiber		Genotype	N of Myofiber		Unpaired t test	0.0254
WT	3	217.9			WT	229.771		WT	7.59538		P value	*
WT	4	234			GT	199.643		GT	9.04544		P value summary	Yes
WT	5	222.1									Are means signif. different? (P < 0.05)	Two-tailed
WT	6	209.9									One- or two-tailed P value?
WT	7	223.9
GT	1	185.1
GT	2	244.4
GT	3	212.4
GT	4	188.7
GT	5	203.1
GT	6	194.1
GT	7	169.7

## Sheet: Fig 2b
Raw Data Related to Figure 2b
Number of Myonuclei/Myofiber lenght
		(Average of at least 6 fields)
Genotype	Sample	N myonuclei/myofiber lenght			AVERAGE			SEM			STATISTIC
WT	1	38.9179										WT vs GT
WT	2	36.0209			Genotype	N myonuclei/myofiber lenght		Genotype	N myonuclei/myofiber lenght		Unpaired t test
WT	3	40.195			WT	41.5824		WT	2.49851		P value	0.0441
WT	4	41.7465			GT	34.2795		GT	1.95602		P value summary	*
WT	5	53.4712									Are means signif. different? (P < 0.05)	Yes
WT	6	39.143									One- or two-tailed P value?	Two-tailed
GT	1	29.7339
GT	2	41.7191
GT	3	34.9129
GT	4	32.0806
GT	5	37.6557
GT	6	29.5747

## Sheet: Fig3a
Raw Data Related to Figure 3a
Ash1L Expression
				AVERAGE			SEM			STATISTIC
		FC (Average of 4 pools of wt and gt mice)									WT vs GT
Genotype	Sample	Ash1L		Genotype	Ash1L		Genotype	Ash1L		Unpaired t test
WT	1	1.33144		WT	1.05488		WT	0.185643		P value	0.0019
WT	2	1.16035		GT	0.0634254		GT	0.273725		P value summary	**
WT	3	0.508211								Are means signif. different? (P < 0.05)	Yes
WT	4	1.21951								One- or two-tailed P value?	Two-tailed
GT	1	0.0776068
GT	2	0.00926378
GT	3	0.0131674
GT	4	0.153664
Percentage of MHC+ cells
				AVERAGE			SEM			STATISTIC
		Average of 6 fields/sample (%)									WT vs GT
Genotype	Sample	MHC+		Genotype	MHC+		Genotype	MHC+		Unpaired t test
WT	1	61.5738		WT	66.2972		WT	3.9756		P value	0.0645
WT	2	54.8785		GT	56.3259		GT	2.41693		P value summary	ns
WT	3	72.9738								Are means signif. different? (P < 0.05)	No
WT	4	64.9459								One- or two-tailed P value?	Two-tailed
WT	5	77.1142
GT	1	55.9708
GT	2	57.1055
GT	3	48.4731
GT	4	56.3766
GT	5	63.7035
Fusion Index				AVERAGE			SEM			STATISTIC
		Average of 6 fields/sample (%)									WT vs GT
Genotype	Sample	Fusion Index		Genotype	FI		Genotype	FI		Unpaired t test
WT	1	22.2124		WT	28.6904		WT	4.69152		P value	0.0477
WT	2	46.5607		GT	16.2865		GT	2.48447		P value summary	*
WT	3	24.217								Are means signif. different? (P < 0.05)	Yes
WT	4	21.0507								One- or two-tailed P value?	Two-tailed
WT	5	29.4111
GT	1	13.7346
GT	2	20.7002
GT	3	8.89091
GT	4	15.3483
GT	5	22.7583
Nuclei distribution								AVERAGE
		Frequency (%)_Sum of 6 fields_at least 150 fibers per condition
Genotype	Sample	X=3	X=4	X=5	X>5			Genotype	X=3	X=4	X=5	X>5
WT	1	63.6364	31.8182	4.54545	0			WT	55.3482	22.6414	11.0758	10.9346
WT	2	55.5556	26.3889	12.5	5.55556			GT	77.4904	21.2193	1.29032	0
WT	3	39.2157	16.6667	16.6667	27.451
WT	4	58.3333	25	8.33333	8.33333
WT	5	60	13.3333	13.3333	13.3333			SEM
GT	1	89.4737	10.5263	0	0
GT	2	72.4138	27.5862	0	0			Genotype	X=3	X=4	X=5	X>5
GT	3	58.0645	35.4839	6.45161	0			WT	4.23996	3.36272	2.10415	4.65731
GT	4	80	20	0	0			GT	5.71501	4.66834	1.29032	0
GT	5	87.5	12.5	0	0
										STATISTIC
											WT vs GT
											x=3	x=4	x=5	X>5
										Paired t test
										P value	0.0004	0.8356	0.0034	0.0787
										P value summary	***	ns	**	ns
										Are means signif. different? (P < 0.05)	Yes	No	Yes	No
										One- or two-tailed P value?	Two-tailed	Two-tailed	Two-tailed	Two-tailed

## Sheet: Fig3b
Raw Data Related to Figure 3b
Ash1L Expression
				AVERAGE			SEM			STATISTIC
		FC (Average of 3 biological replicates)									NS vs KD
Treatment	Sample	Ash1L		Treatment	Ash1L		Treatment	Ash1L		Paired t test
NS	1	1		NS	1		NS	0		P value	0.0037
NS	2	1		KD	0.30552		KD	0.0421592		P value summary	**
NS	3	1								Are means signif. different? (P < 0.05)	Yes
Ash1L KD	1	0.225609								One- or two-tailed P value?	Two-tailed
Ash1L KD	2	0.368775
Ash1L KD	3	0.322176
Percentage of MHC+ cells
				AVERAGE			SEM			STATISTIC
		Average of 6 fields/sample (%)									NS vs KD
Treatment	Sample	MHC+		Treatment	MHC+		Treatment	MHC+		Unpaired t test
NS	1	59.1559		NS	63.4468		NS	2.40545		P value	0.0559
NS	2	67.4763		KD	52.8844		KD	3.1433		P value summary	ns
NS	3	63.7084								Are means signif. different? (P < 0.05)	No
Ash1L KD	1	47.563								One- or two-tailed P value?	Two-tailed
Ash1L KD	2	58.4439
Ash1L KD	3	52.6461
Fusion Index				AVERAGE			SEM			STATISTIC
		Average of 6 fields/sample (%)									NS vs KD
Treatment	Sample	Fusion Index		Treatment	FI		Treatment	FI		Unpaired t test
NS	1	48.4981		NS	49.6449		NS	2.69227		P value	0.0012
NS	2	54.7744		KD	24.4195		KD	1.45355		P value summary	**
NS	3	45.6621								Are means signif. different? (P < 0.05)	Yes
Ash1L KD	1	25.3964								One- or two-tailed P value?	Two-tailed
Ash1L KD	2	21.5598
Ash1L KD	3	26.3022
Nuclei distribution								AVERAGE
		Frequency (%)_Sum of 6 fields_at least 150 fibers per condition
Treatment	Sample	X<5	5<X<10	10<X<20	20<X<30	X>30		Treatment	X<5	5<X<10	10<X<20	20<X<30	X>30
NS	1	5.45455	58.1818	32.7273	1.81818	1.81818		NS	8.65967	51.1422	31.4336	7.51748	1.24709
NS	2	10.9091	49.0909	32.7273	7.27273	0		KD	70.023	27.4715	2.50553	0	0
NS	3	9.61538	46.1538	28.8462	13.4615	1.92308
Ash1L KD	1	73.4177	22.7848	3.79747	0	0
Ash1L KD	2	68.75	30	1.25	0	0		SEM
Ash1L KD	3	67.9012	29.6296	2.46914	0	0
								Treatment	X<5	5<X<10	10<X<20	20<X<30	X>30
								NS	1.6455	3.62049	1.29371	3.36338	0.624278
								KD	1.71496	2.34577	0.735616	0	0
										STATISTIC
											NS vs KD
											X<5	5<X<10	10<X<20	20<X<30	X>30
										Paired t test
										P value	0.0029	0.0571	0.0026	0.155	0.1838
										P value summary	**	ns	**	ns	ns
										Are means signif. different? (P < 0.05)	Yes	No	Yes	No	No
										One- or two-tailed P value?	Two-tailed	Two-tailed	Two-tailed	Two-tailed	Two-tailed

## Sheet: Fig 3c
Raw Data Related to Figure 3c
Ash1L Expression
				AVERAGE			SEM			STATISTIC
		FC (Average of 3 biological replicates)									NS vs KD
Treatment	Sample	Ash1L		Treatment	Ash1L		Treatment	Ash1L		Paired t test
NS	1	1		NS	1		NS	0		P value	0.0012
NS	2	1		KD	0.221273		KD	0.0268969		P value summary	**
NS	3	1								Are means signif. different? (P < 0.05)	Yes
Ash1L KD	1	0.182764								One- or two-tailed P value?	Two-tailed
Ash1L KD	2	0.273056
Ash1L KD	3	0.207998
Percentage of MHC+ cells
				AVERAGE			SEM			STATISTIC
		Average of 6 fields/sample (%)									NS vs KD
Treatment	Sample	MHC+		Treatment	MHC+		Treatment	MHC+		Unpaired t test
NS	1	8.86685		NS	11.8461		NS	1.49344		P value	0.0875
NS	2	13.1514		KD	8.43331		KD	0.260561		P value summary	ns
NS	3	13.5201								Are means signif. different? (P < 0.05)	No
Ash1L KD	1	8.91083								One- or two-tailed P value?	Two-tailed
Ash1L KD	2	8.37525
Ash1L KD	3	8.01384
Fusion Index				AVERAGE			SEM			STATISTIC
		Average of 6 fields/sample (%)									NS vs KD
Treatment	Sample	Fusion Index		Treatment	FI		Treatment	FI		Unpaired t test
NS	1	4.589		NS	6.50133		NS	0.956937		P value	0.0062
NS	2	7.391		KD	1.39267		KD	0.13794		P value summary	**
NS	3	7.524								Are means signif. different? (P < 0.05)	Yes
Ash1L KD	1	1.314								One- or two-tailed P value?	Two-tailed
Ash1L KD	2	1.661
Ash1L KD	3	1.203
Nuclei distribution								AVERAGE
		Frequency (%)_Sum of 6 fields_at least 50 fibers per condition
Treatment	Sample	X=1	X=2	X=3	X>3			Treatment	X<5	5<X<10	10<X<20	20<X<30
NS	1	58.6207	16.092	16.092	9.1954			NS	61.046	15.6588	10.5298	12.7655
NS	2	64.3478	14.7826	9.56522	11.3043			KD	68.7777	24.8441	4.14939	2.22873
NS	3	60.1695	16.1017	5.9322	17.7966
Ash1L KD	1	70.0935	24.2991	3.73832	1.86916
Ash1L KD	2	67.3077	25.9615	2.88462	3.84615			SEM
Ash1L KD	3	68.932	24.2718	5.82524	0.970874
								Treatment	X<5	5<X<10	10<X<20	20<X<30
								NS	1.71038	0.438079	2.97226	2.5882
								KD	0.807875	0.558752	0.873415	0.84927
										STATISTIC
											NS vs KD
											x=1	x=2	x=3	X>3
										Unpaired t test
										P value	0.015	0.0002	0.1085	0.018
										P value summary	*	***	ns	*
										Are means signif. different? (P < 0.05)	Yes	Yes	No	Yes
										One- or two-tailed P value?	Two-tailed	Two-tailed	Two-tailed	Two-tailed

## Sheet: Fig 7a
Raw Data Related to Figure 7a
		FC (Relative to E16.5 average)
Age	Sample	Cdon		STATISTIC
E16.5	1	0.654297			Cdon
E16.5	2	1.48773			E16.5 vs P0	E16.5 vs P7	E16.5 vs P14	P0 VS P7	P0 VS P14	P7 vs P14	P14 vs P21	P21 vs P28
E16.5	3	0.562512		Unpaired t test
E16.5	4	1.5753		P value	0.1033	0.0108	0.0024	0.0499	0.0016	0.1608	< 0,0001	0.0656
E16.5	5	1.05069		P value summary	ns	*	**	*	**	ns	***	ns
E16.5	6	0.63848		Are means signif. different? (P < 0.05)	No	Yes	Yes	Yes	Yes	No	Yes	No
P0	1	0.313042		One- or two-tailed P value?	Two-tailed	Two-tailed	Two-tailed	Two-tailed	Two-tailed	Two-tailed	Two-tailed	Two-tailed
P0	2	0.466225
P0	3	0.657761
P0	4	0.760141
P0	5	0.90435
P0	6	0.684301
P7	1	0.6673
P7	2	0.519969
P7	3	0.203715
P7	4	0.164343
P7	5	0.355461
P7	6	0.317412
P14	1	0.220807
P14	2	0.261398
P14	3	0.232051
P14	4	0.163678
P14	5	0.290849
P14	6	0.319214
P21	1	0.0858255
P21	2	0.0560203
P21	3	0.0656474
P21	4	0.0758908
P21	5	0.0591334
P21	6	0.0577235
P28	1	0.280439
P28	2	0.116579
P28	3	0.0854888
P28	4	0.100848
P28	5	0.220121
P28	6	0.0497218
AVERAGE
Age	Ash1L
E16.5	0.994834
P0	0.63097
P7	0.371366
P14	0.248
P21	0.0667068
P28	0.1422
SEM
Age	Ash1L
E16.5	0.183744
P0	0.0862559
P7	0.0782707
P14	0.0225026
P21	0.00484166
P28	0.0362016

## Sheet: Fig 7b
Raw Data Related to Figure 7b
		FC (Relative to Untr average)
Treatment	Sample	Cdon
Untreated	1	1.36915
Untreated	2	1.13947
Untreated	3	0.78653
Untreated	4	0.704851
CTX 5d	1	8.64588
CTX 5d	2	7.3692
CTX 5d	3	4.18621
CTX 5d	4	4.37741
CTX 10d	1	4.40527
CTX 10d	2	2.18526
CTX 10d	3	3.62188
CTX 10d	4	3.22187
							Cdon
AVERAGE			SEM			STATISTIC	Untr vs 5d	Untr vs 10d
Treatment	Cdon		Treatment	Cdon		Unpaired t test	0.0037	0.0029
Untreated	1		Untreated	0.155029		P value	**	**
CTX 5d	6.14467		CTX 5d	1.10734		P value summary	Yes	Yes
CTX 10	3.35857		CTX 10	0.461903		Are means signif. different? (P < 0.05)	Two-tailed	Two-tailed
						One- or two-tailed P value?

## Sheet: Fig 7d
Raw Data Related to Figure 7d
Muscle tissue					AVERAGE				STATISTIC
		FC (Relative to WT average)	FC (Relative to WT average)							Ash1L	Cdon
Genotype	Sample	Ash1L	Cdon		Genotype	Ash1L	Cdon			WT vs GT	WT vs GT
WT	1	0.734292	0.910929		WT	1	1		Unpaired t test
WT	2	1.26571	1.08907		GT	0.0238987	0.683408		P value	< 0,0001	0.0242
WT	3	1.02523	0.933227						P value summary	***	*
WT	4	0.974772	1.06677						Are means signif. different? (P < 0.05)	Yes	Yes
WT	5	1.20845	1.19774		SEM				One- or two-tailed P value?	Two-tailed	Two-tailed
WT	6	0.791547	0.802264
GT	1	0.025976	1.15409		Genotype	Ash1L	Cdon
GT	2	0.017625	0.530893		WT	0.0874414	0.0585902
GT	3	0.0215743	0.427392		GT	0.00193558	0.103965
GT	4	0.0251858	0.603803
GT	5	0.0216182	0.753075
GT	6	0.0314127	0.631196
C2C12 cells
					AVERAGE				STATISTIC
		FC (Relative to NS average)	FC (Relative to NS average)							Ash1L	Cdon
Treatment	Sample	Ash1L	Cdon		Treatment	Ash1L	Cdon			NS vs KD	NS vs KD
NS	1	1.04951	1.32639		NS	1	1		Unpaired t test
NS	2	0.950492	0.673613		KD	0.214406	0.417759		P value	< 0,0001	0.0082
NS	3	1.10881	1.12014						P value summary	***	**
NS	4	0.891192	0.879864						Are means signif. different? (P < 0.05)	Yes	Yes
Ash1L KD	1	0.227659	0.433515		SEM				One- or two-tailed P value?	Two-tailed	Two-tailed
Ash1L KD	2	0.138187	0.531028
Ash1L KD	3	0.212441	0.292367		Treatment	Ash1L	Cdon
Ash1L KD	4	0.279336	0.414125		NS	0.0488027	0.141986
					KD	0.0291616	0.0490022
Human primary cells
					AVERAGE				STATISTIC
		FC (Relative to NS average)	FC (Relative to NS average)							Ash1L	Cdon
Treatment	Sample	Ash1L	Cdon		Treatment	Ash1L	Cdon			NS vs KD	NS vs KD
NS	#13	0.966138	0.780787		NS	0.949014	0.912763		Unpaired t test
NS	#5	0.880904	0.9575		KD	0.110471	0.405093		P value	< 0,0001	0.0051
NS	#10	1	1						P value summary	***	**
Ash1L KD	#13	0.100987	0.423056						Are means signif. different? (P < 0.05)	Yes	Yes
Ash1L KD	#5	0.0930839	0.290289		SEM				One- or two-tailed P value?	Two-tailed	Two-tailed
Ash1L KD	#10	0.137343	0.501935
					Treatment	Ash1L	Cdon
					NS	0.0354303	0.131304
					KD	0.0136282	0.105823

[truncated: 9 more sheets: Fig 7f, Fig 8, Suppl Fig1, Suppl Fig 2, Suppl Fig3a-b, Suppl FIg3c, Suppl Fig 4a, Suppl Fig 4b, WB quantification]
